# Supplementary material for: Proteomic and Transcriptomic Responses Enable Clams to Correct the pH of Calcifying Fluids and Sustain Biomineralization in Acidified Environments
Source: Int J Mol Sci. 2022 Dec 16;23(24):16066. doi: 10.3390/ijms232416066 (PMC9781830; doi:10.3390/ijms232416066)
Supplement: Supplementary file 1 [file ijms-23-16066-s001.zip]

Archive with 14 entries (11 files):
- ijms-2083283-supplementary/__MACOSX/
- ijms-2083283-supplementary/__MACOSX/IJMS Paper 1 Supp Files_edited/
- ijms-2083283-supplementary/__MACOSX/IJMS Paper 1 Supp Files_edited/._.DS_Store
- ijms-2083283-supplementary/__MACOSX/IJMS Paper 1 Supp Files_edited/._table s3.xlsx
- ijms-2083283-supplementary/__MACOSX/IJMS Paper 1 Supp Files_edited/._table s4.xlsx
- ijms-2083283-supplementary/__MACOSX/IJMS Paper 1 Supp Files_edited/._table s5.xlsx
- ijms-2083283-supplementary/__MACOSX/IJMS Paper 1 Supp Files_edited/._table s6.xlsx
- ijms-2083283-supplementary/IJMS Paper 1 Supp Files_edited/
- ijms-2083283-supplementary/IJMS Paper 1 Supp Files_edited/.DS_Store
- ijms-2083283-supplementary/IJMS Paper 1 Supp Files_edited/IJMS supplmental  Paper 1_edited_BA.pdf
- ijms-2083283-supplementary/IJMS Paper 1 Supp Files_edited/table s3.xlsx
- ijms-2083283-supplementary/IJMS Paper 1 Supp Files_edited/table s4.xlsx
- ijms-2083283-supplementary/IJMS Paper 1 Supp Files_edited/table s5.xlsx
- ijms-2083283-supplementary/IJMS Paper 1 Supp Files_edited/table s6.xlsx
