# Supplementary material for: Proteomic and Transcriptomic Responses Enable Clams to Correct the pH of Calcifying Fluids and Sustain Biomineralization in Acidified Environments
Source: Int J Mol Sci. 2022 Dec 16;23(24):16066. doi: 10.3390/ijms232416066 (PMC9781830; doi:10.3390/ijms232416066)
Supplement: Supplementary file 1 [file ijms-23-16066-s001.zip › ijms-2083283-supplementary/IJMS Paper 1 Supp Files_edited/table s3.xlsx]

## Sheet: Brown
Table S3. Genes corresponding to the brown module identified from WGCNA of EPF and pH
geneID	Protein
mRNA.chromosome_4.3309.1	K00115 E1.1.5.9; glucose dehydrogenase (acceptor);glucose dehydrogenase [FAD, quinone]-like isoform X2 [Pecten maximus];glucose dehydrogenase [FAD, quinone]-like isoform X1 [Pecten maximus];glucose dehydrogenase [FAD, quinone]-like isoform X3 [Pecten maximus]GMC oxidoreductase;
mRNA.chromosome_6.1022.1	K11647 SMARCA2_4; SWI/SNF-related matrix-associated actin-dependent regulator of chromatin subfamily A member 2/4;putative RNA-directed DNA polymerase from transposon X-element [Stylophora pistillata];uncharacterized protein LOC114974566 [Acropora millepora];putative RNA-directed DNA polymerase from transposon X-element [Stylophora pistillata]Reverse transcriptase (RNA-dependent DNA polymerase);R…
mRNA.chromosome_4.3307.1	K00108 betA, CHDH; choline dehydrogenase;choline dehydrogenase [Dongia sp. URHE0060];choline dehydrogenase [Mesorhizobium sp.]GMC oxidoreductase;
mRNA.chromosome_19.408.1	--putative RNA-directed DNA polymerase from transposon X-element [Stylophora pistillata];Fibrillin-3 [Stylophora pistillata];putative RNA-directed DNA polymerase from transposon X-element [Exaiptasia diaphana]Reverse transcriptase (RNA-dependent DNA polymerase);Reverse transcriptase (RT) catalytic domain profile.;RT_nLTR_like;
mRNA.chromosome_4.3306.1	K08202 SLC22A4_5, OCTN; MFS transporter, OCT family, solute carrier family 22 (organic cation transporter), member 4/5;organic cation transporter protein-like isoform X2 [Mizuhopecten yessoensis];organic cation transporter protein-like isoform X3 [Mizuhopecten yessoensis]Major facilitator superfamily (MFS) profile.;MFS_SLC22;Sugar (and other) transporter;
mRNA.chromosome_4.3308.1	K08202 SLC22A4_5, OCTN; MFS transporter, OCT family, solute carrier family 22 (organic cation transporter), member 4/5;SLC22A4_5 [Mytilus coruscus];organic cation transporter protein-like [Pecten maximus]Major facilitator superfamily (MFS) profile.;MFS_SLC22;
mRNA.chromosome_6.377.1	K08770 UBC; ubiquitin C;PREDICTED: uncharacterized protein LOC109478483 [Branchiostoma belcheri]TerD domain;TerD_like;Ubiquitin domain profile.;Ubiquitin family;Ubl_ubiquitin_like;
mRNA.chromosome_13.1923.1	K18762 ZAR1; zygote arrest protein 1;zygote arrest protein 1-like [Pecten maximus];Sodium/bile acid cotransporter 4 [Tupaia chinensis];PREDICTED: zygote arrest protein 1 [Orycteropus afer afer]--
mRNA.chromosome_9.6.1	------
mRNA.contig_3651.2.1	--uncharacterized protein LOC111110962 isoform X1 [Crassostrea virginica];uncharacterized protein LOC110443160 isoform X1 [Mizuhopecten yessoensis];uncharacterized protein LOC111117438 isoform X1 [Crassostrea virginica]Reverse transcriptase (RT) catalytic domain profile.;RNase_HI_RT_DIRS1;
mRNA.chromosome_1.38.1	--uncharacterized protein LOC111112767 isoform X2 [Crassostrea virginica]--
mRNA.chromosome_2.537.1	K09637 TMPRSS6; transmembrane protease serine 6;K11647 SMARCA2_4; SWI/SNF-related matrix-associated actin-dependent regulator of chromatin subfamily A member 2/4;putative RNA-directed DNA polymerase from transposon X-element [Stylophora pistillata];putative RNA-directed DNA polymerase from transposon X-element [Stylophora pistillata];putative RNA-directed DNA polymerase from transposon X-element …
mRNA.chromosome_11.1842.1	--uncharacterized protein LOC110467214 [Mizuhopecten yessoensis];hypothetical protein KP79_PYT07906 [Mizuhopecten yessoensis]Domain of unknown function (DUF1772);
mRNA.contig_3505.1.1	--Fibrillin-3 [Stylophora pistillata];putative RNA-directed DNA polymerase from transposon X-element [Stylophora pistillata];putative RNA-directed DNA polymerase from transposon X-element [Stylophora pistillata]Reverse transcriptase (RNA-dependent DNA polymerase);Reverse transcriptase (RT) catalytic domain profile.;
mRNA.chromosome_16.1585.1	--uncharacterized protein LOC110462097 [Mizuhopecten yessoensis];uncharacterized protein LOC111105423 isoform X4 [Crassostrea virginica];uncharacterized protein LOC111105423 isoform X3 [Crassostrea virginica]--
mRNA.chromosome_5.1852.1	--uncharacterized protein LOC117330766 [Pecten maximus];uncharacterized protein LOC110455953 [Mizuhopecten yessoensis];uncharacterized protein LOC117330754 [Pecten maximus]--
mRNA.chromosome_4.1067.1	K14439 SMARCAD1; SWI/SNF-related matrix-associated actin-dependent regulator of chromatin subfamily A containing DEAD/H box 1;Golgi-associated PDZ and coiled-coil motif-containing protein-like [Pecten maximus];Golgi-associated PDZ and coiled-coil motif-containing protein-like [Crassostrea virginica];Golgi-associated PDZ and coiled-coil motif-containing protein-like [Crassostrea virginica]PDZ doma…
mRNA.chromosome_14.848.1	--putative RNA-directed DNA polymerase from transposon X-element [Stylophora pistillata];Fibrillin-3 [Stylophora pistillata];putative RNA-directed DNA polymerase from transposon X-element [Stylophora pistillata]Reverse transcriptase (RNA-dependent DNA polymerase);Reverse transcriptase (RT) catalytic domain profile.;RT_nLTR_like;
mRNA.chromosome_6.2914.1	K11647 SMARCA2_4; SWI/SNF-related matrix-associated actin-dependent regulator of chromatin subfamily A member 2/4;putative RNA-directed DNA polymerase from transposon X-element [Stylophora pistillata];uncharacterized protein LOC114974566 [Acropora millepora];hypothetical protein BSL78_05739 [Apostichopus japonicus]Reverse transcriptase (RNA-dependent DNA polymerase);Reverse transcriptase (RT) cat…
mRNA.chromosome_1.2548.1	--uncharacterized protein LOC106164022 [Lingula anatina];uncharacterized protein LOC106164030 [Lingula anatina];U-scoloptoxin(05)-Sm1a-like [Anneissia japonica]--
mRNA.chromosome_17.851.2	--PREDICTED: axoneme-associated protein mst101(2)-like isoform X3 [Branchiostoma belcheri]NACHT domain;NACHT-NTPase domain profile.;
mRNA.chromosome_1.191.1	--uncharacterized protein LOC110441257 [Mizuhopecten yessoensis];uncharacterized protein LOC110239669 [Exaiptasia diaphana]HYD1 signature containing ADP-ribosyltransferase;
mRNA.chromosome_7.1200.1	K09488 TRAP1, HSP75; TNF receptor-associated protein 1;uncharacterized protein LOC117688584 [Crassostrea gigas];uncharacterized protein LOC117688441 [Crassostrea gigas];uncharacterized protein LOC117314595 [Pecten maximus]DEDDh;
mRNA.chromosome_5.1853.1	--uncharacterized protein LOC110455953 [Mizuhopecten yessoensis];uncharacterized protein LOC110455929 [Mizuhopecten yessoensis];uncharacterized protein LOC117330754 [Pecten maximus]--
mRNA.chromosome_11.145.1	K09637 TMPRSS6; transmembrane protease serine 6;K11647 SMARCA2_4; SWI/SNF-related matrix-associated actin-dependent regulator of chromatin subfamily A member 2/4;putative RNA-directed DNA polymerase from transposon X-element [Stylophora pistillata];putative RNA-directed DNA polymerase from transposon X-element [Stylophora pistillata];putative RNA-directed DNA polymerase from transposon X-element …
mRNA.chromosome_1.1180.2	--uncharacterized protein LOC111103602 [Crassostrea virginica];uncharacterized protein LOC111119613 isoform X2 [Crassostrea virginica];uncharacterized protein LOC110443160 isoform X2 [Mizuhopecten yessoensis]--
mRNA.contig_935.5.1	--inhibitor of apoptosis, partial [Mytilus galloprovincialis];hypothetical protein AM593_06116, partial [Mytilus galloprovincialis];inhibitor of apoptosis 1 [Sinohyriopsis schlegelii]BIR;BIR repeat.;BIR repeat profile.;Inhibitor of Apoptosis domain;Zinc finger, C3HC4 type (RING finger);Zinc finger RING-type profile.;
mRNA.chromosome_1.396.1	K08834 MYO3, DFNB30; myosin III;hypothetical protein AM593_06081, partial [Mytilus galloprovincialis];uncharacterized protein LOC111128086 [Crassostrea virginica];RNA-directed DNA polymerase from mobile element jockey [Mizuhopecten yessoensis]Reverse transcriptase (RNA-dependent DNA polymerase);Reverse transcriptase (RT) catalytic domain profile.;
mRNA.chromosome_13.1433.1	--TPA: hypothetical protein BOS_23170 [Bos taurus]--
mRNA.chromosome_11.194.1	K10790 TREX1; three prime repair exonuclease 1;three prime repair exonuclease 2-like [Manduca sexta]--
mRNA.chromosome_14.958.1	----DZIP3/ hRUL138-like HEPN;
mRNA.chromosome_14.1896.1	--unnamed protein product [Mytilus coruscus];PREDICTED: uncharacterized protein LOC100371864 [Saccoglossus kowalevskii];uncharacterized protein DDB_G0292642-like [Branchiostoma floridae]IBR domain, a half RING-finger domain;TRIAD supradomain profile.;
mRNA.contig_3486.2.1	------
mRNA.chromosome_6.376.2	K14572 MDN1, REA1; midasin;PREDICTED: uncharacterized protein LOC109478483 [Branchiostoma belcheri]TerD domain;TerD_like;Ubiquitin domain profile.;Ubl_ubiquitin_like;von Willebrand factor type A domain;vWFA;VWFA domain profile.;
mRNA.chromosome_19.921.1	--PREDICTED: collectin-46-like, partial [Saccoglossus kowalevskii];PKD domain-containing protein [Candidatus Magnetobacterium casensis];low affinity immunoglobulin epsilon Fc receptor [Microtus ochrogaster]CLECT;C-type lectin domain profile.;Lectin C-type domain;
mRNA.contig_3549.3.1	--baculoviral IAP repeat-containing protein 7-like [Lingula anatina]BIR;BIR repeat profile.;Inhibitor of Apoptosis domain;
mRNA.contig_112.6.2	--acetyl-CoA acetyltransferase B, mitochondrial-like [Mizuhopecten yessoensis]AcCoA-C-Actrans: acetyl-CoA C-acyltransferase;thiolase;Thiolase, N-terminal domain;Thiolases acyl-enzyme intermediate signature.;
mRNA.chromosome_4.751.1	K16060 BIRC2_3; baculoviral IAP repeat-containing protein 2/3;E3 ubiquitin-protein ligase XIAP-like [Pecten maximus];CLUMA_CG020700, isoform A [Clunio marinus]BIR;BIR repeat profile.;Inhibitor of Apoptosis domain;
mRNA.chromosome_14.841.1	--NACHT, LRR and PYD domains-containing protein 3-like [Lingula anatina];uncharacterized protein LOC114972567 [Acropora millepora];uncharacterized protein LOC114967310 [Acropora millepora]Domain of unknown function (DUF4559);NACHT domain;
mRNA.chromosome_5.3208.1	K14575 AFG2, DRG1, SPATA5; AAA family ATPase;AFG2 [Mytilus coruscus];Spermatogenesis-associated protein 5 [Mizuhopecten yessoensis];ATPase family protein 2 homolog isoform X1 [Crassostrea gigas]AAA;AAA+ lid domain;AAA-protein family signature.;ATPase family associated with various cellular activities (AAA);
mRNA.chromosome_2.1195.4	K10706 SETX, ALS4; senataxin;TPR and ankyrin repeat-containing protein 1-like isoform X2 [Crassostrea virginica];TPR and ankyrin repeat-containing protein 1-like isoform X3 [Crassostrea virginica];TPR and ankyrin repeat-containing protein 1-like [Pecten maximus]Ankyrin repeat region circular profile.;DEXQc_UvrD;UvrD-like DNA helicase ATP-binding domain profile.;UvrD/REP helicase N-terminal domain…
mRNA.contig_4585.1.1	--hypothetical protein AM593_07438, partial [Mytilus galloprovincialis];uncharacterized protein LOC111137049 [Crassostrea virginica]Death effector domain;Death effector domain (DED) profile.;DED_FADD;
mRNA.chromosome_18.124.2	----Integrase catalytic domain profile.;Integrase core domain;
mRNA.chromosome_4.3279.2	K15261 PARP10_14_15; poly [ADP-ribose] polymerase 10/14/15;unnamed protein product [Mytilus coruscus];unnamed protein product [Mytilus coruscus];unnamed protein product [Mytilus coruscus]Death effector domain;Death effector domain (DED) profile.;DED;
mRNA.chromosome_4.845.1	K10380 ANK; ankyrin;ND;Ankyrin repeat domain-containing protein 50 [Stylophora pistillata];uncharacterized protein LOC111347065 [Stylophora pistillata];hypothetical protein pdam_00000098 [Pocillopora damicornis]Ankyrin repeat profile.;Ankyrin repeat region circular profile.;Ankyrin repeats (3 copies);Domain of unknown function (DUF4559);
mRNA.chromosome_16.582.1	--unnamed protein product [Mytilus coruscus];GRM4 [Mytilus coruscus];uncharacterized protein LOC117684729 [Crassostrea gigas]Metabotropic glutamate GPCR signature;Receptor family ligand binding region;
mRNA.chromosome_13.2669.1	--uncharacterized protein LOC106173543 [Lingula anatina];hypothetical protein AM593_01663, partial [Mytilus galloprovincialis]TerD domain;TerD_like;Ubl_ubiquitin_like;
mRNA.chromosome_6.1995.1	K12852 EFTUD2; 116 kDa U5 small nuclear ribonucleoprotein component;sorting nexin-29;hypothetical protein AM593_06081, partial [Mytilus galloprovincialis];hypothetical protein [Tenacibaculum sp.];PREDICTED: RNA-directed DNA polymerase from mobile element jockey-like, partial [Saccoglossus kowalevskii]Reverse transcriptase (RNA-dependent DNA polymerase);Reverse transcriptase (RT) catalytic domain …
mRNA.chromosome_5.592.1	------
mRNA.chromosome_2.1800.3	K08057 CALR; calreticulin;K19983 EXOC1, SEC3; exocyst complex component 1;uncharacterized protein LOC111120576 [Crassostrea virginica];uncharacterized protein LOC111107656 [Crassostrea virginica];uncharacterized protein LOC111132486 [Crassostrea virginica]--
mRNA.chromosome_11.579.1	--heat shock 70 kDa protein 12B [Crassostrea gigas];heat shock 70 kDa protein 12B-like [Crassostrea virginica]Hsp70 protein;
mRNA.contig_914.3.2	--hypothetical protein AM593_07438, partial [Mytilus galloprovincialis];hypothetical protein KP79_PYT16096 [Mizuhopecten yessoensis]Death effector domain;Death effector domain (DED) profile.;
mRNA.chromosome_17.1319.1	------
mRNA.contig_3882.8.1	------
mRNA.chromosome_8.2164.1	K08132 COL12A; collagen, type XII, alpha;COL6A [Mytilus coruscus];collagen alpha-1(XII) chain [Octopus vulgaris]von Willebrand factor type A domain;VWFA domain profile.;vWFA_subfamily_ECM;
mRNA.contig_4747.5.1	--uncharacterized protein LOC111706996 [Eurytemora affinis];uncharacterized protein LOC106178872 [Lingula anatina]Ubiquitin domain profile.;Ubiquitin family;Ubl_ubiquitin_like;vWFA;VWFA domain profile.;
mRNA.chromosome_11.1608.1	--uncharacterized protein LOC111111285 isoform X1 [Crassostrea virginica];uncharacterized protein LOC111111286 [Crassostrea virginica]--
mRNA.contig_4739.3.1	--RNA-directed DNA polymerase from transposon BS [Mizuhopecten yessoensis];PREDICTED: LOW QUALITY PROTEIN: dnaJ homolog subfamily C member 13-like, partial [Acropora digitifera];PREDICTED: uncharacterized protein LOC107339570 [Acropora digitifera]Reverse transcriptase (RNA-dependent DNA polymerase);Reverse transcriptase (RT) catalytic domain profile.;
mRNA.chromosome_5.1166.1	K17834 MB21D1; cyclic GMP-AMP synthase;ND;unnamed protein product [Mytilus coruscus];uncharacterized protein LOC116288057 [Actinia tenebrosa];uncharacterized protein LOC116288055 isoform X1 [Actinia tenebrosa]Mab-21 protein;
mRNA.chromosome_13.2861.1	--uncharacterized protein LOC111110524 isoform X3 [Crassostrea virginica];uncharacterized protein LOC111110524 isoform X2 [Crassostrea virginica]Chitin binding Peritrophin-A domain;Chitin-binding type-2 domain profile.;
mRNA.chromosome_1.2438.1	------
mRNA.chromosome_2.3036.1	K00685 ATE1, ate1; arginine-tRNA-protein transferase;K04306 RXFP1, LGR7; relaxin family peptide receptor 1;K08187 SLC16A10; MFS transporter, MCP family, solute carrier family 16 (monocarboxylic acid transporters), member 10;hypothetical protein CRYPA_407 [uncultured SUP05 cluster bacterium];hypothetical protein BBROOKSOX_353 [Bathymodiolus brooksi thiotrophic gill symbiont]--
mRNA.contig_3871.2.1	--tyrosine-protein kinase SRK2-like isoform X3 [Mizuhopecten yessoensis];tyrosine-protein kinase SRK2-like isoform X2 [Mizuhopecten yessoensis]Protein kinase domain profile.;Protein tyrosine kinase;SH2 domain;SH2 domain signature;SH3 domain;SH3 domain signature;SH3_Src_like;Src homology 2 (SH2) domain profile.;Src homology 3 (SH3) domain profile.;Tyrosine protein kinases specific active-site sign…
mRNA.chromosome_7.2400.1	K04306 RXFP1, LGR7; relaxin family peptide receptor 1;K09533 DNAJC13; DnaJ homolog subfamily C member 13;hypothetical protein BBROOKSOX_353 [Bathymodiolus brooksi thiotrophic gill symbiont];hypothetical protein, partial [Bathymodiolus brooksi thiotrophic gill symbiont]Reverse transcriptase (RNA-dependent DNA polymerase);Reverse transcriptase (RT) catalytic domain profile.;
mRNA.contig_111.11.1	--acetyl-CoA acetyltransferase, mitochondrial [Gallus gallus]Thiolase, C-terminal domain;Thiolases active site.;
mRNA.chromosome_15.778.1	--tetratricopeptide repeat protein 28-like isoform X2 [Pecten maximus];tetratricopeptide repeat protein 28-like [Mizuhopecten yessoensis]CHAT domain;
mRNA.chromosome_11.1163.1	K03989 C4; complement component 4;PREDICTED: short-chain collagen C4-like [Branchiostoma belcheri];short-chain collagen C4-like [Crassostrea gigas];short-chain collagen C4-like [Crassostrea virginica]--
mRNA.chromosome_4.3254.1	K00688 PYG, glgP; glycogen phosphorylase;glycogen phosphorylase-like [Parasteatoda tepidariorum];PYG [Mytilus coruscus];glycogen phosphorylase [Diplodon chilensis]Carbohydrate phosphorylase;GT35_Glycogen_Phosphorylase;Phosphorylase pyridoxal-phosphate attachment site.;P_ylase: glycogen/starch/alpha-glucan phosphorylases;
mRNA.chromosome_7.1540.1	K00685 ATE1, ate1; arginine-tRNA-protein transferase;K04306 RXFP1, LGR7; relaxin family peptide receptor 1;K08187 SLC16A10; MFS transporter, MCP family, solute carrier family 16 (monocarboxylic acid transporters), member 10;RNA-directed DNA polymerase from transposon BS [Mizuhopecten yessoensis];RNA-directed DNA polymerase from transposon BS [Mizuhopecten yessoensis]--
mRNA.contig_844.1.1	--inhibitor of apoptosis 2, partial [Sinohyriopsis schlegelii];PREDICTED: baculoviral IAP repeat-containing protein 7-A-like [Biomphalaria glabrata];uncharacterized protein LOC101860034 [Aplysia californica]BIR repeat profile.;Inhibitor of Apoptosis domain;Zinc finger, C3HC4 type (RING finger);Zinc finger RING-type profile.;
mRNA.chromosome_11.1845.1	K03989 C4; complement component 4;PREDICTED: short-chain collagen C4-like [Branchiostoma belcheri];PREDICTED: short-chain collagen C4-like [Branchiostoma belcheri];uncharacterized protein LOC117317124 [Pecten maximus]--
mRNA.chromosome_3.2583.1	--protein PFC0760c-like isoform X1 [Crassostrea gigas];centromere protein F-like isoform X2 [Crassostrea gigas];centromere protein F-like [Crassostrea gigas]Scavenger receptor cysteine-rich domain;Speract receptor signature;SRCR domain profile.;SRCR domain signature.;
mRNA.chromosome_10.2437.1	--cilia- and flagella-associated protein 45-like isoform X1 [Pecten maximus];Cilia- and flagella-associated protein 45 [Mytilus coruscus]Trichohyalin-plectin-homology domain;
mRNA.chromosome_6.1654.1	K04306 RXFP1, LGR7; relaxin family peptide receptor 1;K06704 ADAM10, CD156c; disintegrin and metalloproteinase domain-containing protein 10;K06704 CD156c, ADAM10; a disintegrin and metalloproteinase domain 10;K09533 DNAJC13; DnaJ homolog subfamily C member 13;K19942 GAS8; growth arrest-specific protein 8;RNA-directed DNA polymerase from transposon BS [Mizuhopecten yessoensis];hypothetical protein…
mRNA.chromosome_4.3161.1	K11496 CENPB; centromere protein B;K11660 MTA; metastasis-associated protein MTA;PREDICTED: tigger transposable element-derived protein 4-like [Saccoglossus kowalevskii];tigger transposable element-derived protein 6-like [Acyrthosiphon pisum];tigger transposable element-derived protein 6-like [Melanaphis sacchari]--
mRNA.chromosome_7.2338.1	ND;EF-hand domain-containing family member C2-like [Pecten maximus];EF-hand domain-containing family member C2 [Mytilus coruscus]DM10 domain profile.;DUF1126 PH-like domain;
mRNA.chromosome_11.645.1	--uncharacterized protein LOC105342479 [Crassostrea gigas];uncharacterized protein LOC111113295 isoform X2 [Crassostrea virginica];uncharacterized protein LOC111113295 isoform X1 [Crassostrea virginica]--
mRNA.chromosome_12.757.2	K17501 PPM1E, POPX1; protein phosphatase 1E;--PP2Cc;PPM-type phosphatase domain profile.;PPM-type phosphatase domain signature.;Protein phosphatase 2C;
mRNA.chromosome_1.2794.1	K11274 WDHD1, CTF4; chromosome transmission fidelity protein 4;WDHD1 [Mytilus coruscus];LOW QUALITY PROTEIN: WD repeat and HMG-box DNA-binding protein 1-like [Pecten maximus];WD repeat and HMG-box DNA-binding protein 1-like [Crassostrea virginica]Anaphase-promoting complex subunit 4 WD40 domain;
mRNA.chromosome_3.2202.1	--unnamed protein product [Mytilus coruscus];unnamed protein product [Mytilus coruscus]--
mRNA.chromosome_8.169.3	K20478 GOLGB1; golgin subfamily B member 1;uncharacterized protein LOC105348209 isoform X2 [Crassostrea gigas];uncharacterized protein LOC105348209 isoform X1 [Crassostrea gigas];uncharacterized protein LOC111129277 isoform X2 [Crassostrea virginica]Chitin-binding type-2 domain profile.;
mRNA.chromosome_9.1933.3	--NAD(P)H-dependent FMN reductase C4B3.06c-like [Pomacea canaliculata];hypothetical protein C0Q70_07652 [Pomacea canaliculata];uncharacterized protein LOC106181199 [Lingula anatina]NADPH-dependent FMN reductase;
mRNA.chromosome_1.1111.1	--uncharacterized protein LOC111125893 [Crassostrea virginica]--
mRNA.chromosome_11.487.1	K07426 CYP4B1; cytochrome P450, family 4, subfamily B, polypeptide 1;CYP4, partial [Mactra quadrangularis];CYP4B1 [Mytilus coruscus]Cytochrome P450;Cytochrome P450 cysteine heme-iron ligand signature.;E-class P450 group I signature;P450 superfamily signature;
mRNA.contig_4924.1.1	------
mRNA.chromosome_12.521.1	--heat shock 70 kDa protein 12A-like [Crassostrea virginica]--
mRNA.contig_2248.1.1	--zinc finger MYM-type protein 2-like [Mizuhopecten yessoensis];hypothetical protein AC249_AIPGENE7958 [Exaiptasia diaphana];Uncharacterized protein KIAA1958 [Exaiptasia diaphana]--
mRNA.chromosome_7.1941.2	K07249 E1.2.1.36; retinal dehydrogenase;aldehyde dehydrogenase X, mitochondrial-like isoform X2 [Pecten maximus]Aldehyde dehydrogenase family;Aldehyde dehydrogenases glutamic acid active site.;ALDH_F1AB_F2_RALDH1;
mRNA.contig_4879.1.1	------
mRNA.chromosome_1.3026.1	--uncharacterized protein LOC116293770 [Actinia tenebrosa];uncharacterized protein LOC117681611 [Crassostrea gigas]--
mRNA.chromosome_8.1198.1	K14258 TRET1; facilitated trehalose transporter;arrestin domain-containing protein 3-like [Crassostrea virginica];PREDICTED: arrestin domain-containing protein 3-like [Biomphalaria glabrata]Arrestin (or S-antigen), C-terminal domain;Arrestin (or S-antigen), N-terminal domain;
mRNA.chromosome_9.1753.1	K15261 PARP10_14_15; poly [ADP-ribose] polymerase 10/14/15;protein mono-ADP-ribosyltransferase PARP14 isoform X1 [Crassostrea gigas];protein mono-ADP-ribosyltransferase PARP14 isoform X2 [Crassostrea gigas];poly [ADP-ribose] polymerase 14 isoform X1 [Lingula anatina]PARP catalytic domain profile.;Poly(ADP-ribose) polymerase catalytic domain;TCCD_inducible_PARP_like;
mRNA.chromosome_1.1842.2	K00477 PHYH; phytanoyl-CoA hydroxylase;LOW QUALITY PROTEIN: phytanoyl-CoA dioxygenase domain-containing protein 1-like [Crassostrea virginica]Phytanoyl-CoA dioxygenase (PhyH);
mRNA.chromosome_7.567.1	--P2X purinoceptor 7-like [Mizuhopecten yessoensis];P2X purinoceptor 7-like [Mizuhopecten yessoensis];P2X purinoceptor 7 [Crassostrea gigas]--
mRNA.chromosome_16.407.1	--complement C1q-like protein 2 [Ruditapes philippinarum];complement C1q-like protein 4 [Pomacea canaliculata];Complement C1q-like protein 4 [Mizuhopecten yessoensis]C1q domain;C1q domain profile.;Complement C1Q domain signature;
mRNA.chromosome_7.570.1	K05849 SLC8A, NCX; solute carrier family 8 (sodium/calcium exchanger);uncharacterized protein LOC117550588 [Gymnodraco acuticeps];uncharacterized protein LOC117557330 [Gymnodraco acuticeps];uncharacterized protein LOC105339632 [Crassostrea gigas]--
mRNA.chromosome_1.2904.2	ND;uncharacterized protein LOC114524764 [Dendronephthya gigantea];PREDICTED: uncharacterized protein CXorf38 homolog isoform X1 [Nanorana parkeri];PREDICTED: uncharacterized protein CXorf38 homolog isoform X2 [Nanorana parkeri]Domain of unknown function (DUF4559);NACHT domain;
mRNA.contig_3945.1.1	------

## Sheet: Green
Table S3. Genes corresponding to the green module identified from WGCNA of EPF and pH
geneID	Protein
mRNA.chromosome_14.1383.1	------
mRNA.chromosome_16.649.1	------
mRNA.chromosome_12.683.2	------
mRNA.chromosome_5.461.1	--PREDICTED: uncharacterized protein LOC106075217 [Biomphalaria glabrata]--
mRNA.chromosome_14.1403.1	ND;complement C1Q-like protein [Hyriopsis cumingii];C1q domain-containing protein DC33, partial [Archivesica packardana];complement C1q tumor necrosis factor-related protein 6 [Lingula anatina]C1q domain;C1q domain profile.;Complement C1Q domain signature;
mRNA.chromosome_5.1105.1	K04721 CD253, TNFSF10; tumor necrosis factor (ligand) superfamily, member 10;K04721 TNFSF10, TRAIL, CD253; tumor necrosis factor ligand superfamily member 10;CD40 ligand-like [Crassostrea virginica];TL1A [Ruditapes philippinarum]TNF family profile.;TNF(Tumour Necrosis Factor) family;
mRNA.chromosome_7.890.1	--piggyBac transposable element-derived protein 4-like [Crassostrea gigas];piggyBac transposable element-derived protein 4-like [Crassostrea gigas]Transposase IS4;
mRNA.chromosome_14.1283.1	------
mRNA.contig_522.6.1	--LOW QUALITY PROTEIN: kinesin-like protein KIF6 [Crassostrea virginica]Kinesin heavy chain signature;Kinesin motor domain;Kinesin motor domain profile.;Kinesin motor domain signature.;KISc;
mRNA.chromosome_17.570.1	ND;unnamed protein product [Mytilus coruscus];unnamed protein product [Mytilus coruscus];unnamed protein product [Mytilus coruscus]Reverse transcriptase (RNA-dependent DNA polymerase);
mRNA.chromosome_5.3330.1	K01025 E2.8.2.-;sulfotransferase family cytosolic 1B member 1-like [Crassostrea virginica];sulfotransferase 1 family member D1-like [Crassostrea virginica]Sulfotransferase domain;
mRNA.chromosome_12.2873.2	------
mRNA.chromosome_10.1155.1	--CD40 ligand-like [Crassostrea virginica]TNF family profile.;TNF(Tumour Necrosis Factor) family;
mRNA.contig_4559.1.1	------
mRNA.chromosome_14.244.1	----DDE superfamily endonuclease;Zinc finger SWIM-type profile.;
mRNA.contig_598.1.1	------
mRNA.contig_1920.2.1	K07876 RAB35, RAB1C; Ras-related protein Rab-35;K11647 SMARCA2_4; SWI/SNF-related matrix-associated actin-dependent regulator of chromatin subfamily A member 2/4;PREDICTED: RNA-directed DNA polymerase from mobile element jockey-like [Acropora digitifera];RNA-directed DNA polymerase from mobile element jockey [Stylophora pistillata];putative RNA-directed DNA polymerase from transposon X-element [S…
mRNA.chromosome_2.1705.1	K05768 GSN; gelsolin;--Gelsolin family signature;Gelsolin repeat;gelsolin_S1_like;gelsolin_S3_like;
mRNA.chromosome_13.223.3	K10609 CUL4; cullin 4;LOW QUALITY PROTEIN: heat shock 70 kDa protein 12A-like [Crassostrea virginica];hypothetical protein AM593_03991, partial [Mytilus galloprovincialis];heat shock 70 kDa protein 12A-like isoform X2 [Mizuhopecten yessoensis]--
mRNA.chromosome_12.1299.1	K01022 CHST1; keratan sulfate 6-sulfotransferase 1;K04745 CHST2; carbohydrate 6-sulfotransferase 2;Carbohydrate sulfotransferase 3 [Mizuhopecten yessoensis];carbohydrate sulfotransferase 1 isoform X1 [Crassostrea gigas]Sulfotransferase family;
mRNA.chromosome_5.277.2	K03714 XYLT; glycoprotein 2-beta-D-xylosyltransferase;K18134 EOGT; protein O-GlcNAc transferase;beta-1,2-xylosyltransferase isoform X2 [Crassostrea gigas];beta-1,2-xylosyltransferase isoform X1 [Crassostrea gigas]Protein of unknown function (DUF563);
mRNA.chromosome_13.1741.1	calcium-independent phospholipase A2-gamma;unnamed protein product [Mytilus coruscus];unnamed protein product [Mytilus coruscus];unnamed protein product [Mytilus coruscus]--
mRNA.chromosome_9.1604.1	K19751 DNAAF2, KTU, PF13; dynein assembly factor 2, axonemal;--PIH1 CS-like domain;
mRNA.chromosome_5.1321.2	------
mRNA.chromosome_15.340.1	K17914 KIF13; kinesin family member 13;--FHA;FHA domain;Forkhead-associated (FHA) domain profile.;Kinesin-associated;Kinesin heavy chain signature;Kinesin motor domain;Kinesin motor domain profile.;
mRNA.chromosome_1.110.1	--cilia- and flagella-associated protein 43 isoform X10 [Crassostrea gigas];cilia- and flagella-associated protein 43 isoform X9 [Crassostrea gigas];cilia- and flagella-associated protein 43 isoform X6 [Crassostrea gigas]--
mRNA.chromosome_9.1970.4	--hypothetical protein BSL78_27753, partial [Apostichopus japonicus];Pol, env [Haliotis discus hannai];hypothetical protein DSY43_00985 [Gammaproteobacteria bacterium]Integrase catalytic domain profile.;Integrase core domain;Integrase zinc binding domain;Reverse transcriptase (RNA-dependent DNA polymerase);Reverse transcriptase (RT) catalytic domain profile.;RNase_HI_RT_Ty3;RNase H-like domain fo…
mRNA.chromosome_16.17.1	--hypothetical protein pdam_00020588 [Pocillopora damicornis];E3 ubiquitin-protein ligase TRIM71-like [Pocillopora damicornis]DZIP3/ hRUL138-like HEPN;
mRNA.chromosome_12.172.1	K17072 IFI47; interferon gamma inducible protein 47;T-cell-specific guanine nucleotide triphosphate-binding protein 1-like [Vombatus ursinus];interferon-inducible GTPase 5-like [Ornithorhynchus anatinus];T-cell-specific guanine nucleotide triphosphate-binding protein 1-like [Vombatus ursinus]Interferon-inducible GTPase (IIGP);IRG-type guanine nucleotide-binding (G) domain profile.;
mRNA.chromosome_4.3234.1	K18398 ENPP5; ectonucleotide pyrophosphatase/phosphodiesterase family member 5;bis(5'-adenosyl)-triphosphatase ENPP4-like [Crassostrea virginica];bis(5'-adenosyl)-triphosphatase enpp4-like [Mizuhopecten yessoensis]Enpp;Type I phosphodiesterase / nucleotide pyrophosphatase;
mRNA.chromosome_4.52.1	--hypothetical protein BSL78_27753, partial [Apostichopus japonicus];Pol, env [Haliotis discus hannai];Pol [Haliotis discus hannai]Integrase catalytic domain profile.;Integrase core domain;Integrase zinc binding domain;Reverse transcriptase (RNA-dependent DNA polymerase);Reverse transcriptase (RT) catalytic domain profile.;RNase_HI_RT_Ty3;RNase H-like domain found in reverse transcriptase;RT_LTR;
mRNA.chromosome_18.70.1	K01081 E3.1.3.5; 5'-nucleotidase;cytosolic purine 5'-nucleotidase-like isoform X2 [Pecten maximus]5' nucleotidase family;
mRNA.chromosome_9.452.1	K20360 TBC1D22, GYP1; TBC1 domain family member 2;TBC1 domain family member 22B isoform X3 [Crassostrea gigas];TBC1 domain family member 22B-like isoform X3 [Crassostrea virginica];TBC1 domain family member 22B-like isoform X2 [Pecten maximus]Rab-GTPase-TBC domain;TBC/rab GAP domain profile.;
mRNA.chromosome_13.347.3	--polyprotein [Ruditapes philippinarum];uncharacterized protein K02A2.6-like [Dendronephthya gigantea];uncharacterized protein K02A2.6-like [Oryzias latipes]Reverse transcriptase (RNA-dependent DNA polymerase);Reverse transcriptase (RT) catalytic domain profile.;RNase H-like domain found in reverse transcriptase;RT_LTR;
mRNA.chromosome_3.65.1	--unnamed protein product [Oncorhynchus mykiss];unnamed protein product [Oncorhynchus mykiss]--
mRNA.contig_4179.4.1	--hypothetical protein AM593_02963, partial [Mytilus galloprovincialis];hypothetical protein AM593_04817, partial [Mytilus galloprovincialis];heat shock 70 kDa protein 12B-like [Crassostrea virginica]Hsp70 protein;
mRNA.chromosome_9.1299.1	ND;uncharacterized protein LOC105320761 [Crassostrea gigas];uncharacterized protein LOC105344607 isoform X1 [Crassostrea gigas];uncharacterized protein LOC105344607 isoform X2 [Crassostrea gigas]DDE superfamily endonuclease;Helix-turn-helix of DDE superfamily endonuclease;
mRNA.chromosome_12.1984.1	K16506 FAT1_2_3; protocadherin Fat 1/2/3;K16506 FAT1_2_3; protocadherin Fat 1/2/3;polyprotein [Ruditapes philippinarum];uncharacterized protein K02A2.6-like [Xiphophorus couchianus]Integrase catalytic domain profile.;Integrase core domain;Integrase zinc binding domain;RNase_HI_RT_Ty3;RNase H-like domain found in reverse transcriptase;
mRNA.chromosome_7.982.1	ND;unnamed protein product [Mytilus coruscus];unnamed protein product [Mytilus coruscus];unnamed protein product [Mytilus coruscus]--
mRNA.chromosome_9.1603.1	--uncharacterized protein LOC111110005 [Crassostrea virginica];uncharacterized protein LOC111107656 [Crassostrea virginica];uncharacterized protein LOC111109082 [Crassostrea virginica]--
mRNA.contig_3287.2.1	K01895 ACSS, acs; acetyl-CoA synthetase;Acetyl-coenzyme A synthetase 2-like, mitochondrial [Mizuhopecten yessoensis];acetyl-coenzyme A synthetase 2-like, mitochondrial [Mizuhopecten yessoensis];acetyl-coenzyme A synthetase 2-like, mitochondrial [Crassostrea gigas]Ac_CoA_lig_AcsA: acetate--CoA ligase;Acetyl-coenzyme A synthetase N-terminus;ACS;AMP-binding enzyme;AMP-binding enzyme C-terminal domai…
mRNA.chromosome_1.898.1	--retinol dehydrogenase 14-like [Mizuhopecten yessoensis];WW domain-containing oxidoreductase-like [Crassostrea virginica];LOW QUALITY PROTEIN: nodal modulator 1-like [Crassostrea virginica]Glucose/ribitol dehydrogenase family signature;short chain dehydrogenase;
mRNA.chromosome_16.389.1	--hypothetical protein Z043_123973, partial [Scleropages formosus];PREDICTED: hemagglutinin/amebocyte aggregation factor-like [Salmo salar]Dermatopontin;
mRNA.contig_2224.1.1	K14805 DDX24, MAK5; ATP-dependent RNA helicase DDX24/MAK5;hypothetical protein AWC38_SpisGene18308 [Stylophora pistillata];hypothetical protein AWC38_SpisGene12127 [Stylophora pistillata]--
mRNA.chromosome_13.2404.1	--uncharacterized protein LOC112570005 isoform X1 [Pomacea canaliculata]SERTA domain profile.;SERTA motif;
mRNA.chromosome_1.1793.1	--uncharacterized protein LOC105348263 isoform X3 [Crassostrea gigas]Phage integrase family;
mRNA.chromosome_15.1609.1	------
mRNA.chromosome_16.119.1	------

## Sheet: Grey
Table S3. Genes corresponding to the grey module identified from WGCNA of EPF and pH
geneID	Protein
mRNA.chromosome_13.1095.1	K15901 CGI121, TPRKB; EKC/KEOPS complex subunit CGI121/TPRKB;EKC/KEOPS complex subunit TPRKB-like [Pecten maximus];EKC/KEOPS complex subunit Tprkb [Crassostrea gigas]Kinase binding protein CGI-121;
mRNA.chromosome_7.600.1	K16669 FAT4; protocadherin Fat 4;K16669 FAT4; protocadherin Fat 4;unnamed protein product [Mytilus coruscus];unnamed protein product [Mytilus coruscus];unnamed protein product [Mytilus coruscus]--
mRNA.chromosome_7.445.1	K00968 PCYT1; choline-phosphate cytidylyltransferase;pleckstrin homology domain-containing family B member 2-like, partial [Pecten maximus];pleckstrin homology domain-containing family B member 2-like [Pecten maximus]PH domain;PH domain profile.;
mRNA.chromosome_16.210.1	------
mRNA.chromosome_1.1565.1	K03927 CES2; carboxylesterase 2;uncharacterized protein LOC117341889 [Pecten maximus];CEL [Mytilus coruscus]Carboxylesterase family;Carboxylesterases type-B serine active site.;Carboxylesterases type-B signature 2.;
mRNA.chromosome_8.1499.3	--coiled-coil domain-containing protein 87-like isoform X2 [Crassostrea virginica];coiled-coil domain-containing protein 87-like isoform X3 [Crassostrea virginica];coiled-coil domain-containing protein 87-like isoform X1 [Crassostrea virginica]--
mRNA.chromosome_10.613.1	K06841 SEMA5; semaphorin 5;LOW QUALITY PROTEIN: semaphorin-5A-like [Lingula anatina];LOW QUALITY PROTEIN: semaphorin-5A-like [Lingula anatina]Thrombospondin type 1 domain;Thrombospondin type-1 (TSP1) repeat profile.;
mRNA.chromosome_2.3528.1	K11140 ANPEP, CD13; aminopeptidase N;K11140 CD13, ANPEP; alanyl (membrane) aminopeptidase;hypothetical protein CRYPA_11 [uncultured SUP05 cluster bacterium];reverse transcriptase family protein, partial [Bathymodiolus brooksi thiotrophic gill symbiont];hypothetical protein BBROOKSOX_202 [Bathymodiolus brooksi thiotrophic gill symbiont]Reverse transcriptase (RNA-dependent DNA polymerase);Reverse t…
mRNA.chromosome_12.2301.1	K06709 KDM4, JMJD2, JHDM3; jumonji domain-containing protein 2;uncharacterized protein LOC117331006 [Pecten maximus];uncharacterized protein LOC111131279 isoform X1 [Crassostrea virginica];uncharacterized protein LOC111125683 [Crassostrea virginica]Reverse transcriptase (RNA-dependent DNA polymerase);Reverse transcriptase (RT) catalytic domain profile.;
mRNA.contig_4340.2.1	--RNA-directed DNA polymerase from transposon BS [Mizuhopecten yessoensis];RNA-directed DNA polymerase from transposon BS [Mizuhopecten yessoensis];PREDICTED: uncharacterized protein LOC107339570 [Acropora digitifera]Reverse transcriptase (RNA-dependent DNA polymerase);Reverse transcriptase (RT) catalytic domain profile.;RT_nLTR_like;
mRNA.chromosome_6.42.1	ND;deoxynucleoside triphosphate triphosphohydrolase SAMHD1-like [Rhincodon typus];deoxynucleoside triphosphate triphosphohydrolase SAMHD1-like [Actinia tenebrosa];retinoblastoma-like protein 1 isoform x1 [Limosa lapponica baueri]--
mRNA.chromosome_1.1560.1	K12298 CEL; bile salt-stimulated lipase;fatty acyl-CoA hydrolase precursor, medium chain-like [Branchiostoma floridae];PREDICTED: carboxylesterase 5A-like [Branchiostoma belcheri];uncharacterized protein LOC109936103 [Rhincodon typus]Carboxylesterase family;
mRNA.chromosome_13.2225.1	K04097 HPGDS; prostaglandin-H2 D-isomerase / glutathione transferase;glutathione S-transferase [Cyclina sinensis];sigma glutathione S-transferase [Ruditapes philippinarum];sigma class glutathione S-transferase [Ruditapes philippinarum]AMPS.1;AMPS (cytGST): Alpha-, Mu-, Pi-, and Sigma-like;Glutathione S-transferase, C-terminal domain;Glutathione S-transferase, N-terminal domain;GST_C_Sigma_like;GS…
mRNA.contig_2093.2.1	--hypothetical protein B7P43_G03094, partial [Cryptotermes secundus];transposase [Thalamita poissoni];transposase [Thalamita poissoni]--
mRNA.chromosome_14.2236.1	--uncharacterized protein LOC111874863 [Cryptotermes secundus];uncharacterized protein LOC111874863 [Cryptotermes secundus];uncharacterized protein LOC111874863 [Cryptotermes secundus]--
mRNA.chromosome_15.2228.1	--uncharacterized protein LOC114524764 [Dendronephthya gigantea];uncharacterized protein CXorf38 homolog [Kryptolebias marmoratus];uncharacterized protein CXorf38 homolog isoform X2 [Sparus aurata]Domain of unknown function (DUF4559);
mRNA.chromosome_6.41.1	ND;PREDICTED: deoxynucleoside triphosphate triphosphohydrolase SAMHD1 isoform X2 [Stegastes partitus];PREDICTED: deoxynucleoside triphosphate triphosphohydrolase SAMHD1 isoform X1 [Stegastes partitus];deoxynucleoside triphosphate triphosphohydrolase SAMHD1 [Amphiprion ocellaris]--
mRNA.contig_3254.1.1	--sialic acid-binding lectin [Ruditapes philippinarum];complement C1q-like protein 3 [Ruditapes philippinarum];cerebellin-3-like [Crassostrea virginica]C1q domain;C1q domain profile.;Protein of unknown function (DUF1640);
mRNA.chromosome_13.2019.1	ND;hypothetical protein CB1_000145010 [Camelus ferus];putative RNA-binding protein 15B [Camelus dromedarius];mesencephalic astrocyte-derived neurotrophic factor homolog [Crassostrea virginica]Degradation arginine-rich protein for mis-folding;
mRNA.chromosome_4.1377.1	K20221 IPO4, RANBP4; importin-4;unnamed protein product [Mytilus coruscus];unnamed protein product [Mytilus coruscus];unnamed protein product [Mytilus coruscus]--
mRNA.chromosome_4.1695.1	K11647 SMARCA2_4; SWI/SNF-related matrix-associated actin-dependent regulator of chromatin subfamily A member 2/4;unnamed protein product [Mytilus coruscus];unnamed protein product [Mytilus coruscus];hypothetical protein BSL78_13033 [Apostichopus japonicus]Reverse transcriptase (RNA-dependent DNA polymerase);Reverse transcriptase (RT) catalytic domain profile.;RT_nLTR_like;
mRNA.chromosome_1.1136.1	K08132 COL12A; collagen, type XII, alpha;COL6A [Mytilus coruscus];unnamed protein product [Mytilus coruscus];unnamed protein product [Mytilus coruscus]von Willebrand factor type A domain;Von Willebrand factor type A domain signature;VWFA domain profile.;
mRNA.chromosome_9.1589.1	K12481 RBSN, ZFYVE20; rabenosyn-5;vacuolar segregation protein PEP7-like isoform X2 [Mizuhopecten yessoensis];vacuolar segregation protein PEP7-like isoform X3 [Mizuhopecten yessoensis]FYVE zinc finger;Zinc finger FYVE/FYVE-related type profile.;
mRNA.chromosome_9.1863.1	K18626 TCHH; trichohyalin;uncharacterized protein LOC111947977 [Oryzias latipes];hypothetical protein DSZ28_08875 [Thiothrix sp.];hypothetical protein DSY43_01110, partial [Gammaproteobacteria bacterium]C.elegans hypothetical protein (pol-like reverse transciptase) signature;Reverse transcriptase (RNA-dependent DNA polymerase);Reverse transcriptase (RT) catalytic domain profile.;RT_nLTR_like;
mRNA.chromosome_15.1142.1	--neuroligin-4, X-linked-like [Pecten maximus]Carboxylesterase family;Carboxylesterases type-B serine active site.;Carboxylesterases type-B signature 2.;
mRNA.chromosome_12.1643.2	K15837 GPSM2; G-protein signaling modulator 2;tetratricopeptide repeat protein 28-like isoform X2 [Mizuhopecten yessoensis];Tetratricopeptide repeat protein 28 [Mizuhopecten yessoensis];tetratricopeptide repeat protein 28-like isoform X1 [Mizuhopecten yessoensis]CHAT domain;Tetratricopeptide repeat;TPR repeat profile.;TPR repeat region circular profile.;
mRNA.chromosome_2.72.1	K09848 TRAF4; TNF receptor-associated factor 4;TNF receptor-associated factor 6 [Lingula anatina];putative TNF receptor-associated factor 6 [Apostichopus japonicus]TRAF-type zinc finger;Zinc finger, C3HC4 type (RING finger);Zinc finger RING-type profile.;Zinc finger RING-type signature.;Zinc finger TRAF-type profile.;
mRNA.chromosome_1.125.1	--cleft lip and palate transmembrane protein 1 homolog isoform X2 [Aplysia californica]Cleft lip and palate transmembrane protein 1 (CLPTM1);
mRNA.chromosome_13.2235.2	--EF-hand calcium-binding domain-containing protein 12 [Crassostrea gigas];EF-hand calcium-binding domain-containing protein 12-like [Crassostrea virginica];unnamed protein product [Mytilus coruscus]EF-hand calcium-binding domain profile.;
mRNA.contig_2100.2.1	--PREDICTED: NACHT, LRR and PYD domains-containing protein 6-like [Branchiostoma belcheri];protein NLRC5-like [Orbicella faveolata]--
mRNA.chromosome_7.703.1	--uncharacterized protein LOC110982422 [Acanthaster planci];uncharacterized protein LOC106174925 [Lingula anatina];uncharacterized protein LOC106164022 [Lingula anatina]--
mRNA.chromosome_12.852.1	K04883 KCNAB2; potassium voltage-gated channel Shaker-related subfamily A, beta member 2;hypothetical protein C0Q70_17371 [Pomacea canaliculata];hypothetical protein C0Q70_17376 [Pomacea canaliculata];unnamed protein product [Mytilus coruscus]Aldo/keto reductase family;Aldo_ket_red;
mRNA.chromosome_1.1047.1	--uncharacterized protein LOC117324472 [Pecten maximus];uncharacterized protein LOC101854511 isoform X1 [Aplysia californica]--
mRNA.chromosome_3.2520.1	K17043 DDX43; ATP-dependent RNA helicase DDX43;DDX43 [Mytilus coruscus];LOW QUALITY PROTEIN: probable ATP-dependent RNA helicase DDX53 [Pecten maximus];LOW QUALITY PROTEIN: probable ATP-dependent RNA helicase DDX53 [Pecten maximus]DEAD-box RNA helicase Q motif profile.;DEAD-box subfamily ATP-dependent helicases signature.;DEADc_DDX43_DDX53;DEAD/DEAH box helicase;Helicase conserved C-terminal doma…
mRNA.chromosome_2.3590.1	K11433 SETMAR; histone-lysine N-methyltransferase SETMAR;transposase, partial [Vibrio parahaemolyticus];hypothetical protein [Vibrio parahaemolyticus];putative uncharacterized protein FLJ37770 [Centruroides sculpturatus]HTH domain in Mos1 transposase;
mRNA.chromosome_7.891.1	--TL1A [Ruditapes philippinarum]TNF family profile.;TNF(Tumour Necrosis Factor) family;
mRNA.chromosome_6.2184.1	ND;ran-binding protein 9-like [Pecten maximus];ran-binding protein 9 isoform X2 [Crassostrea gigas]B30.2/SPRY domain profile.;C-terminal to LisH (CTLH) motif profile.;CTLH/CRA C-terminal to LisH motif domain;LIS1 homology (LisH) motif profile.;LisH;SPRY domain;SPRY_RanBP9_10;
mRNA.chromosome_11.1367.1	ND;hypothetical protein BOX15_Mlig033325g1, partial [Macrostomum lignano];hypothetical protein BOX15_Mlig033325g2, partial [Macrostomum lignano];KCTD7 protein [Mesembrinibis cayennensis]BTB/POZ domain;BTB_POZ_KCTD7;
mRNA.chromosome_4.2571.1	--uncharacterized protein LOC110453467 [Mizuhopecten yessoensis];uncharacterized protein LOC111121868 [Crassostrea virginica];uncharacterized protein LOC111124403 [Crassostrea virginica]Family of unknown function (DUF5641);Integrase catalytic domain profile.;Integrase core domain;Pao retrotransposon peptidase;RT_pepA17;
mRNA.chromosome_5.470.1	K02988 RP-S5, MRPS5, rpsE; small subunit ribosomal protein S5;hypothetical protein C0Q70_05579 [Pomacea canaliculata];LOW QUALITY PROTEIN: WD repeat-containing protein on Y chromosome-like [Pomacea canaliculata];WD repeat-containing protein on Y chromosome isoform X8 [Crassostrea gigas]G protein beta WD-40 repeat signature;Trp-Asp (WD) repeats circular profile.;Trp-Asp (WD) repeats profile.;Trp-A…
mRNA.chromosome_11.1175.1	K01015 SULT2B1; alcohol sulfotransferase;K01025 E2.8.2.-;sulfotransferase 1E1 [Crassostrea gigas];estrogen sulfotransferase-like isoform X2 [Limulus polyphemus]Sulfotransferase domain;
mRNA.chromosome_12.1585.1	--SREBP regulating gene protein-like [Octopus vulgaris];UPF0454 protein C12orf49 homolog [Pecten maximus]Uncharacterized conserved protein (DUF2054);
mRNA.chromosome_15.1816.1	--hemicentin-1 [Lingula anatina];Hemicentin-2 [Amphibalanus amphitrite];PREDICTED: hemicentin-1-like [Sinocyclocheilus grahami]Aspartic acid and asparagine hydroxylation site.;Calcium-binding EGF domain;Calcium-binding EGF-like domain signature.;EGF-like domain profile.;EGF-like domain signature 2.;
mRNA.chromosome_6.2066.1	--uncharacterized protein LOC111120258 [Crassostrea virginica];uncharacterized protein LOC111138511 [Crassostrea virginica]--
mRNA.chromosome_18.326.1	------
mRNA.chromosome_7.1557.1	K11810 SLC16A12; MFS transporter, MCP family, solute carrier family 16 (monocarboxylic acid transporters), member 12;monocarboxylate transporter 14-like isoform X1 [Crassostrea virginica]Major Facilitator Superfamily;Major facilitator superfamily (MFS) profile.;MFS_MCT_SLC16;
mRNA.chromosome_6.2598.1	K04097 HPGDS; prostaglandin-H2 D-isomerase / glutathione transferase;sigma glutathione S-transferase 1 [Ruditapes philippinarum];sigma class glutathione S-transferase [Hyriopsis cumingii];sigma-class glutathione S-transferase [Sinanodonta woodiana]Glutathione S-transferase, C-terminal domain;Glutathione S-transferase, N-terminal domain;Glutathione Transferase (cytosolic);GST_C_Sigma_like;Soluble …
mRNA.chromosome_9.1044.2	--transmembrane protein 127-like [Pecten maximus];unnamed protein product [Mytilus coruscus]PMP-22/EMP/MP20/Claudin tight junction;
mRNA.chromosome_4.1782.1	K00522 FTH1; ferritin heavy chain;ferritin 1 [Ruditapes decussatus];ferritin H-like subunit [Ruditapes philippinarum];ferritin subunit [Ruditapes philippinarum]Euk_Ferritin;Ferritin-like diiron domain profile.;Ferritin-like domain;
mRNA.chromosome_4.2579.2	--uncharacterized protein LOC117328159 [Pecten maximus];uncharacterized protein C6orf118 [Crassostrea gigas]Translin-associated factor X-interacting N-terminus;
mRNA.chromosome_1.2211.1	K19757 RSPH9; radial spoke head protein 9;radial spoke head protein 9 homolog [Pecten maximus];radial spoke head protein 9 homolog isoform X1 [Crassostrea virginica]Radial spokehead-like protein;
mRNA.contig_2861.2.1	--baculoviral IAP repeat-containing protein 7-like isoform X3 [Crassostrea virginica];baculoviral IAP repeat-containing protein 7-like isoform X2 [Crassostrea virginica]BIR repeat profile.;Inhibitor of Apoptosis domain;
mRNA.chromosome_12.714.2	K20028 ZDHHC2_15_20; palmitoyltransferase ZDHHC2/15/20;alkali-sensitive linkage protein 1-like [Lingula anatina];alkali-sensitive linkage protein 1-like [Lingula anatina]Glycosyl hydrolase catalytic core;
mRNA.chromosome_1.3844.1	K14639 SLC15A5; solute carrier family 15, member 5;PREDICTED: uncharacterized protein LOC107332295 [Acropora digitifera];hypothetical protein AC249_AIPGENE24821 [Exaiptasia diaphana];uncharacterized protein LOC110249173 [Exaiptasia diaphana]--
mRNA.contig_3027.4.1	--variable charge X-linked protein 3B-like [Oreochromis niloticus];variable charge X-linked protein 3B-like [Oreochromis niloticus];hypothetical protein HRbin10_01980 [bacterium HR10]--
mRNA.chromosome_12.753.1	K19719 COL2A; collagen, type II, alpha;coiled-coil domain-containing protein 189-like [Crassostrea virginica]Flagellar C1a complex subunit C1a-32;
mRNA.chromosome_18.872.1	----Protein kinase domain profile.;Protein tyrosine kinase;Tyrosine kinase catalytic domain signature;
mRNA.chromosome_6.1833.1	--copine-8-like isoform X2 [Pecten maximus];copine-8-like isoform X4 [Pecten maximus];Protein BONZAI 1,Copine-3,Copine-E,Copine-8,Nicotinic receptor-associated protein 1,Protein BONZAI 2,Copine-5,Copine-2,Copine-4,Copine-1,Copine-6,Copine-B,Copine-D,Copine-7,Copine-A,Copine-9 [Mytilus coruscus]C2B_Copine;C2 domain;C2 domain profile.;Copine;vWA_copine_like;
mRNA.chromosome_15.2262.1	--uncharacterized protein LOC114524764 [Dendronephthya gigantea];PREDICTED: uncharacterized protein LOC100377645 [Saccoglossus kowalevskii]Domain of unknown function (DUF4559);
mRNA.chromosome_16.220.1	----Death;Death domain;Death domain profile.;
mRNA.chromosome_2.813.1	--unnamed protein product [Mytilus coruscus];unnamed protein product [Mytilus coruscus]Zinc finger RanBP2 type profile.;Zinc finger RanBP2-type signature.;
mRNA.chromosome_19.2092.1	------
mRNA.chromosome_18.80.1	--hypothetical protein AC249_AIPGENE39 [Exaiptasia diaphana];uncharacterized protein LOC110443135 [Mizuhopecten yessoensis]--
mRNA.chromosome_13.426.1	K06278 CAV1; caveolin 1;K12959 CAV3; caveolin 3;caveolin-3-like [Crassostrea virginica];caveolin-3 [Crassostrea gigas];caveolin-1-like [Lingula anatina]Caveolin;
mRNA.chromosome_12.2418.1	K18730 GIGYF; PERQ amino acid-rich with GYF domain-containing protein;protein dispatched homolog 1-like [Crassostrea virginica];protein dispatched [Crassostrea gigas]Patched family;Sterol-sensing domain (SSD) profile.;
mRNA.chromosome_5.354.1	K07418 CYP2J; cytochrome P450, family 2, subfamily J;cytochrome P450 2J6 [Crassostrea gigas];Cytochrome P450 2U1 [Mizuhopecten yessoensis]Cytochrome P450;Cytochrome P450 cysteine heme-iron ligand signature.;E-class P450 group I signature;P450 superfamily signature;
mRNA.chromosome_2.1989.1	--capping protein inhibiting regulator of actin dynamics isoform X1 [Octopus vulgaris];capping protein inhibiting regulator of actin dynamics isoform X1 [Octopus vulgaris];capping protein inhibiting regulator of actin dynamics isoform X2 [Octopus vulgaris]Delta serrate ligand;DSL domain profile.;
mRNA.chromosome_3.756.1	K15394 ACE1; hybrid polyketide synthase / nonribosomal peptide synthetase ACE1;phthiocerol/phenolphthiocerol synthesis polyketide synthase type I PpsD-like [Pecten maximus]Acyl transferase domain;Acyl transferase domain in polyketide synthase (PKS) enzymes.;Beta-ketoacyl synthase;Beta-ketoacyl synthase, C-terminal domain;Beta-ketoacyl synthase, N-terminal domain;Beta-ketoacyl synthases active sit…
mRNA.chromosome_15.2035.1	--uncharacterized protein LOC114524764 [Dendronephthya gigantea];PREDICTED: uncharacterized protein LOC100377645 [Saccoglossus kowalevskii];uncharacterized protein LOC115375706 isoform X1 [Myripristis murdjan]Domain of unknown function (DUF4559);
mRNA.chromosome_12.1872.1	K04961 RYR1; ryanodine receptor 1;uncharacterized protein LOC106161898 isoform X1 [Lingula anatina];PREDICTED: uncharacterized protein LOC107355382 [Acropora digitifera];uncharacterized protein LOC111333132 [Stylophora pistillata]--
mRNA.chromosome_2.2115.1	K10872 DMC1; meiotic recombination protein DMC1;meiotic recombination protein DMC1/LIM15 homolog isoform X1 [Crassostrea virginica]Helix-hairpin-helix domain;Rad51;Rad51_DMC1_radA;RecA family profile 1.;RecA family profile 2.;recomb_DMC1: meiotic recombinase Dmc1;
mRNA.chromosome_4.2477.1	K16060 BIRC2_3; baculoviral IAP repeat-containing protein 2/3;unnamed protein product [Mytilus coruscus];baculoviral IAP repeat-containing protein 7-A-like [Lingula anatina];baculoviral IAP repeat-containing protein 3-like [Lingula anatina]Zinc finger, C3HC4 type (RING finger);Zinc finger RING-type profile.;
mRNA.chromosome_6.1241.1	K09533 DNAJC13; DnaJ homolog subfamily C member 13;hypothetical protein CRYPA_468 [uncultured SUP05 cluster bacterium];RNA-directed DNA polymerase from transposon BS [Mizuhopecten yessoensis]Reverse transcriptase (RNA-dependent DNA polymerase);Reverse transcriptase (RT) catalytic domain profile.;RT_nLTR_like;
mRNA.chromosome_11.977.1	--unnamed protein product [Mytilus coruscus];unnamed protein product [Mytilus coruscus];unnamed protein product [Mytilus coruscus]Putative esterase;
mRNA.chromosome_18.871.1	------
mRNA.chromosome_19.327.1	--hypothetical protein BSL78_25928 [Apostichopus japonicus];hypothetical protein BSL78_15536 [Apostichopus japonicus];PREDICTED: uncharacterized protein LOC108361514 [Rhagoletis zephyria]DDE superfamily endonuclease;
mRNA.chromosome_7.1528.1	--uncharacterized protein LOC106174925 [Lingula anatina];uncharacterized protein LOC106164022 [Lingula anatina];uncharacterized protein LOC106164030 [Lingula anatina]--
mRNA.chromosome_2.921.1	K07378 NLGN; neuroligin;K07378 NLGN; neuroligin;neuroligin-4, X-linked-like isoform X1 [Pomacea canaliculata];acetylcholinesterase-like [Pecten maximus];hypothetical protein C0Q70_10458 [Pomacea canaliculata]Carboxylesterase family;Carboxylesterases type-B serine active site.;Lipolytic enzymes "G-D-X-G" family, putative histidine active site.;
mRNA.chromosome_16.1772.1	--PREDICTED: uncharacterized protein LOC109476039 [Branchiostoma belcheri];PREDICTED: uncharacterized protein LOC109487856 [Branchiostoma belcheri]--
mRNA.chromosome_2.2278.1	K00623 CHAT; choline O-acetyltransferase;K07765 MBTPS2; S2P endopeptidase;K11536 SLC28A; pyrimidine nucleoside transport protein;UPF0728 protein-like isoform X1 [Anneissia japonica];hypothetical protein EGW08_003818 [Elysia chlorotica];UPF0728 protein-like [Acanthaster planci]Uncharacterised protein family UPF0728;
mRNA.chromosome_4.925.1	K01619 deoC, DERA; deoxyribose-phosphate aldolase;deoxyribose-phosphate aldolase [Crassostrea gigas];deoC [Mytilus coruscus]DeoC;deoC: deoxyribose-phosphate aldolase;DeoC/LacD family aldolase;
mRNA.chromosome_16.1194.1	------
mRNA.contig_1023.1.1	------
mRNA.chromosome_5.2548.1	K10866 RAD50; DNA repair protein RAD50;DNA repair protein RAD50-like [Mizuhopecten yessoensis]ABC_Rad50;Putative exonuclease SbcCD, C subunit;
mRNA.chromosome_12.1347.1	K07901 RAB8A, MEL; Ras-related protein Rab-8A;uncharacterized protein LOC110458736 isoform X3 [Mizuhopecten yessoensis];uncharacterized protein LOC110458736 isoform X1 [Mizuhopecten yessoensis]C-terminal of Roc, COR, domain;Death;Death domain;Death domain profile.;Rab;Ras family;Ras of Complex, Roc, domain of DAPkinase;Roc domain profile.;Transforming protein P21 ras signature;
mRNA.chromosome_10.923.1	K17410 MRPS31; small subunit ribosomal protein S31;ND;unnamed protein product [Mytilus coruscus];unnamed protein product [Mytilus coruscus];unnamed protein product [Mytilus coruscus]OTU domain profile.;
mRNA.chromosome_9.747.1	K15168 MED25; mediator of RNA polymerase II transcription subunit 25;serine/threonine-protein kinase pats1 [Mizuhopecten yessoensis];uncharacterized protein LOC110458736 isoform X1 [Mizuhopecten yessoensis]Death;Death domain;Death domain profile.;
mRNA.chromosome_13.2356.1	K08337 ATG7; ubiquitin-like modifier-activating enzyme ATG7;ubiquitin-like modifier-activating enzyme ATG7 [Crassostrea virginica];ubiquitin-like modifier-activating enzyme ATG7 [Crassostrea virginica];ubiquitin-like modifier-activating enzyme ATG7 [Pecten maximus]Apg7;E1_like_apg7: E1-like protein-activating enzyme Gsa7p/Apg7p;ThiF family;Ubiquitin-like modifier-activating enzyme ATG7 N-terminus;
mRNA.chromosome_2.920.1	K07378 NLGN; neuroligin;K07378 NLGN; neuroligin;hypothetical protein parPi_0025457 [Paroedura picta];carboxylesterase 1D-like [Acanthaster planci];uncharacterized protein LOC110973290 [Acanthaster planci]Carboxylesterase family;Carboxylesterases type-B serine active site.;Carboxylesterases type-B signature 2.;
mRNA.chromosome_3.2834.1	--hypothetical protein BOW10_12225 [Solemya velum gill symbiont]--
mRNA.chromosome_4.3081.1	K00503 DBH; dopamine beta-monooxygenase;temptin-like isoform X2 [Crassostrea virginica];temptin isoform X1 [Crassostrea gigas];temptin-like [Crassostrea virginica]--
mRNA.contig_4147.1.1	--PREDICTED: cytosolic phospholipase A2-like, partial [Tinamus guttatus];PREDICTED: cytosolic phospholipase A2-like [Bos indicus];PREDICTED: cytosolic phospholipase A2, partial [Pterocles gutturalis]Lysophospholipase catalytic domain;PLA2c domain profile.;
mRNA.chromosome_9.1016.1	K03989 C4; complement component 4;PREDICTED: short-chain collagen C4-like [Branchiostoma belcheri];PREDICTED: short-chain collagen C4-like [Branchiostoma belcheri];short-chain collagen C4-like isoform X2 [Branchiostoma floridae]--
mRNA.chromosome_11.1578.1	K08844 LRRK2; leucine-rich repeat kinase 2;uncharacterized protein LOC110458736 isoform X1 [Mizuhopecten yessoensis];uncharacterized protein LOC110458736 isoform X3 [Mizuhopecten yessoensis]Ras of Complex, Roc, domain of DAPkinase;
mRNA.chromosome_1.3792.1	K10380 ANK; ankyrin;E3 ubiquitin-protein ligase DZIP3 [Exaiptasia diaphana];E3 ubiquitin-protein ligase DZIP3 [Exaiptasia diaphana]Ankyrin repeat;Ankyrin repeat profile.;Ankyrin repeat region circular profile.;Ankyrin repeats (3 copies);DZIP3/ hRUL138-like HEPN;
mRNA.chromosome_3.2144.1	K12375 ARSI_J; arylsulfatase I/J;arylsulfatase B-like [Crassostrea virginica];arylsulfatase B-like [Crassostrea virginica]4-S;Sulfatase;Sulfatases signature 1.;Sulfatases signature 2.;
mRNA.chromosome_2.1879.2	K00503 DBH; dopamine beta-monooxygenase;K15441 TAD2, ADAT2; tRNA-specific adenosine deaminase 2;calcium-regulated heat stable protein 1-like [Crassostrea virginica]Cold-shock (CSD) domain profile.;'Cold-shock' DNA-binding domain;CSP_CDS;
mRNA.chromosome_1.3793.1	K15429 TRM5, TRMT5; tRNA (guanine37-N1)-methyltransferase;TRM5 [Mytilus coruscus];hypothetical protein EGW08_021667 [Elysia chlorotica];tRNA (guanine(37)-N1)-methyltransferase [Lingula anatina]Met-10+ like-protein;SAM-dependent methyltransferase TRM5/TYW2-type domain profile.;tRNA (guanine(37)-N1)-methyltransferase [TRMT5].;
mRNA.chromosome_10.2707.2	K12567 TTN; titin;titin [Octopus vulgaris];PREDICTED: obscurin-like [Octopus bimaculoides];PREDICTED: obscurin-like [Octopus bimaculoides]Ig;Ig-like domain profile.;Immunoglobulin I-set domain;
mRNA.chromosome_15.1786.1	--adhesion G-protein coupled receptor V1 isoform X4 [Nematostella vectensis];Neurogenic locus Notch protein [Stylophora pistillata]Aspartic acid and asparagine hydroxylation site.;Calcium-binding EGF domain;Calcium-binding EGF-like domain signature.;EGF_CA;EGF-like domain;EGF-like domain profile.;EGF-like domain signature 1.;EGF-like domain signature 2.;Human growth factor-like EGF;Type II EGF-li…
mRNA.chromosome_15.2318.3	--uncharacterized protein LOC111126603 [Crassostrea virginica];uncharacterized protein LOC111124213 [Crassostrea virginica];uncharacterized protein LOC111123918 [Crassostrea virginica]Fibronectin type-III domain profile.;FN3;
mRNA.contig_890.1.2	--DNA repair protein RAD50-like [Mizuhopecten yessoensis];PREDICTED: DNA repair protein RAD50-like [Salmo salar]ABC_Rad50;Putative exonuclease SbcCD, C subunit;
mRNA.chromosome_4.1372.1	K19531 CDAN1; codanin-1;unnamed protein product [Mytilus coruscus];unnamed protein product [Mytilus coruscus]--
mRNA.chromosome_17.822.2	--uncharacterized protein LOC110459901 isoform X4 [Mizuhopecten yessoensis];uncharacterized protein LOC110459901 isoform X2 [Mizuhopecten yessoensis];uncharacterized protein LOC110459901 isoform X1 [Mizuhopecten yessoensis]NACHT domain;Nucleoporin Nup120/160;Trp-Asp (WD) repeats circular profile.;Trp-Asp (WD) repeats profile.;Trp-Asp (WD) repeats signature.;
mRNA.chromosome_4.2395.1	K12829 SF3B2, SAP145, CUS1; splicing factor 3B subunit 2;uncharacterized protein LOC112041353, partial [Lingula anatina];uncharacterized protein LOC111100074 isoform X1 [Crassostrea virginica];hypothetical protein AVEN_147570_1 [Araneus ventricosus]--
mRNA.chromosome_13.2607.1	K15682 PDZRN3_4, LNX3_4; ligand of Numb protein X 3/4;hypothetical protein OCBIM_22039964mg [Octopus bimaculoides];E3 ubiquitin-protein ligase PDZRN3-like isoform X5 [Mizuhopecten yessoensis];E3 ubiquitin-protein ligase PDZRN3-like isoform X4 [Mizuhopecten yessoensis]--
mRNA.chromosome_4.232.1	K14805 DDX24, MAK5; ATP-dependent RNA helicase DDX24/MAK5;PREDICTED: uncharacterized protein LOC107340493 [Acropora digitifera];hypothetical protein AWC38_SpisGene21402 [Stylophora pistillata]--
mRNA.chromosome_19.1862.1	------
mRNA.chromosome_9.398.1	K01931 NEUR; protein neuralized;uncharacterized protein LOC105330331 [Crassostrea gigas];uncharacterized protein LOC117339184 [Pecten maximus]mRING-HC-C3HC5_NEU1;Zinc finger, C3HC4 type (RING finger);Zinc finger RING-type profile.;
mRNA.chromosome_5.1514.1	K14773 UTP23; U3 small nucleolar RNA-associated protein 23;--Protein of unknown function (DUF726);
mRNA.chromosome_6.1775.1	------
mRNA.chromosome_14.1772.1	--NLR family CARD domain-containing protein 4-like [Branchiostoma floridae];NACHT, LRR and PYD domains-containing protein 3-like [Lingula anatina];uncharacterized protein LOC106172698 [Lingula anatina]Domain of unknown function (DUF4559);NACHT domain;NACHT-NTPase domain profile.;

## Sheet: Turquoise
Table S3. Genes corresponding to the turquoise module identified from WGCNA of EPF and pH
geneID	Protein
mRNA.chromosome_11.424.1	------
mRNA.chromosome_4.341.1	K04565 SOD1; superoxide dismutase, Cu-Zn family;uncharacterized protein LOC106151196 [Lingula anatina];superoxide dismutase (Cu-Zn) [Paramecium bursaria Chlorella virus NE-JV-1]Copper/Zinc superoxide dismutase signature 1.;Copper/Zinc superoxide dismutase signature 2.;Copper/zinc superoxide dismutase (SODC);Cu-Zn_Superoxide_Dismutase;Cu-Zn-superoxide dismutase family signature;
mRNA.chromosome_10.203.1	K03910 A2M; alpha-2-macroglobulin;ND;WAP four-disulfide core domain protein 2 [Anabarilius grahami];uncharacterized protein LOC110982623 isoform X8 [Acanthaster planci];uncharacterized protein LOC110982623 isoform X1 [Acanthaster planci]4-disulphide core signature;WAP-type 'four-disulfide core' domain profile.;WAP-type (Whey Acidic Protein) 'four-disulfide core';
mRNA.chromosome_11.719.1	K02183 CALM; calmodulin;caltractin [Crassostrea gigas];calmodulin-like protein 8 isoform X3 [Octopus vulgaris]EFh;EF hand;EF-hand calcium-binding domain.;EF-hand calcium-binding domain profile.;EF-hand domain pair;
mRNA.chromosome_11.717.1	K02183 CALM; calmodulin;calmodulin-2-like [Crassostrea virginica];caltractin [Crassostrea virginica];calmodulin-2-like [Crassostrea virginica]EF-hand calcium-binding domain.;EF-hand calcium-binding domain profile.;EF-hand domain pair;
mRNA.chromosome_19.1360.1	------
mRNA.chromosome_14.799.1	------
mRNA.chromosome_9.928.1	------
mRNA.chromosome_18.1175.1	--RecName: Full=Insoluble matrix shell protein 2; Short=IMSP2; Flags: Precursor [Ruditapes philippinarum]--
mRNA.chromosome_6.686.2	K01672 CA; carbonic anhydrase;carbonic anhydrase [Archivesica packardana];carbonic anhydrase [Phreagena okutanii];carbonic anhydrase [Archivesica packardana]Alpha-carbonic anhydrases profile.;Alpha-carbonic anhydrases signature.;Eukaryotic-type carbonic anhydrase;
mRNA.chromosome_18.1174.1	--RecName: Full=Insoluble matrix shell protein 2; Short=IMSP2; Flags: Precursor [Ruditapes philippinarum]--
mRNA.chromosome_10.973.2	K14716 SLC39A10, ZIP10; solute carrier family 39 (zinc transporter), member 10;K14718 SLC39A12, ZIP12; solute carrier family 39 (zinc transporter), member 12;Zinc transporter ZIP6,Zinc transporter foi,Zinc transporter ZIP4,Zinc transporter ZIP10 [Mytilus coruscus];zinc transporter ZIP12-like [Pomacea canaliculata];hypothetical protein EGW08_017757 [Elysia chlorotica]ZIP Zinc transporter;
mRNA.chromosome_4.1567.1	------
mRNA.chromosome_12.2648.1	K01672 CA; carbonic anhydrase;carbonic anhydrase, partial [Archivesica packardana];carbonic anhydrase 14-like isoform X2 [Crassostrea gigas];carbonic anhydrase 2-like isoform X3 [Mizuhopecten yessoensis]alpha_CA;Alpha-carbonic anhydrases profile.;Alpha-carbonic anhydrases signature.;Eukaryotic-type carbonic anhydrase;
mRNA.chromosome_7.810.1	--RecName: Full=Insoluble matrix shell protein 1; Short=IMSP1 [Ruditapes philippinarum];uncharacterized protein LOC105327499 [Crassostrea gigas];uncharacterized protein LOC111130703 [Crassostrea virginica]--
mRNA.chromosome_4.3061.1	----Ig-like domain profile.;Immunoglobulin domain;
mRNA.chromosome_14.738.1	ferric-chelate reductase 1-like [Crassostrea virginica];putative defense protein 3 [Crassostrea gigas];glycine-rich cell wall structural protein-like [Mizuhopecten yessoensis]Reeler;Reeler domain;Reelin domain profile.;
mRNA.chromosome_17.1793.1	--sulfate anion transporter 1-like [Crassostrea virginica]STAS domain;STAS domain profile.;STAS_SulP_like_sulfate_transporter;Sulfate permease family;sulP: sulfate permease;
mRNA.chromosome_4.1573.1	--uncharacterized protein LOC117326880 [Pecten maximus];uncharacterized protein LOC110452343 isoform X2 [Mizuhopecten yessoensis]--
mRNA.chromosome_7.1795.1	--RecName: Full=Insoluble matrix shell protein 5; Short=IMSP5; Flags: Precursor [Ruditapes philippinarum]EFh;EF hand;EF-hand calcium-binding domain.;EF-hand calcium-binding domain profile.;
mRNA.chromosome_10.128.1	------
mRNA.chromosome_2.2742.1	--sarcoplasmic calcium-binding protein [Meretrix lusoria];sarcoplasmic calcium binding protein [Ruditapes philippinarum];sarcoplasmic calsium binding protein [Pseudocardium sybillae]EF-hand calcium-binding domain profile.;
mRNA.chromosome_11.1206.1	------
mRNA.chromosome_9.2469.2	K19511 PXDN, VPO1; peroxidase;peroxidase-like protein [Mizuhopecten yessoensis];uncharacterized protein LOC111132595 [Crassostrea virginica];uncharacterized protein LOC111132595 [Crassostrea virginica]Animal haem peroxidase;Animal haem peroxidase signature;Animal heme peroxidase superfamily profile.;peroxinectin_like;
mRNA.chromosome_17.508.1	--A disintegrin and metalloproteinase with thrombospondin motifs 16 [Mizuhopecten yessoensis];A disintegrin and metalloproteinase with thrombospondin motifs 16 [Mizuhopecten yessoensis];uncharacterized protein LOC110440275 [Mizuhopecten yessoensis]ADAM cysteine-rich domain;ADAM type metalloprotease domain profile.;Reprolysin (M12B) family zinc metalloprotease;
mRNA.chromosome_13.1707.1	--unnamed protein product [Mytilus coruscus];uncharacterized protein LOC111106013 [Crassostrea virginica]Concanavalin A-like lectin/glucanases superfamily;
mRNA.chromosome_13.1775.1	K01011 TST, MPST, sseA; thiosulfate/3-mercaptopyruvate sulfurtransferase;LOW QUALITY PROTEIN: thiosulfate sulfurtransferase [Crassostrea gigas];thiosulfate sulfurtransferase-like [Crassostrea virginica];thiosulfate sulfurtransferase-like [Crassostrea virginica]Rhodanese domain profile.;Rhodanese-like domain;TST_Repeat_1;
mRNA.chromosome_2.1174.1	K08136 SPOCK, TIC1; sparc/osteonectin, cwcv and kazal-like domeins proteoglycan (testican);proteoglycan Cow [Aplysia californica];PREDICTED: testican-1-like isoform X1 [Biomphalaria glabrata]EF-hand calcium-binding domain.;Secreted protein acidic and rich in cysteine Ca binding region;Thyroglobulin type-1 domain profile.;Thyroglobulin type-1 repeat;Thyroglobulin type-1 repeat signature.;TY;
mRNA.chromosome_14.1495.1	------
mRNA.chromosome_2.2295.1	K01183 E3.2.1.14; chitinase;chitinase-3 [Hyriopsis cumingii];LOW QUALITY PROTEIN: acidic mammalian chitinase-like [Crassostrea virginica]Chitinases family 18 active site.;GH18_chitolectin_chitotriosidase;Glycosyl hydrolases family 18;
mRNA.chromosome_2.2779.1	K01183 E3.2.1.14; chitinase;E3.2.1.14 [Mytilus coruscus];acidic mammalian chitinase [Aplysia californica];chitotriosidase-1 [Lingula anatina]GH18_chitolectin_chitotriosidase;Glycosyl hydrolases family 18;
mRNA.chromosome_4.2917.1	K00500 phhA, PAH; phenylalanine-4-hydroxylase;K00502 TPH1_2; tryptophan 5-monooxygenase;phhA [Mytilus coruscus];phhA [Mytilus coruscus];protein henna-like isoform X4 [Pomacea canaliculata]ACT_AAAH;ACT domain profile.;Biopterin-dependent aromatic amino acid hydroxylase;Biopterin-dependent aromatic amino acid hydroxylase family profile.;Biopterin-dependent aromatic amino acid hydroxylase signature;…
mRNA.chromosome_5.2392.1	K06530 CD109; CD109 antigen (Gov platelet alloantigens);CD109 antigen-like isoform X6 [Crassostrea virginica];CD109 antigen-like isoform X4 [Crassostrea virginica]A2M_2;Alpha-2-macroglobulin family thiolester region signature.;A-macroglobulin receptor binding domain;A-macroglobulin TED domain;
mRNA.chromosome_7.2269.1	------
mRNA.chromosome_1.3031.1	K01672 CA; carbonic anhydrase;carbonic anhydrase [Ruditapes philippinarum];carbonic anhydrase [Archivesica packardana]alpha_CA;Alpha-carbonic anhydrases profile.;Eukaryotic-type carbonic anhydrase;
mRNA.chromosome_14.1017.2	--uncharacterized protein LOC110064137 [Orbicella faveolata];uncharacterized protein LOC105330666 isoform X2 [Crassostrea gigas]--
mRNA.chromosome_14.731.1	--receptor-transporting protein 3-like [Pecten maximus];receptor-transporting protein 3 [Crassostrea gigas]Zinc-binding domain;
mRNA.chromosome_10.975.1	K14716 SLC39A10, ZIP10; solute carrier family 39 (zinc transporter), member 10;K14718 SLC39A12, ZIP12; solute carrier family 39 (zinc transporter), member 12;zinc transporter ZIP12-like isoform X2 [Pecten maximus]--
mRNA.chromosome_19.1354.1	------
mRNA.chromosome_3.2258.2	--metallothionein [Cyclina sinensis];metallothionein [Cyclina sinensis];metallothionein IID [Crassostrea virginica]Mollusc metallothionein signature;
mRNA.chromosome_1.2924.1	K19721 COL5AS; collagen, type V/XI/XXIV/XXVII, alpha;uncharacterized protein LOC106168895 [Lingula anatina];uncharacterized protein LOC106168896 [Lingula anatina];uncharacterized protein LOC106169135 [Lingula anatina]--
mRNA.chromosome_1.3033.1	----Alpha-carbonic anhydrases profile.;Eukaryotic-type carbonic anhydrase;
mRNA.chromosome_1.1825.2	------
mRNA.chromosome_11.1853.1	--RecName: Full=Insoluble matrix shell protein 3; Short=IMSP3; Flags: Precursor [Ruditapes philippinarum]--
mRNA.chromosome_15.1545.1	--unnamed protein product [Mytilus coruscus];unnamed protein product [Mytilus coruscus];unnamed protein product [Mytilus coruscus]von Willebrand factor type A domain;VWFA domain profile.;vWFA_subfamily_ECM;
mRNA.chromosome_18.1509.1	--putative electroneutral sodium bicarbonate exchanger 1 [Phreagena okutanii]ae: anion exchange protein;Band 3 cytoplasmic domain;HCO3- transporter family;HCO3- transporter superfamily signature;Na+/HCO3- co-transporter signature;
mRNA.chromosome_11.1270.2	K01273 DPEP; membrane dipeptidase;dipeptidase 1-like [Pecten maximus];DPEP [Mytilus coruscus]Membrane dipeptidase (Peptidase family M19);rDP_like;Renal dipeptidase active site.;Renal dipeptidase family profile.;
mRNA.chromosome_1.3035.1	K01672 CA; carbonic anhydrase;carbonic anhydrase [Ruditapes philippinarum];carbonic anhydrase [Archivesica packardana]alpha_CA;Alpha-carbonic anhydrases profile.;Eukaryotic-type carbonic anhydrase;
mRNA.chromosome_12.299.1	K06238 COL6A; collagen, type VI, alpha;K06238 COL6A; collagen, type VI, alpha;uncharacterized protein LOC111137686 [Crassostrea virginica]von Willebrand factor type A domain;VWFA domain profile.;
mRNA.chromosome_18.555.1	--sodium/hydrogen exchanger 9B2-like [Crassostrea virginica]Sodium/hydrogen exchanger family;
mRNA.chromosome_9.482.1	K01672 CA; carbonic anhydrase;carbonic anhydrase [Ruditapes philippinarum];carbonic anhydrase [Archivesica packardana];receptor-type tyrosine-protein phosphatase gamma-like [Pecten maximus]alpha_CA;Alpha-carbonic anhydrases profile.;Eukaryotic-type carbonic anhydrase;
mRNA.chromosome_13.131.1	------
mRNA.chromosome_5.849.1	--hypothetical protein FI667_g11539, partial [Globisporangium splendens];hypothetical protein FI667_g11539, partial [Globisporangium splendens];hypothetical protein Csa_007766 [Cucumis sativus]Proline rich extensin signature;
mRNA.chromosome_18.48.1	--PREDICTED: uncharacterized protein LOC106075092 [Biomphalaria glabrata];uncharacterized protein LOC105318575 [Crassostrea gigas]--
mRNA.chromosome_9.703.1	--hypothetical protein KP79_PYT17609 [Mizuhopecten yessoensis];uncharacterized protein LOC110459138 [Mizuhopecten yessoensis]--
mRNA.chromosome_14.951.1	------
mRNA.chromosome_13.2133.1	--uncharacterized protein LOC105318584 [Crassostrea gigas]Chitin binding Peritrophin-A domain;Chitin-binding type-2 domain profile.;
mRNA.chromosome_10.190.1	--TPA: hypothetical protein BN1204_066560 [Neospora caninum Liverpool];microprocessor complex subunit DGCR8-like [Dendronephthya gigantea]--
mRNA.chromosome_14.795.1	------
mRNA.chromosome_8.2018.1	K01183 E3.2.1.14; chitinase;uncharacterized protein LOC111128830 [Crassostrea virginica];uncharacterized protein LOC105334193 [Crassostrea gigas];unnamed protein product [Mytilus coruscus]--
mRNA.chromosome_6.841.1	K01077 E3.1.3.1, phoA, phoB; alkaline phosphatase;alkaline phosphatase, tissue-nonspecific isozyme-like [Crassostrea virginica];uncharacterized protein LOC111137020 [Crassostrea virginica]Alkaline phosphatase;Alkaline phosphatase signature;ALP;
mRNA.chromosome_19.1417.1	--uncharacterized protein LOC111111221 [Crassostrea virginica];uncharacterized protein LOC111111167 [Crassostrea virginica]--
mRNA.chromosome_1.2752.1	K18273 TECTA; alpha-tectorin;Zonadhesin [Mizuhopecten yessoensis];hypothetical protein BWZ07_01818 [Alphaproteobacteria bacterium ADurb.BinA280]Protein of unknown function (DUF3011);
mRNA.chromosome_11.600.1	--sarcoplasmic calcium-binding protein [Meretrix lusoria];sarcoplasmic calcium binding protein [Ruditapes philippinarum];sarcoplasmic calsium binding protein [Pseudocardium sybillae]EF-hand calcium-binding domain profile.;
mRNA.chromosome_19.1367.1	------
mRNA.chromosome_7.817.1	------
mRNA.chromosome_5.362.1	K06530 CD109; CD109 antigen (Gov platelet alloantigens);CD109 antigen isoform X1 [Crassostrea gigas];CD109 antigen isoform X5 [Crassostrea gigas];CD109 antigen isoform X2 [Crassostrea gigas]Alpha-2-macroglobulin bait region domain;Alpha-2-macroglobulin family;Alpha-2-macroglobulin family thiolester region signature.;A-macroglobulin receptor binding domain;A-macroglobulin TED domain;Macroglobulin …
mRNA.chromosome_6.2726.2	K13868 SLC7A9, BAT1; solute carrier family 7 (L-type amino acid transporter), member 9;b(0,+)-type amino acid transporter 1-like [Pecten maximus];b(0,+)-type amino acid transporter 1-like isoform X1 [Crassostrea virginica];b(0,+)-type amino acid transporter 1 [Crassostrea gigas]Amino acid permease;
mRNA.chromosome_11.2121.1	--sarcoplasmic calcium-binding protein [Meretrix lusoria];sarcoplasmic calcium binding protein [Ruditapes philippinarum];sarcoplasmic calsium binding protein [Pseudocardium sybillae]EF hand;EF-hand calcium-binding domain.;EF-hand calcium-binding domain profile.;
mRNA.chromosome_7.1794.1	--RecName: Full=Insoluble matrix shell protein 5; Short=IMSP5; Flags: Precursor [Ruditapes philippinarum]EF hand;EF-hand calcium-binding domain profile.;
mRNA.chromosome_18.1179.1	------
mRNA.chromosome_19.1898.1	------
mRNA.chromosome_9.1440.1	------
mRNA.chromosome_19.3549.1	--Neuroligin-1 [Mizuhopecten yessoensis]Carboxylesterase family;Carboxylesterases type-B signature 2.;
mRNA.chromosome_7.1305.1	------
mRNA.chromosome_16.1527.1	--alpha-amylase [Meretrix meretrix];alpha-amylase-like [Crassostrea virginica];alpha-amylase-like [Crassostrea virginica]Alpha amylase, catalytic domain;Alpha-amylase signature;AmyAc_bac_euk_AmyA;
mRNA.chromosome_10.1471.1	K09319 EN; homeobox protein engrailed;engrailed [Patella vulgata];hypothetical protein FO519_002357 [Halicephalobus sp. NKZ332]Engrailed homeodomain signature;'Homeobox' domain profile.;'Homeobox' domain signature.;Homeobox signature;homeodomain;Homeodomain;
mRNA.chromosome_12.2838.1	K01623 ALDO; fructose-bisphosphate aldolase, class I;ALDO [Mytilus coruscus];fructose-bisphosphate aldolase-like [Crassostrea virginica]FBP_aldolase_I_a;Fructose-bisphosphate aldolase class-I;Fructose-bisphosphate aldolase class-I active site.;
mRNA.chromosome_7.1610.2	K06238 COL6A; collagen, type VI, alpha;K06238 COL6A; collagen, type VI, alpha;LOW QUALITY PROTEIN: hypothetical protein AM593_01834, partial [Mytilus galloprovincialis]--
mRNA.chromosome_18.135.1	----ae: anion exchange protein;Band 3 cytoplasmic domain;HCO3- transporter family;HCO3- transporter superfamily signature;Na+/HCO3- co-transporter signature;
mRNA.chromosome_5.2431.1	K16498 PCDHD1; protocadherin delta 1;K16498 PCDHD1; protocadherin delta 1;protocadherin gamma-A4-like isoform X1 [Crassostrea virginica]Cadherin domain;Cadherin domain signature.;Cadherin-like;Cadherin_repeat;Cadherins domain profile.;Cadherin signature;
mRNA.chromosome_10.1517.2	K09304 HOX_4; homeobox protein HoxA/B/C/D4;homeobox hox 4 [Nucula tumidula];homeobox protein Hox-A5-like [Crassostrea virginica]'Homeobox' antennapedia-type protein signature.;'Homeobox' domain profile.;'Homeobox' domain signature.;Homeobox signature;homeodomain;Homeodomain;Homeotic antennapedia protein signature;
mRNA.chromosome_17.479.1	------
mRNA.chromosome_11.656.1	K01183 E3.2.1.14; chitinase;K18080 TNS; tensin;mucin-3A-like [Pecten maximus];uncharacterized protein LOC110464755 [Mizuhopecten yessoensis];uncharacterized protein LOC111113779 [Crassostrea virginica]--
mRNA.chromosome_1.928.1	ND;sulfide:quinone oxidoreductase [Sinonovacula constricta];sulfide:quinone oxidoreductase, mitochondrial [Lingula anatina]Pyridine nucleotide-disulphide oxidoreductase;
mRNA.chromosome_16.1295.1	------
mRNA.chromosome_9.116.1	----Kazal domain profile.;MFS_SLCO_OATP;
mRNA.chromosome_18.1750.1	--tissue inhibitor of metalloproteases isoform X1 [Zootermopsis nevadensis];Tissue inhibitor of metalloproteases [Cryptotermes secundus]Tissue inhibitor of metalloproteinase;
mRNA.chromosome_9.114.1	--hypothetical protein, partial [Mercenaria mercenaria];kazal type serine protease inhibitor [Cyclina sinensis]Kazal domain profile.;
mRNA.chromosome_18.1170.1	--RecName: Full=Insoluble matrix shell protein 2; Short=IMSP2; Flags: Precursor [Ruditapes philippinarum]--
mRNA.chromosome_10.2622.1	--2-oxoglutarate-dependent dioxygenase htyE-like [Crassostrea gigas]2OG-Fe(II) oxygenase superfamily;Fe(2+) 2-oxoglutarate dioxygenase domain profile.;non-haem dioxygenase in morphine synthesis N-terminal;
mRNA.chromosome_2.2307.1	--unnamed protein product [Mytilus coruscus];transmembrane protein 178B-like [Pomacea canaliculata];transmembrane protein 178B [Crassostrea gigas]MFS_Set;PMP-22/EMP/MP20/Claudin tight junction;
mRNA.chromosome_5.2385.1	K06530 CD109; CD109 antigen (Gov platelet alloantigens);CD109 antigen-like isoform X4 [Crassostrea virginica];CD109 antigen-like isoform X5 [Crassostrea virginica]Alpha-2-macroglobulin family thiolester region signature.;A-macroglobulin TED domain;
mRNA.chromosome_2.2018.1	K11997 TRIM2_3; tripartite motif-containing protein 2/3;tripartite motif-containing protein 2 [Crassostrea gigas];tripartite motif-containing protein 2-like [Crassostrea virginica];tripartite motif-containing protein 2-like [Pecten maximus]--
mRNA.chromosome_2.3216.3	K14611 SLC23A1_2, SVCT1_2; solute carrier family 23 (nucleobase transporter), member 1/2;solute carrier family 23 member 1-like [Pecten maximus];hypothetical protein C0Q70_02655 [Pomacea canaliculata]Permease family;
mRNA.chromosome_18.1498.1	--zinc metalloproteinase-disintegrin-like batroxstatin-3 isoform X2 [Crassostrea virginica];zinc metalloproteinase-disintegrin-like berythractivase isoform X1 [Crassostrea virginica]ADAM cysteine-rich domain;ADAM type metalloprotease domain profile.;Metallo-peptidase family M12;
mRNA.chromosome_11.1931.1	--sarcoplasmic calcium-binding protein [Meretrix lusoria];sarcoplasmic calcium binding protein [Ruditapes philippinarum];sarcoplasmic calsium binding protein [Pseudocardium sybillae]--
mRNA.chromosome_17.320.2	--uncharacterized protein LOC105346315 [Crassostrea gigas]--
mRNA.chromosome_5.1141.1	K10352 MYH; myosin heavy chain;paramyosin-like isoform X3 [Crassostrea virginica];paramyosin [Crassostrea gigas];paramyosin-like isoform X4 [Crassostrea virginica]Myosin tail;
mRNA.chromosome_12.449.1	K14158 SLC5A1, SGLT1; solute carrier family 5 (sodium/glucose cotransporter), member 1;K14389 SLC5A9, SGLT4; solute carrier family 5 (sodium/glucose cotransporter), member 9;sodium/glucose cotransporter 4-like [Mizuhopecten yessoensis];sodium/glucose cotransporter 4-like [Crassostrea virginica]Prokaryotic membrane lipoprotein lipid attachment site profile.;Sodium:solute symporter family;Sodium:so…
mRNA.chromosome_15.2093.1	--ACTB_G1 [Mytilus coruscus]Actin;Actins and actin-related proteins signature.;Actin signature;Actins signature 1.;Actins signature 2.;NBD_sugar-kinase_HSP70_actin;
mRNA.chromosome_1.1230.1	K10252 BCDO2; beta,beta-carotene 9',10'-dioxygenase;carotene and beta,beta-carotene 9',10'-oxygenase [Meretrix meretrix];Beta,beta-carotene 9',10'-oxygenase [Mizuhopecten yessoensis];PREDICTED: beta,beta-carotene 9',10'-oxygenase-like [Nanorana parkeri]Retinal pigment epithelial membrane protein;
mRNA.chromosome_7.730.1	--hypothetical protein [Deltaproteobacteria bacterium];hypothetical protein EP343_11440 [Deltaproteobacteria bacterium];hypothetical protein EP343_11440 [Deltaproteobacteria bacterium]--
mRNA.chromosome_4.966.1	K16060 BIRC2_3; baculoviral IAP repeat-containing protein 2/3;putative baculoviral IAP repeat-containing protein 7-like [Scophthalmus maximus];E3 ubiquitin-protein ligase XIAP-like [Archocentrus centrarchus];baculoviral IAP repeat-containing protein 7 isoform X2 [Scophthalmus maximus]BIR;BIR repeat profile.;Inhibitor of Apoptosis domain;
mRNA.chromosome_15.128.1	--LOW QUALITY PROTEIN: uncharacterized protein LOC117342736 [Pecten maximus];uncharacterized protein LOC105325860 [Crassostrea gigas];unnamed protein product [Mytilus coruscus]--
mRNA.chromosome_2.977.2	------
mRNA.chromosome_8.790.2	K00698 CHS1; chitin synthase;chitin synthase [Hyriopsis cumingii];chitin synthase [Pinctada fucata]7tmC_GABA-B-like;Chitin synthase;Chitin_synth_C;Myosin head (motor domain);Myosin heavy chain signature;Myosin motor domain profile.;MYSc_Myo36;
mRNA.chromosome_9.112.1	--kazal type serine protease inhibitor [Cyclina sinensis];serine protease inhibitor 2 [Mesodesma donacium]Kazal domain profile.;Kazal serine protease inhibitors family signature.;
mRNA.chromosome_18.1521.1	--cell death abnormality protein 1-like isoform X1 [Crassostrea virginica];cell death abnormality protein 1-like isoform X1 [Crassostrea virginica];cell death abnormality protein 1-like isoform X1 [Crassostrea virginica]EGF_Lam;EGF-like domain signature 1.;Laminin EGF domain;Laminin-type EGF-like (LE) domain profile.;Laminin-type EGF-like (LE) domain signature.;
mRNA.chromosome_7.1684.1	K06240 LAMA3_5; laminin, alpha 3/5;laminin subunit alpha-3 isoform X2 [Phascolarctos cinereus];hypothetical protein cypCar_00033678 [Cyprinus carpio];PREDICTED: laminin subunit alpha-3 isoform X2 [Monodelphis domestica]--
mRNA.chromosome_7.814.1	------
mRNA.chromosome_11.2444.1	ND;Protein yellow [Mizuhopecten yessoensis];uncharacterized protein LOC110464336 [Mizuhopecten yessoensis];uncharacterized protein LOC117343364 [Pecten maximus]Major royal jelly protein;
mRNA.chromosome_11.2315.2	K14358 SCRN; secernin;secernin-3-like [Pecten maximus]Peptidase family C69;
mRNA.chromosome_7.1691.1	K06240 LAMA3_5; laminin, alpha 3/5;hypothetical protein cypCar_00033678 [Cyprinus carpio];laminin subunit alpha-3 isoform X2 [Phascolarctos cinereus];uncharacterized protein LOC111117113 isoform X2 [Crassostrea virginica]--
mRNA.chromosome_3.391.2	K05120 TIE1; tyrosine kinase receptor 1;LOW QUALITY PROTEIN: tyrosine-protein kinase receptor Tie-2-like [Pecten maximus];angiopoietin-1 receptor-like isoform X1 [Mizuhopecten yessoensis];TIE1 [Mytilus coruscus]EGF_Lam;Protein kinase domain profile.;Protein kinases ATP-binding region signature.;Protein tyrosine kinase;PTKc;Tyrosine kinase catalytic domain signature;Tyrosine protein kinases specif…
mRNA.chromosome_12.394.1	K00505 TYR; tyrosinase;tyrosinase [Meretrix meretrix];tyrosinase [Meretrix meretrix]Common central domain of tyrosinase;Tyrosinase and hemocyanins CuB-binding region signature.;Tyrosinase copper-binding domain signature;Tyrosinase CuA-binding region signature.;
mRNA.chromosome_9.531.1	--LKD-rich protein-1 [Mytilus galloprovincialis];uncharacterized protein LOC111099547 [Crassostrea virginica]--
mRNA.chromosome_13.1246.1	--haloacid dehalogenase-like hydrolase domain-containing 5 isoform X1 [Pecten maximus];haloacid dehalogenase-like hydrolase domain-containing 5 isoform X2 [Pecten maximus];haloacid dehalogenase-like hydrolase domain-containing 5 isoform X1 [Crassostrea virginica]CECR5: HAD hydrolase, TIGR01456 family;HAD-hyrolase-like;HAD-SF-IIA: HAD hydrolase, family IIA;Haloacid dehalogenase-like hydrolase;
mRNA.chromosome_13.1248.1	------
mRNA.chromosome_18.1512.1	--uncharacterized protein LOC110460865 isoform X1 [Mizuhopecten yessoensis];uncharacterized protein LOC110460865 isoform X1 [Mizuhopecten yessoensis];multiple epidermal growth factor-like domains protein 10 [Mizuhopecten yessoensis]--
mRNA.chromosome_17.731.1	--transgelin-like protein-3 [Mytilus coruscus];transgelin-like protein-6 [Mytilus galloprovincialis];transgelin-like protein-2 [Mytilus galloprovincialis]Calponin homology (CH) domain;Calponin homology (CH) domain profile.;
mRNA.chromosome_13.514.1	--hypothetical protein F7725_006316, partial [Dissostichus mawsoni];hypothetical protein F7725_006316, partial [Dissostichus mawsoni];hypothetical protein F7725_006316, partial [Dissostichus mawsoni]--
mRNA.chromosome_3.1493.1	ND;C1q [Sinonovacula constricta];hypothetical protein EGW08_002903 [Elysia chlorotica];unnamed protein product [Mytilus coruscus]C1q domain;C1q domain profile.;Complement C1Q domain signature;
mRNA.chromosome_9.1284.1	------
mRNA.chromosome_7.1519.1	K17285 SELENBP1; selenium-binding protein 1;selenium binding protein [Sinonovacula constricta];selenium-binding protein 1-A-like [Mizuhopecten yessoensis];selenium-binding protein 1-A-like isoform X2 [Mizuhopecten yessoensis]56kDa selenium binding protein (SBP56);
mRNA.chromosome_5.1700.1	--unnamed protein product [Mytilus coruscus];uncharacterized protein LOC105317889 [Crassostrea gigas];uncharacterized protein LOC110442759 [Mizuhopecten yessoensis]--
mRNA.chromosome_2.2605.2	K17751 MYH6_7; myosin heavy chain 6/7;myosin heavy chain [Argopecten irradians] >prf||2103335A myosin:SUBUNIT=heavy chain [Argopecten irradians];myosin heavy chain, striated muscle isoform X6 [Pecten maximus];myosin heavy chain, striated muscle isoform X9 [Pecten maximus]IQ motif profile.;Myosin head (motor domain);Myosin heavy chain signature;Myosin motor domain profile.;Myosin N-terminal SH3-li…
mRNA.chromosome_5.1988.3	K05034 SLC6A1; solute carrier family 6 (neurotransmitter transporter, GABA) member 1;taurine transporter, partial [Meretrix lusoria];PREDICTED: sodium- and chloride-dependent taurine transporter-like isoform X1 [Octopus bimaculoides]SLC6sbd-TauT-like;Sodium/chloride neurotransmitter symporter signature;Sodium:neurotransmitter symporter family;Sodium:neurotransmitter symporter family profile.;Sodi…
mRNA.chromosome_10.2528.2	K20526 TAGLN; transgelin;PREDICTED: uncharacterized protein LOC106052455 [Biomphalaria glabrata];hypothetical protein EGW08_002076, partial [Elysia chlorotica];hypothetical protein EGW08_002076, partial [Elysia chlorotica]Calponin family repeat;Calponin homology (CH) domain;Calponin homology (CH) domain profile.;Calponin-like repeat profile.;Calponin-like repeat signature.;Calponin signature;CH;S…
mRNA.chromosome_15.681.1	--sodium/glucose cotransporter 4-like [Pecten maximus];Sodium/glucose cotransporter 4 [Mizuhopecten yessoensis]Sodium:solute symporter family;Sodium:solute symporter family profile.;Sodium:solute symporter family signature 2.;sss: transporter, solute:sodium symporter (SSS) family;
mRNA.chromosome_12.2465.2	K01077 E3.1.3.1, phoA, phoB; alkaline phosphatase;alkaline phosphatase-like [Pomacea canaliculata];alkaline phosphatase, tissue-nonspecific isozyme [Crassostrea gigas]Alkaline phosphatase;Alkaline phosphatase signature;ALP;
mRNA.chromosome_3.1920.1	K03234 EEF2; elongation factor 2;elongation factor 2-like [Pecten maximus];elongation factor 2 [Aplysia californica]aeEF2_snRNP_like_IV;eEF2_snRNP_like_C;EF2;Elongation factor G C-terminus;Elongation Factor G, domain II;Elongation factor G, domain IV;Elongation factor Tu domain 2;Elongation factor Tu GTP binding domain;GTP-binding elongation factor signature;small_GTP: small GTP-binding protein d…
mRNA.chromosome_14.1410.1	--PREDICTED: perlucin-like isoform X1 [Hyalella azteca];Low affinity immunoglobulin epsilon Fc receptor [Stylophora pistillata]CLECT;C-type lectin domain profile.;
mRNA.chromosome_13.516.1	----Copper/zinc superoxide dismutase (SODC);
mRNA.chromosome_11.2119.1	--sarcoplasmic calcium binding protein [Ruditapes philippinarum];sarcoplasmic calcium-binding protein [Meretrix lusoria];sarcoplasmic calsium binding protein [Pseudocardium sybillae]EF-hand calcium-binding domain.;
mRNA.chromosome_9.1038.1	--hillarin-like [Mizuhopecten yessoensis]--
mRNA.chromosome_14.56.1	--transmembrane emp24 domain-containing protein 6-like isoform X1 [Mizuhopecten yessoensis];transmembrane emp24 domain-containing protein 6-like isoform X2 [Mizuhopecten yessoensis]emp24/gp25L/p24 family/GOLD;GOLD domain profile.;
mRNA.chromosome_13.1850.1	K17346 TSPAN33; tetraspanin-33;hypothetical protein OCBIM_22002051mg, partial [Octopus bimaculoides];unnamed protein product [Mytilus coruscus]YqaJ-like viral recombinase domain;
mRNA.chromosome_12.865.1	K06238 COL6A; collagen, type VI, alpha;K06238 COL6A; collagen, type VI, alpha;cartilage matrix protein-like [Pecten maximus];COL6A [Mytilus coruscus]von Willebrand factor type A domain;Von Willebrand factor type A domain signature;VWFA domain profile.;vWFA_subfamily_ECM;
mRNA.chromosome_18.1641.1	--uncharacterized protein LOC110463357 [Mizuhopecten yessoensis]YqaJ-like viral recombinase domain;Zinc finger SWIM-type profile.;
mRNA.chromosome_1.1231.1	K10252 BCDO2; beta,beta-carotene 9',10'-dioxygenase;beta,beta-carotene 15,15'-dioxygenase [Lingula anatina];beta,beta-carotene 15,15'-dioxygenase-like [Lingula anatina];beta,beta-carotene 15,15'-dioxygenase [Lingula anatina]Retinal pigment epithelial membrane protein;
mRNA.chromosome_3.1390.1	K00108 betA, CHDH; choline dehydrogenase;glucose dehydrogenase [FAD, quinone]-like [Pecten maximus];glucose dehydrogenase [FAD, quinone]-like isoform X1 [Mizuhopecten yessoensis]GMC oxidoreductase;GMC oxidoreductases signature 2.;
mRNA.chromosome_2.868.2	LIM domain-binding protein 3;integrator complex subunit 3 homolog isoform X1 [Crassostrea virginica];integrator complex subunit 3 homolog isoform X1 [Crassostrea virginica];integrator complex subunit 3 homolog isoform X3 [Crassostrea virginica]Domain of unknown function (DUF4749);PDZ domain;PDZ domain profile.;PDZ_signaling;
mRNA.chromosome_14.2012.1	--big defensin [Ruditapes philippinarum];big defensin [Ruditapes philippinarum]Big defensin;
mRNA.chromosome_15.1360.1	--hypothetical protein OCBIM_22002051mg, partial [Octopus bimaculoides];unnamed protein product [Mytilus coruscus]YqaJ-like viral recombinase domain;
mRNA.chromosome_5.1440.1	ND;sialic acid-binding lectin [Ruditapes philippinarum];C1q domain-containing protein DC23, partial [Archivesica packardana];C1q domain-containing protein DC24, partial [Archivesica packardana]C1q domain;C1q domain profile.;Complement C1Q domain signature;
mRNA.chromosome_4.2693.1	------
mRNA.chromosome_5.1439.1	--sialic acid-binding lectin [Ruditapes philippinarum];C1q domain-containing protein DC23, partial [Archivesica packardana];C1q domain-containing protein DC24, partial [Archivesica packardana]C1q domain;C1q domain profile.;
mRNA.chromosome_5.3172.1	--hypothetical protein BOX15_Mlig029410g1 [Macrostomum lignano];hypothetical protein BOX15_Mlig029410g1 [Macrostomum lignano]--
mRNA.contig_3874.2.1	--tyrosine-protein kinase SRK2-like [Crassostrea virginica]Protein kinase domain profile.;Protein tyrosine kinase;SH2 domain;SH2 domain signature;Src homology 2 (SH2) domain profile.;Tyrosine kinase catalytic domain signature;
mRNA.chromosome_3.2707.1	--uncharacterized protein LOC117324961 [Pecten maximus];PREDICTED: uncharacterized protein LOC106065147 [Biomphalaria glabrata]--
mRNA.chromosome_18.539.2	--LOW QUALITY PROTEIN: inositol oxygenase-like [Crassostrea virginica]Myo-inositol oxygenase;
mRNA.chromosome_15.477.2	--AAC-rich mRNA clone AAC4 protein-like [Pecten maximus];AAC-rich mRNA clone AAC4 protein-like, partial [Crassostrea gigas]--
mRNA.contig_145.6.2	--NADP-dependent oxidoreductase domain-containing protein 1-like [Crassostrea virginica]NADP oxidoreductase coenzyme F420-dependent;
mRNA.chromosome_2.2249.1	--uncharacterized protein LOC112557851 isoform X2 [Pomacea canaliculata];hypothetical protein C0Q70_01787 [Pomacea canaliculata];uncharacterized protein LOC112557851 isoform X1 [Pomacea canaliculata]Alanine racemase, C-terminal domain;Alanine racemase signature;
mRNA.chromosome_10.1347.1	--fatty acid-binding protein, intestinal-like [Crassostrea virginica];fatty acid-binding protein, adipocyte-like [Crassostrea virginica]Fatty acid-binding protein signature;
mRNA.chromosome_16.1669.1	--hypothetical protein EAI_01293, partial [Harpegnathos saltator];hypothetical protein EAI_01293, partial [Harpegnathos saltator];hypothetical protein EAI_01293, partial [Harpegnathos saltator]--
mRNA.chromosome_6.2094.2	--uncharacterized protein LOC111135951 [Crassostrea virginica]--
mRNA.chromosome_3.1880.1	K05705 YES1; tyrosine-protein kinase Yes;YES1 [Mytilus coruscus];tyrosine-protein kinase SRK2-like isoform X2 [Pecten maximus]Protein kinase domain profile.;Protein tyrosine kinase;SH2 domain;SH2 domain signature;SH3 domain;SH3 domain signature;SH3_Src_like;Src homology 2 (SH2) domain profile.;Src homology 3 (SH3) domain profile.;Tyrosine kinase catalytic domain signature;
mRNA.chromosome_15.2346.1	--uncharacterized protein K02A2.6-like [Crassostrea gigas];uncharacterized protein K02A2.6-like [Crassostrea gigas];uncharacterized protein K02A2.6-like [Crassostrea gigas]Aspartyl protease;Eukaryotic and viral aspartyl proteases active site.;Reverse transcriptase (RNA-dependent DNA polymerase);Reverse transcriptase (RT) catalytic domain profile.;RNase_HI_RT_Ty3;RNase H-like domain found in rever…
mRNA.chromosome_5.145.1	K02357 tsf, TSFM; elongation factor Ts;uncharacterized protein LOC117341837 [Pecten maximus];uncharacterized protein LOC117688584 [Crassostrea gigas];uncharacterized protein LOC117688441 [Crassostrea gigas]DEDDh;
mRNA.chromosome_8.1704.1	K00771 XYLT; protein xylosyltransferase;PREDICTED: uncharacterized protein LOC100370596 [Saccoglossus kowalevskii];uncharacterized protein LOC105345065 [Crassostrea gigas];unnamed protein product [Mytilus coruscus]WSC domain;WSC domain profile.;
mRNA.chromosome_3.3029.1	--macrophage-expressed gene 1 protein-like isoform X2 [Actinia tenebrosa];macrophage-expressed gene 1 protein-like isoform X1 [Actinia tenebrosa]--
mRNA.chromosome_2.229.1	K07841 DIRAS2; DIRAS family, GTP-binding Ras-like 2;K07844 RASD2; RASD family, member 2;ras-related protein Rap-1 [Aplysia californica];hypothetical protein HF521_000077 [Silurus meridionalis]Ras family;small GTPase Ras family profile.;small_GTP: small GTP-binding protein domain;Transforming protein P21 ras signature;
mRNA.chromosome_2.2444.2	K00507 SCD, desC; stearoyl-CoA desaturase (Delta-9 desaturase);stearoyl-CoA desaturase type 1 [Haliotis discus hannai];acyl-CoA desaturase isoform X1 [Lingula anatina]Delta9-FADS-like;Fatty acid desaturase;Fatty acid desaturase family 1 signature;Fatty acid desaturases family 1 signature.;
mRNA.chromosome_4.1702.1	K18085 MTMR10_11_12; myotubularin-related protein 10/11/12;uncharacterized protein LOC117335730 [Pecten maximus]Reverse transcriptase (RNA-dependent DNA polymerase);Reverse transcriptase (RT) catalytic domain profile.;RNase_HI_RT_DIRS1;
mRNA.chromosome_18.1178.2	----ARID_ARID1B;
mRNA.contig_4247.1.1	--PREDICTED: guanylate-binding protein 1-like [Latimeria chalumnae];PREDICTED: guanylate-binding protein 1-like [Latimeria chalumnae];PREDICTED: guanylate-binding protein 1-like isoform X1 [Sinocyclocheilus grahami]Guanylate-binding protein, N-terminal domain;
mRNA.chromosome_5.1446.1	ND;C1q domain-containing protein DC24, partial [Archivesica packardana];C1q domain-containing protein DC23, partial [Archivesica packardana];sialic acid-binding lectin [Ruditapes philippinarum]C1q domain;C1q domain profile.;Complement C1Q domain signature;
mRNA.chromosome_11.692.1	--unnamed protein product [Mytilus coruscus];unnamed protein product [Mytilus coruscus];unnamed protein product [Mytilus coruscus]Zinc finger C2H2 type domain signature.;
mRNA.chromosome_10.219.1	--RNA-binding protein 42-like [Pomacea canaliculata];RNA-binding protein 42-like [Pecten maximus]Eukaryotic RNA Recognition Motif (RRM) profile.;Proline rich extensin signature;RNA recognition motif. (a.k.a. RRM, RBD, or RNP domain);RRM_RBM42;
mRNA.chromosome_2.2440.1	K00507 SCD, desC; stearoyl-CoA desaturase (Delta-9 desaturase);Scd5 [Bugula neritina];PREDICTED: acyl-CoA desaturase [Picoides pubescens]Delta9-FADS-like;Fatty acid desaturase;Fatty acid desaturase family 1 signature;Fatty acid desaturases family 1 signature.;
mRNA.chromosome_14.797.1	------
mRNA.chromosome_7.769.1	K04721 CD253, TNFSF10; tumor necrosis factor (ligand) superfamily, member 10;K04721 TNFSF10, TRAIL, CD253; tumor necrosis factor ligand superfamily member 10;tumor necrosis factor ligand superfamily member 10 [Crassostrea gigas];tumor necrosis factor ligand superfamily member [Crassostrea gigas];CD40 ligand-like [Crassostrea virginica]TNF family profile.;TNF(Tumour Necrosis Factor) family;
mRNA.contig_4943.2.1	------
mRNA.chromosome_9.1931.1	--uncharacterized protein LOC117688584 [Crassostrea gigas];uncharacterized protein LOC117688441 [Crassostrea gigas];uncharacterized protein LOC117341837 [Pecten maximus]--
mRNA.chromosome_4.2563.1	------
mRNA.contig_4847.4.2	------
mRNA.contig_5088.1.1	--PREDICTED: phosphatidate cytidylyltransferase, mitochondrial-like [Octopus bimaculoides]Phosphatidate cytidylyltransferase, mitochondrial;
mRNA.contig_5037.5.1	----ADP-ribosylglycohydrolase;
mRNA.chromosome_1.308.1	K00019 E1.1.1.30, bdh; 3-hydroxybutyrate dehydrogenase;D-beta-hydroxybutyrate dehydrogenase, mitochondrial-like [Mizuhopecten yessoensis];D-beta-hydroxybutyrate dehydrogenase, mitochondrial-like [Mizuhopecten yessoensis]Glucose/ribitol dehydrogenase family signature;short chain dehydrogenase;Short-chain dehydrogenase/reductase (SDR) superfamily signature;Short-chain dehydrogenases/reductases fami…
mRNA.chromosome_19.2277.1	--uncharacterized protein LOC106164022 [Lingula anatina];uncharacterized protein LOC106164030 [Lingula anatina];Efetin [Hyriopsis cumingii]--
mRNA.chromosome_5.2149.1	--conserved hypothetical protein; Rhs family protein [Pseudomonas entomophila L48];unnamed protein product [Mytilus coruscus];uncharacterized protein LOC111132087 [Crassostrea virginica]--
mRNA.chromosome_6.424.2	--alkyl/aryl-sulfatase BDS1-like [Pecten maximus];alkyl/aryl-sulfatase BDS1 [Crassostrea gigas]Alkyl sulfatase C-terminal;Alkyl sulfatase dimerisation;arylsulfatase_Sdsa1-like_MBL-fold;Metallo-beta-lactamase superfamily;
mRNA.chromosome_1.2617.1	K05692 ACTB_G1; actin beta/gamma 1;PREDICTED: actin, cytoplasmic-like [Biomphalaria glabrata];actin, cytoplasmic isoform X2 [Dendronephthya gigantea];actin, cytoplasmic isoform X1 [Dendronephthya gigantea]Actin;Actin signature;Actins signature 1.;Actins signature 2.;NBD_sugar-kinase_HSP70_actin;
mRNA.chromosome_13.323.1	K13915 LYZ; lysozyme C;lysozyme [Cyclina sinensis];C-type lysozyme 3 [Mytilus galloprovincialis];lysozyme-like [Actinia tenebrosa]Alpha-lactalbumin / lysozyme C family profile.;Alpha-lactalbumin / lysozyme C signature.;C-type lysozyme/alpha-lactalbumin family;Lysozyme/alpha-lactalbumin superfamily signature;LYZ_C_invert;
mRNA.chromosome_3.3030.1	--macrophage-expressed gene 1 protein-like [Acanthaster planci];macrophage-expressed gene 1 protein-like [Pecten maximus];macrophage-expressed gene 1 protein-like [Pecten maximus]MAC/Perforin domain;Membrane attack complex/perforin (MACPF) domain profile.;
mRNA.chromosome_6.994.2	K07299 SLC2A1, GLUT1; MFS transporter, SP family, solute carrier family 2 (facilitated glucose transporter), member 1;solute carrier family 2 facilitated glucose transporter member 1 protein [Pteria penguin];SLC2A1 [Mytilus coruscus]Major facilitator superfamily (MFS) profile.;MFS_GLUT_Class1;SP: MFS transporter, sugar porter (SP) family;Sugar (and other) transporter;Sugar transporter signature;S…
mRNA.chromosome_17.890.1	----Death;Death domain profile.;TNFR/NGFR family cysteine-rich region signature.;
mRNA.chromosome_6.995.1	--uncharacterized protein LOC110457451 isoform X2 [Mizuhopecten yessoensis];uncharacterized protein LOC110457451 isoform X1 [Mizuhopecten yessoensis];hypothetical protein EGW08_004135, partial [Elysia chlorotica]VWFC domain profile.;VWFC domain signature.;
mRNA.chromosome_3.1777.1	--unnamed protein product [Mytilus coruscus];unnamed protein product [Mytilus coruscus];unnamed protein product [Mytilus coruscus]Putative esterase;
mRNA.chromosome_12.2277.1	--uncharacterized protein LOC117321260 [Pecten maximus];uncharacterized protein LOC117320173 [Pecten maximus];uncharacterized protein LOC105341568 [Crassostrea gigas]--
mRNA.chromosome_11.561.1	--sarcoplasmic calcium-binding protein [Meretrix lusoria];sarcoplasmic calcium binding protein [Ruditapes philippinarum];sarcoplasmic calsium binding protein [Pseudocardium sybillae]EF-hand calcium-binding domain profile.;
mRNA.contig_3221.4.1	------
mRNA.chromosome_1.1156.1	K04810 CHRNA9; nicotinic acetylcholine receptor alpha-9;K08834 MYO3, DFNB30; myosin III;reverse transcriptase family protein, partial [Bathymodiolus brooksi thiotrophic gill symbiont]--
mRNA.chromosome_7.2445.3	K01025 E2.8.2.-;SULT1 [Mytilus coruscus]Sulfotransferase domain;
mRNA.chromosome_13.2261.1	K12375 ARSI_J; arylsulfatase I/J;arylsulfatase B-like [Crassostrea virginica];arylsulfatase B-like [Crassostrea virginica]4-S;Sulfatase;Sulfatases signature 1.;Sulfatases signature 2.;
mRNA.chromosome_1.228.1	K04285 MTNR1A; melatonin receptor type 1A;--G-protein coupled receptors family 1 profile.;Rhodopsin-like GPCR superfamily signature;
mRNA.chromosome_8.2123.1	K00106 XDH; xanthine dehydrogenase/oxidase;xanthine dehydrogenase/oxidase [Geotrypetes seraphini];hypothetical protein Cfor_11005, partial [Coptotermes formosanus];xanthine dehydrogenase/oxidase isoform X2 [Microcaecilia unicolor]Molybdopterin-binding domain of aldehyde dehydrogenase;
mRNA.chromosome_14.1551.1	--unnamed protein product [Mytilus coruscus];unnamed protein product [Mytilus coruscus];unnamed protein product [Mytilus coruscus]--
mRNA.contig_565.6.1	------
mRNA.contig_1995.1.1	--uncharacterized protein LOC111128086 [Crassostrea virginica];PREDICTED: uncharacterized protein LOC102810160 [Saccoglossus kowalevskii]--
mRNA.chromosome_5.2886.1	K20028 ZDHHC2_15_20; palmitoyltransferase ZDHHC2/15/20;unnamed protein product [Mytilus coruscus];unnamed protein product [Mytilus coruscus];unnamed protein product [Mytilus coruscus]Glycosyl hydrolase catalytic core;
mRNA.chromosome_4.2790.2	K15261 PARP10_14_15; poly [ADP-ribose] polymerase 10/14/15;unnamed protein product [Mytilus coruscus];poly [ADP-ribose] polymerase 14-like isoform X1 [Crassostrea virginica];poly [ADP-ribose] polymerase 14-like isoform X2 [Crassostrea virginica]Death effector domain;Death effector domain (DED) profile.;DED;
mRNA.chromosome_3.1100.1	K09584 PDIA6, TXNDC7; protein disulfide-isomerase A6;uncharacterized protein LOC117325595 [Pecten maximus];uncharacterized protein LOC111120633 [Crassostrea virginica];uncharacterized protein LOC111117752 [Crassostrea virginica]--
mRNA.chromosome_18.77.1	--hypothetical protein BOX15_Mlig021890g1 [Macrostomum lignano];hypothetical protein CAPTEDRAFT_106799, partial [Capitella teleta]--
mRNA.chromosome_19.449.1	--U6 snRNA-associated Sm-like protein LSm7 [Crassostrea virginica]LSm7;LSM domain;
mRNA.chromosome_3.1143.1	K01201 GBA, srfJ; glucosylceramidase;endo-1,6-beta-D-glucanase BGN16.3-like [Crassostrea virginica]Glycosyl hydrolase family 30 beta sandwich domain;Glycosyl hydrolase family 30 signature;Glycosyl hydrolase family 30 TIM-barrel domain;
mRNA.chromosome_9.606.1	ND;DDRGK domain-containing protein 1-like [Crassostrea virginica];DDRGK domain-containing protein 1-like [Crassostrea gigas]DDRGK domain;
mRNA.chromosome_11.322.1	--uncharacterized protein LOC111127599 [Crassostrea virginica]SPFH domain / Band 7 family;
mRNA.chromosome_16.1457.1	--hypothetical protein KP79_PYT25729 [Mizuhopecten yessoensis];hypothetical protein CAPTEDRAFT_187978 [Capitella teleta]--
mRNA.chromosome_9.107.1	--uncharacterized protein LOC118417787 [Branchiostoma floridae]PTB domain (IRS-1 type);
mRNA.contig_565.5.1	--inhibitor of apoptosis protein [Penaeus monodon];inhibitor of apoptosis [Mizuhopecten yessoensis]BIR;BIR repeat profile.;Inhibitor of Apoptosis domain;
mRNA.chromosome_6.601.1	--uncharacterized protein LOC117337900 [Pecten maximus];SEC14 cytosolic factor [Aplysia californica]CRAL/TRIO domain;CRAL-TRIO lipid binding domain profile.;SEC14;
mRNA.chromosome_8.2055.1	K11140 ANPEP, CD13; aminopeptidase N;K11140 CD13, ANPEP; alanyl (membrane) aminopeptidase;hypothetical protein CRYPA_468 [uncultured SUP05 cluster bacterium];hypothetical protein CRYPA_1210 [uncultured SUP05 cluster bacterium]Reverse transcriptase (RNA-dependent DNA polymerase);Reverse transcriptase (RT) catalytic domain profile.;
mRNA.chromosome_15.2114.1	--predicted protein [Nematostella vectensis];uncharacterized protein LOC5500806 [Nematostella vectensis];uncharacterized protein LOC116619720 [Nematostella vectensis]--
mRNA.chromosome_13.1118.2	K10382 DST; dystonin;uncharacterized protein LOC117341337 [Pecten maximus];I-connectin [Penaeus vannamei];PREDICTED: uncharacterized protein LOC108672031 [Hyalella azteca]CLECT;
mRNA.chromosome_15.882.1	--vitelline membrane outer layer protein 1, partial [Ruditapes philippinarum];Vitelline membrane outer layer protein 1,Vitelline membrane outer layer protein 1 homolog [Mytilus coruscus];Vitelline membrane outer layer protein 1,Vitelline membrane outer layer protein 1 homolog [Mytilus coruscus]Vitelline membrane outer layer protein I (VOMI);
mRNA.chromosome_8.1940.1	--unnamed protein product [Mytilus coruscus];PREDICTED: putative universal stress protein SAS1637 [Octopus bimaculoides]Universal stress protein family;Universal stress protein signature;USP_Like;
mRNA.chromosome_4.623.1	K18663 ASCC3; activating signal cointegrator complex subunit 3;activating signal cointegrator 1 complex subunit 3-like [Crassostrea virginica]Helicase conserved C-terminal domain;SF2_C_Ski2;Superfamilies 1 and 2 helicase C-terminal domain profile.;
mRNA.chromosome_12.2378.1	K11997 TRIM2_3; tripartite motif-containing protein 2/3;tripartite motif-containing protein 2-like [Crassostrea virginica];tripartite motif-containing protein 2 [Crassostrea gigas]ATP-synt_Fo_b;
mRNA.chromosome_18.1605.2	--LOW QUALITY PROTEIN: low-density lipoprotein receptor-related protein 2-like [Crassostrea virginica];LOW QUALITY PROTEIN: low-density lipoprotein receptor-related protein 2-like [Crassostrea virginica];LOW QUALITY PROTEIN: low-density lipoprotein receptor-related protein 2-like [Crassostrea virginica]Aspartic acid and asparagine hydroxylation site.;Calcium-binding EGF domain;Calcium-binding EGF…
mRNA.chromosome_19.766.1	--uncharacterized protein LOC110448677 [Mizuhopecten yessoensis];RNA-directed DNA polymerase from mobile element jockey [Mizuhopecten yessoensis];RNA-directed DNA polymerase from mobile element jockey [Mizuhopecten yessoensis]--
mRNA.chromosome_5.1381.1	--uncharacterized protein LOC105344747 isoform X3 [Crassostrea gigas];uncharacterized protein LOC105344747 isoform X1 [Crassostrea gigas];uncharacterized protein LOC105344747 isoform X2 [Crassostrea gigas]--
mRNA.chromosome_11.1520.1	K06107 EPB41, 4.1R; erythrocyte membrane protein band 4.1;CCD70 protein [Sakesphorus luctuosus];CCD70 protein [Sakesphorus luctuosus];hypothetical protein PCANC_12576 [Puccinia coronata var. avenae f. sp. avenae]--
mRNA.chromosome_14.463.1	--transmembrane protein 209-like [Crassostrea virginica]Cytochrome B561, N terminal;
mRNA.chromosome_5.2083.1	K06238 COL6A; collagen, type VI, alpha;K06238 COL6A; collagen, type VI, alpha;hypothetical protein BOW10_12225 [Solemya velum gill symbiont]--
mRNA.chromosome_15.776.1	--unnamed protein product [Mytilus coruscus];uncharacterized protein LOC111108096 isoform X1 [Crassostrea virginica]--
mRNA.chromosome_3.3042.1	--uncharacterized protein LOC117325235 [Pecten maximus];unnamed protein product [Mytilus coruscus]Cell-cycle sustaining, positive selection,;
mRNA.chromosome_6.170.2	K06129 LYPLA3; lysophospholipase III;LYPLA3 [Mytilus coruscus];group XV phospholipase A2-like [Pecten maximus]Lecithin:cholesterol acyltransferase;
mRNA.contig_4890.3.1	--hypothetical protein KP79_PYT18724 [Mizuhopecten yessoensis];uncharacterized protein LOC110453171 [Mizuhopecten yessoensis]Mab-21 protein;
mRNA.chromosome_10.105.1	--C1q domain-containing protein DC29, partial [Archivesica packardana]--
mRNA.contig_1983.3.1	--TNF [Ruditapes philippinarum];tumor necrosis factor [Ruditapes philippinarum];TNF, partial [Ruditapes philippinarum]TNF;TNF family profile.;TNF(Tumour Necrosis Factor) family;
mRNA.chromosome_12.519.1	--heat shock 70 kDa protein 12A-like [Crassostrea virginica];heat shock 70 kDa protein 12B-like isoform X2 [Mizuhopecten yessoensis]Hsp70 protein;
mRNA.chromosome_2.3675.2	K17854 CYP2K; cytochrome P450, family 2, subfamily K;cytochrome P450 2J6 [Crassostrea gigas];cytochrome P450-2B [Mytilus coruscus]Cytochrome P450;Cytochrome P450 cysteine heme-iron ligand signature.;E-class P450 group I signature;P450 superfamily signature;
mRNA.chromosome_4.788.1	K16060 BIRC2_3; baculoviral IAP repeat-containing protein 2/3;inhibitor of apoptosis 2, partial [Sinohyriopsis schlegelii];hypothetical protein GWI33_018695 [Rhynchophorus ferrugineus];PREDICTED: baculoviral IAP repeat-containing protein 7-A-like [Aethina tumida]BIR;BIR repeat profile.;Inhibitor of Apoptosis domain;
mRNA.chromosome_11.667.1	K11517 HAO; (S)-2-hydroxy-acid oxidase;K14325 RNPS1; RNA-binding protein with serine-rich domain 1;PREDICTED: ectoine dioxygenase-like [Biomphalaria glabrata]--
mRNA.chromosome_14.331.1	------
mRNA.chromosome_4.1621.1	--unnamed protein product [Mytilus coruscus];unnamed protein product [Mytilus coruscus]A_thal_Cys_rich: uncharacterized Cys-rich domain;PLAC8 family;
mRNA.chromosome_5.486.1	----BRICHOS domain;
mRNA.chromosome_7.1444.1	K09097 ARNT; aryl hydrocarbon receptor nuclear translocator;hypothetical protein AM593_06081, partial [Mytilus galloprovincialis];RNA-directed DNA polymerase from mobile element jockey [Mizuhopecten yessoensis];RNA-directed DNA polymerase from mobile element jockey [Mizuhopecten yessoensis]Reverse transcriptase (RNA-dependent DNA polymerase);Reverse transcriptase (RT) catalytic domain profile.;
mRNA.contig_4238.2.1	--Transposon TX1 uncharacterized 149 kDa protein [Exaiptasia diaphana]Reverse transcriptase (RNA-dependent DNA polymerase);Reverse transcriptase (RT) catalytic domain profile.;
mRNA.chromosome_15.1869.1	--uncharacterized protein LOC110455840 isoform X1 [Mizuhopecten yessoensis];cell wall protein PRY3-like isoform X3 [Mizuhopecten yessoensis]CAP_GAPR1-like;
mRNA.chromosome_10.2829.1	--hypothetical protein AWC38_SpisGene376 [Stylophora pistillata];uncharacterized protein LOC111104323 [Crassostrea virginica];uncharacterized protein LOC111108323 isoform X2 [Crassostrea virginica]--
mRNA.chromosome_5.1386.1	K15148 MED7; mediator of RNA polymerase II transcription subunit 7;mediator of RNA polymerase II transcription subunit 7 isoform X1 [Crassostrea gigas];mediator of RNA polymerase II transcription subunit 7 isoform X2 [Crassostrea gigas]MED7 protein;
mRNA.chromosome_8.2122.1	K00106 XDH; xanthine dehydrogenase/oxidase;K00157 AOX; aldehyde oxidase;xanthine dehydrogenase/oxidase [Lingula anatina];xanthine dehydrogenase/oxidase-like isoform X1 [Mizuhopecten yessoensis][2Fe-2S] binding domain;CO dehydrogenase flavoprotein C-terminal domain;FAD binding domain in molybdopterin dehydrogenase;PCMH-type FAD-binding domain profile.;
mRNA.chromosome_10.758.1	K13298 PDE11; dual 3',5'-cyclic-AMP and -GMP phosphodiesterase 11;dual 3',5'-cyclic-AMP and -GMP phosphodiesterase 11A isoform X2 [Crassostrea gigas];dual 3',5'-cyclic-AMP and -GMP phosphodiesterase 11A-like isoform X2 [Pomacea canaliculata];dual 3',5'-cyclic-AMP and -GMP phosphodiesterase 11A-like isoform X2 [Crassostrea virginica]3'5'-cyclic nucleotide phosphodiesterase;3'5'-cyclic nucleotide p…
mRNA.chromosome_4.1078.1	K16060 BIRC2_3; baculoviral IAP repeat-containing protein 2/3;baculoviral IAP repeat-containing protein 3 isoform X1 [Crassostrea gigas];baculoviral IAP repeat-containing protein 3 isoform X2 [Crassostrea gigas]BIR;BIR repeat profile.;Inhibitor of Apoptosis domain;
mRNA.chromosome_6.195.1	K16599 TTLL1; tubulin polyglutamylase TTLL1;K16603 TTLL9; tubulin polyglutamylase TTLL9;probable tubulin polyglutamylase TTLL9 isoform X3 [Crassostrea gigas]TTL domain profile.;Tubulin-tyrosine ligase family;
mRNA.chromosome_8.702.2	K12385 NPC1; Niemann-Pick C1 protein;patched domain-containing protein 3-like [Pecten maximus];patched domain-containing protein 3-like [Pecten maximus]Acriflavin resistance protein family signature;Patched family;Sterol-sensing domain (SSD) profile.;
mRNA.chromosome_5.3096.1	--uncharacterized protein LOC117690910 [Crassostrea gigas];uncharacterized protein LOC111116006 [Crassostrea virginica]BTB2_POZ_RhoBTB;BTB/POZ domain;
mRNA.chromosome_3.1870.1	K05854 LYN; tyrosine-protein kinase Lyn;tyrosine-protein kinase SRK2 [Crassostrea gigas];tyrosine-protein kinase SRK2-like [Crassostrea virginica]Protein kinase domain profile.;Protein tyrosine kinase;SH2 domain;Src homology 2 (SH2) domain profile.;Tyrosine kinase catalytic domain signature;Tyrosine protein kinases specific active-site signature.;
mRNA.chromosome_4.787.1	K16060 BIRC2_3; baculoviral IAP repeat-containing protein 2/3;inhibitor of apoptosis 2, partial [Sinohyriopsis schlegelii];putative inhibitor of apoptosis isoform X1 [Crassostrea virginica]Zinc finger, C3HC4 type (RING finger);Zinc finger RING-type profile.;
mRNA.chromosome_6.91.1	------
mRNA.chromosome_17.1187.1	--uncharacterized protein LOC111105035 isoform X2 [Crassostrea virginica]Ankyrin repeat profile.;Ankyrin repeat region circular profile.;Ankyrin repeats (3 copies);Ankyrin repeat signature;Ankyrin repeats (many copies);
mRNA.chromosome_13.327.2	K10686 UBE1C, UBA3; ubiquitin-activating enzyme E1 C;NEDD8-activating enzyme E1 catalytic subunit isoform X2 [Crassostrea gigas];NEDD8-activating enzyme E1 catalytic subunit-like [Crassostrea virginica]E2 binding domain;ThiF family;Uba3_RUB;Ubiquitin-activating enzyme active site.;
mRNA.chromosome_12.2233.1	K10380 ANK; ankyrin;ND;protein TANC2-like [Pecten maximus];ANKRD50 [Mytilus coruscus];protein TANC2-like [Pecten maximus]Ankyrin repeat profile.;Ankyrin repeat region circular profile.;Ankyrin repeats (3 copies);Domain of unknown function (DUF4559);
mRNA.chromosome_2.2586.2	K17751 MYH6_7; myosin heavy chain 6/7;myosin heavy chain, striated muscle isoform X1 [Pecten maximus];myosin heavy chain, striated muscle isoform X9 [Pecten maximus];myosin heavy chain [Pecten maximus]IQ calmodulin-binding motif;IQ motif profile.;Myosin head (motor domain);Myosin heavy chain signature;Myosin motor domain profile.;Myosin N-terminal SH3-like domain;Myosin N-terminal SH3-like domain…
mRNA.chromosome_19.3330.1	----Zinc finger B-box type profile.;
mRNA.chromosome_19.2481.1	--Ryncolin-2 [Exaiptasia diaphana];alpha collagen-like protein, partial [Stylophora pistillata];PREDICTED: hemicentin-1 isoform X6 [Cebus capucinus imitator]Thrombospondin type 1 domain;Thrombospondin type-1 (TSP1) repeat profile.;
mRNA.chromosome_13.950.1	K01745 hutH, HAL; histidine ammonia-lyase;K10775 PAL; phenylalanine ammonia-lyase;histidine ammonia-lyase-like [Pecten maximus];histidine ammonia-lyase-like [Crassostrea virginica];histidine ammonia-lyase [Crassostrea gigas]Aromatic amino acid lyase;hutH: histidine ammonia-lyase;PAL-HAL;Phenylalanine and histidine ammonia-lyases signature.;
mRNA.contig_558.2.2	--uncharacterized protein LOC106177497 [Lingula anatina];uncharacterized protein LOC106166992 [Lingula anatina]--
mRNA.chromosome_3.2698.2	K04936 KCNMA1; potassium large conductance calcium-activated channel subfamily M alpha member 1;unnamed protein product [Mytilus coruscus];unnamed protein product [Mytilus coruscus];unnamed protein product [Mytilus coruscus]--
mRNA.contig_1857.11.1	------
mRNA.chromosome_1.137.1	--uncharacterized protein LOC111115988 [Crassostrea virginica];hypothetical protein AM593_10233, partial [Mytilus galloprovincialis];uncharacterized protein LOC111113793 [Crassostrea virginica]EFh;
mRNA.chromosome_11.1789.1	K18626 TCHH; trichohyalin;RNA-directed DNA polymerase from mobile element jockey [Mizuhopecten yessoensis];RNA-directed DNA polymerase from mobile element jockey [Mizuhopecten yessoensis]--
mRNA.chromosome_14.1236.1	--uncharacterized protein LOC114951707 [Acropora millepora];PREDICTED: uncharacterized protein LOC107356595 [Acropora digitifera];Retrovirus-related Pol polyprotein from transposon opus [Exaiptasia diaphana]Integrase catalytic domain profile.;
mRNA.chromosome_9.178.1	K04306 RXFP1, LGR7; relaxin family peptide receptor 1;K06704 ADAM10, CD156c; disintegrin and metalloproteinase domain-containing protein 10;K06704 CD156c, ADAM10; a disintegrin and metalloproteinase domain 10;K09533 DNAJC13; DnaJ homolog subfamily C member 13;K11140 ANPEP, CD13; aminopeptidase N;K11140 CD13, ANPEP; alanyl (membrane) aminopeptidase;K14530 RPP40; ribonucleases P/MRP protein subunit…
mRNA.chromosome_15.1787.1	--protein crumbs homolog 1 [Lingula anatina];neurogenic locus notch homolog protein 1-like [Pecten maximus]Aspartic acid and asparagine hydroxylation site.;EGF_CA;EGF-like domain;EGF-like domain profile.;EGF-like domain signature 1.;EGF-like domain signature 2.;LamG;Laminin G domain;Laminin G domain profile.;
mRNA.chromosome_1.63.1	K20478 GOLGB1; golgin subfamily B member 1;uncharacterized protein LOC111131611 [Crassostrea virginica];uncharacterized protein LOC105346430 [Crassostrea gigas]von Willebrand factor type A domain;vWFA;VWFA domain profile.;
mRNA.chromosome_6.1051.1	K01273 DPEP; membrane dipeptidase;K08834 MYO3, DFNB30; myosin III;K13506 GPAT3_4, AGPAT9, AGPAT6; glycerol-3-phosphate O-acyltransferase 3/4;PREDICTED: uncharacterized protein LOC109462922 [Branchiostoma belcheri];uncharacterized protein LOC118408864, partial [Branchiostoma floridae];hypothetical protein EGW08_022810 [Elysia chlorotica]PHD_SF;Reverse transcriptase (RNA-dependent DNA polymerase);R…
mRNA.chromosome_6.2421.1	K14639 SLC15A5; solute carrier family 15, member 5;uncharacterized protein LOC115593270 [Sparus aurata];uncharacterized protein LOC116164477 [Photinus pyralis]--
mRNA.chromosome_6.514.1	K10478 BTBD3_6; BTB/POZ domain-containing protein 3/6;BTB/POZ domain-containing protein 2 [Mizuhopecten yessoensis];BTB/POZ domain-containing protein 2-like [Mizuhopecten yessoensis]BACK_BTBD9;BTB domain profile.;BTB_POZ_BTBD3_6;BTB/POZ domain;
mRNA.chromosome_3.2907.1	------
mRNA.contig_2963.1.1	--cytochrome P450 [Meretrix meretrix];CYP450 family 4 [Ruditapes philippinarum]Cytochrome P450;Cytochrome P450 cysteine heme-iron ligand signature.;E-class P450 group I signature;P450 superfamily signature;
mRNA.chromosome_16.1011.1	K11793 CRBN; cereblon;PREDICTED: protein cereblon homolog [Branchiostoma belcheri]CRBN_C_like;CULT domain profile.;Yippee zinc-binding/DNA-binding /Mis18, centromere assembly;
mRNA.chromosome_17.472.1	--hypothetical protein CEUSTIGMA_g2454.t1 [Chlamydomonas eustigma];hypothetical protein PV11_00745 [Exophiala sideris]Glycosyltransferase sugar-binding region containing DXD motif;
mRNA.contig_573.1.1	----DZIP3/ hRUL138-like HEPN;
mRNA.chromosome_6.104.1	--uncharacterized protein LOC110453407 isoform X1 [Mizuhopecten yessoensis];unnamed protein product [Mytilus coruscus];uncharacterized protein C18orf63 isoform X1 [Crassostrea gigas]Domain of unknown function (DUF4708);
mRNA.chromosome_1.4281.1	--hypothetical protein [Tanacetum cinerariifolium];hypothetical protein BDEG_22519 [Batrachochytrium dendrobatidis JEL423];hypothetical protein BDEG_27820 [Batrachochytrium dendrobatidis JEL423]--
mRNA.chromosome_15.1817.1	--hypothetical protein C0Q70_17323 [Pomacea canaliculata];hemicentin-1-like isoform X1 [Pomacea canaliculata];hemicentin-1-like isoform X2 [Pomacea canaliculata]Aspartic acid and asparagine hydroxylation site.;Calcium-binding EGF domain;Calcium-binding EGF-like domain signature.;Coagulation Factor Xa inhibitory site;EGF-like domain profile.;EGF-like domain signature 2.;
mRNA.chromosome_6.2410.1	ND;PREDICTED: uncharacterized protein LOC100367476 [Saccoglossus kowalevskii];unnamed protein product [Mytilus coruscus];PREDICTED: uncharacterized protein LOC106811658 [Priapulus caudatus]DDE superfamily endonuclease;
mRNA.chromosome_14.2270.1	------
mRNA.chromosome_13.647.1	K01745 hutH, HAL; histidine ammonia-lyase;histidine ammonia-lyase [Crassostrea gigas];histidine ammonia-lyase-like [Crassostrea virginica]N-terminal of Par3 and HAL proteins;
mRNA.chromosome_2.2207.1	K03259 EIF4E; translation initiation factor 4E;eukaryotic translation initiation factor 4E-like isoform X1 [Crassostrea virginica];eukaryotic translation initiation factor 4E-like isoform X2 [Crassostrea virginica];eukaryotic translation initiation factor 4E [Crassostrea gigas]Eukaryotic initiation factor 4E;Eukaryotic initiation factor 4E signature.;
mRNA.chromosome_13.1674.1	K06794 CSPG3; chondroitin sulfate proteoglycan 3 (neurocan);K06794 NCAN, CSPG3; neurocan core protein;K06794 NCAN, CSPG3; neurocan core protein;uncharacterized threonine-rich GPI-anchored glycoprotein PJ4664.02-like, partial [Parambassis ranga];putative versican core protein-like [Scophthalmus maximus];PREDICTED: neurocan core protein [Lepisosteus oculatus]CLECT;C-type lectin domain profile.;EGF_…
mRNA.contig_3574.1.1	--uncharacterized protein CXorf38 homolog [Echinops telfairi];PREDICTED: uncharacterized protein CXorf38 homolog [Panthera pardus]Domain of unknown function (DUF4559);Zinc finger B-box type profile.;
mRNA.chromosome_19.2268.1	--complement C1q-like protein 3 [Ruditapes philippinarum];sialic acid-binding lectin [Ruditapes philippinarum];sialic acid binding lectin [Solen grandis]C1q domain;C1q domain profile.;Complement C1Q domain signature;
mRNA.contig_4135.5.1	--uncharacterized protein LOC111132316 [Crassostrea virginica];probable E3 ubiquitin-protein ligase MID2 [Crassostrea virginica]Zinc finger B-box type profile.;
mRNA.chromosome_4.844.1	ND;serine protease inhibitor dipetalogastin-like [Pecten maximus];Kazal-type serine protease inhibitor domain protein [Parcubacteria group bacterium ADurb.Bin316]Kazal domain profile.;KAZAL_FS;Kazal serine protease inhibitors family signature.;Kazal-type serine protease inhibitor domain;
mRNA.contig_2994.1.1	--PREDICTED: obscurin-like [Octopus bimaculoides];PREDICTED: obscurin-like [Octopus bimaculoides];PREDICTED: obscurin-like [Octopus bimaculoides]Domain of unknown function (DUF4559);Ig;Ig-like domain profile.;Immunoglobulin I-set domain;
mRNA.chromosome_9.566.1	K06532 CD133, PROM1; prominin 1;K06532 PROM1, CD133; prominin 1;prominin-1-A [Strongylocentrotus purpuratus];putative prominin-1-A [Apostichopus japonicus];prominin-1-like isoform X1 [Acanthaster planci]Prominin;
mRNA.chromosome_9.1948.1	K06252 TN; tenascin;K06252 TN; tenascin;PREDICTED: microfibril-associated glycoprotein 4-like isoform X1 [Branchiostoma belcheri];hypothetical protein BSL78_25234 [Apostichopus japonicus];ficolin-2-like [Asterias rubens]Fibrinogen beta and gamma chains, C-terminal globular domain;Fibrinogen C-terminal domain profile.;Fibrinogen C-terminal domain signature.;FReD;
mRNA.chromosome_15.2107.1	--unnamed protein product [Mytilus coruscus]--
mRNA.chromosome_11.2123.1	--sarcoplasmic calcium-binding protein [Meretrix lusoria];sarcoplasmic calcium binding protein [Ruditapes philippinarum];sarcoplasmic calsium binding protein [Pseudocardium sybillae]--
mRNA.chromosome_3.3011.1	K07419 CYP2R1; vitamin D 25-hydroxylase;unnamed protein product [Mytilus coruscus];unnamed protein product [Mytilus coruscus];vitamin D(3) 25-hydroxylase-like [Mizuhopecten yessoensis]Cytochrome P450;Cytochrome P450 cysteine heme-iron ligand signature.;E-class P450 group I signature;
mRNA.chromosome_17.2198.2	--inhibitor of apoptosis 2, partial [Sinohyriopsis schlegelii]BIR;BIR repeat profile.;Inhibitor of Apoptosis domain;
mRNA.chromosome_16.398.1	--retinol dehydrogenase 14-like [Mizuhopecten yessoensis];retinol dehydrogenase 14-like [Pecten maximus];WW domain-containing oxidoreductase-like [Mizuhopecten yessoensis]short chain dehydrogenase;
mRNA.chromosome_19.3764.1	--hypothetical protein OCBIM_22023464mg, partial [Octopus bimaculoides];hypothetical protein OCBIM_22023465mg, partial [Octopus bimaculoides];hypothetical protein OCBIM_22023463mg, partial [Octopus bimaculoides]Ig-like domain profile.;Immunoglobulin I-set domain;
mRNA.chromosome_12.168.1	--pol-like protein [Phallusia mammillata];pol-like protein [Phallusia mammillata];pol-like protein [Ciona intestinalis]L1-EN;
mRNA.contig_4872.2.1	----Zinc finger B-box type profile.;
mRNA.chromosome_15.1559.1	--DMBT1 [Mytilus coruscus];Trypsin-7,Cationic trypsin,Trypsin-1,Trypsin V-A,Trypsin,Trypsin-3,Trypsin-10,Trypsin V-B [Mytilus coruscus];DMBT1 [Mytilus coruscus]Scavenger receptor cysteine-rich domain;Serine proteases, trypsin domain profile.;Serine proteases, trypsin family, histidine active site.;SRCR domain profile.;Trypsin;
mRNA.chromosome_5.2006.3	K14703 SLC26A5, PRES; solute carrier family 26, member 5;solute carrier family 26 member 10-like isoform X3 [Pecten maximus];solute carrier family 26 member 10-like isoform X2 [Pecten maximus]STAS domain;STAS domain profile.;STAS_SulP_like_sulfate_transporter;Sulfate permease family;sulP: sulfate permease;
mRNA.chromosome_17.505.1	--RNA-directed DNA polymerase from transposon BS [Mizuhopecten yessoensis];RNA-directed DNA polymerase from transposon BS [Mizuhopecten yessoensis]--
mRNA.chromosome_9.1919.1	K06252 TN; tenascin;K06252 TN; tenascin;PREDICTED: microfibril-associated glycoprotein 4-like isoform X1 [Branchiostoma belcheri];PREDICTED: microfibril-associated glycoprotein 4-like [Branchiostoma belcheri];tenascin-R-like isoform X1 [Asterias rubens]Fibrinogen beta and gamma chains, C-terminal globular domain;Fibrinogen C-terminal domain profile.;Fibrinogen C-terminal domain signature.;FReD;
mRNA.contig_2166.1.1	--hypothetical protein OCBIM_22023462mg, partial [Octopus bimaculoides];hypothetical protein OCBIM_22023462mg, partial [Octopus bimaculoides];hypothetical protein OCBIM_22023462mg, partial [Octopus bimaculoides]Domain of unknown function (DUF4559);Ig;Ig-like domain profile.;Immunoglobulin I-set domain;
mRNA.chromosome_7.1197.1	K18646 ANP32A_C_D; acidic leucine-rich nuclear phosphoprotein 32 family member A/C/D;uncharacterized protein LOC105327260 [Crassostrea gigas];uncharacterized protein LOC109621045 [Crassostrea gigas];uncharacterized protein LOC105326956 [Crassostrea gigas]--
mRNA.chromosome_11.1334.1	------
mRNA.chromosome_4.472.1	ND;uncharacterized protein LOC111325369 [Stylophora pistillata];uncharacterized protein LOC110234970 [Exaiptasia diaphana];hypothetical protein AC249_AIPGENE7624 [Exaiptasia diaphana]DDE superfamily endonuclease;
mRNA.chromosome_16.453.1	------
mRNA.chromosome_4.1908.1	K00771 XYLT; protein xylosyltransferase;hypothetical protein V500_05562 [Pseudogymnoascus sp. VKM F-4518 (FW-2643)];Neurotrypsin [Stylophora pistillata]WSC domain;WSC domain profile.;
mRNA.chromosome_7.1687.1	K03514 PAPD5_7, TRF4; non-canonical poly(A) RNA polymerase PAPD5/7;PREDICTED: zinc finger protein 862-like [Acropora digitifera];zinc finger protein 862-like [Crassostrea virginica];PREDICTED: uncharacterized protein KIAA1586-like [Saccoglossus kowalevskii]Domain of unknown function (DUF4371);
mRNA.chromosome_1.1629.1	------
mRNA.chromosome_12.523.1	--hypothetical protein AM593_02963, partial [Mytilus galloprovincialis];hypothetical protein AM593_04154, partial [Mytilus galloprovincialis]--
mRNA.chromosome_7.1741.1	K19876 STEAP4; metalloreductase STEAP4;metalloreductase STEAP2-like isoform X3 [Mizuhopecten yessoensis]Ferric reductase like transmembrane component;NADP oxidoreductase coenzyme F420-dependent;
mRNA.chromosome_16.360.1	------
mRNA.chromosome_5.1385.1	K00311 ETFDH; electron-transferring-flavoprotein dehydrogenase;electron transfer flavoprotein-ubiquinone oxidoreductase, mitochondrial-like [Pecten maximus];Electron transfer flavoprotein-ubiquinone oxidoreductase, mitochondrial, partial [Larimichthys crocea]NAD(P)-binding Rossmann-like domain;Pyridine nucleotide disulphide reductase class-I signature;
mRNA.chromosome_12.2448.1	K10028 DDT; D-dopachrome decarboxylase;macrophage migration inhibitory factor 1 [Ruditapes philippinarum];macrophage migration inhibitory factor 2 [Ruditapes philippinarum];hypothetical protein EGW08_006359 [Elysia chlorotica]Macrophage migration inhibitory factor (MIF);
mRNA.chromosome_5.256.1	--heat shock 70 kDa protein 12A-like [Crassostrea gigas];heat shock 70 kDa protein 12A-like [Crassostrea virginica]--
mRNA.chromosome_19.3760.1	--uncharacterized protein CXorf38-like [Neolamprologus brichardi];uncharacterized protein CXorf38 homolog [Oreochromis niloticus];PREDICTED: uncharacterized protein CXorf38 homolog [Haplochromis burtoni]Domain of unknown function (DUF4559);Ig;Immunoglobulin I-set domain;
mRNA.chromosome_18.117.1	--purpurin [Ornithorhynchus anatinus];PREDICTED: purpurin [Eurypyga helias]Invertebrate colouration protein signature;Lipocalin / cytosolic fatty-acid binding protein family;Lipocalin signature.;
mRNA.chromosome_10.1214.1	K18646 ANP32A_C_D; acidic leucine-rich nuclear phosphoprotein 32 family member A/C/D;uncharacterized protein LOC105327260 [Crassostrea gigas];uncharacterized protein LOC109621045 [Crassostrea gigas];unnamed protein product [Mytilus coruscus]DDE superfamily endonuclease;
mRNA.chromosome_6.332.1	--uncharacterized protein LOC117684414 [Crassostrea gigas]--
mRNA.chromosome_12.2808.1	K06065 NCOR2, SMRT; nuclear receptor co-repressor 2;hypothetical protein BSL78_27753, partial [Apostichopus japonicus];Pol, env [Haliotis discus hannai];hypothetical protein DSY43_00985 [Gammaproteobacteria bacterium]Integrase zinc binding domain;Reverse transcriptase (RNA-dependent DNA polymerase);Reverse transcriptase (RT) catalytic domain profile.;RNase_HI_RT_Ty3;RNase H-like domain found in r…
mRNA.chromosome_12.2500.1	K01858 INO1, ISYNA1; myo-inositol-1-phosphate synthase;INO1 [Mytilus coruscus];LOW QUALITY PROTEIN: inositol-3-phosphate synthase 1-B-like [Crassostrea virginica];inositol-3-phosphate synthase 1-B isoform X2 [Crassostrea gigas]Myo-inositol-1-phosphate synthase;
mRNA.chromosome_6.326.1	------
mRNA.chromosome_3.853.1	K20281 GCC1; GRIP and coiled-coil domain-containing protein 1;LOW QUALITY PROTEIN: GRIP and coiled-coil domain-containing protein 1-like [Pecten maximus]GRIP domain;GRIP domain profile.;
mRNA.contig_2769.2.1	--PREDICTED: baculoviral IAP repeat-containing protein 1 [Latimeria chalumnae];Inhibitor of apoptosis protein, partial [Eurypyga helias];Inhibitor of apoptosis protein, partial [Eurypyga helias]BIR;BIR repeat.;BIR repeat profile.;Inhibitor of Apoptosis domain;
mRNA.chromosome_1.2347.1	K16681 CRB; protein crumbs;Fibropellin-1 [Stylophora pistillata];Fibropellin-1 [Stylophora pistillata];neurogenic locus notch homolog protein 1-like [Orbicella faveolata]EGF_CA;EGF-like domain;EGF-like domain profile.;EGF-like domain signature 1.;EGF-like domain signature 2.;Type II EGF-like signature;
mRNA.chromosome_19.1537.2	--aminopeptidase N-like isoform X2 [Crassostrea virginica]ERAP1-like C-terminal domain;M1_APN-Q_like;Membrane alanyl dipeptidase (M1) family signature;Peptidase family M1 domain;Peptidase M1 N-terminal domain;
mRNA.chromosome_6.287.1	K10582 UBE2Q; ubiquitin-conjugating enzyme E2 Q;ubiquitin-conjugating enzyme E2 Q2-like isoform X1 [Pecten maximus];ubiquitin-conjugating enzyme E2 Q2-like isoform X2 [Pecten maximus]Ubiquitin-conjugating enzyme;Ubiquitin-conjugating enzymes family profile.;
mRNA.chromosome_4.621.1	K18663 ASCC3; activating signal cointegrator complex subunit 3;activating signal cointegrator 1 complex subunit 3 isoform X2 [Crassostrea gigas];activating signal cointegrator 1 complex subunit 3-like [Crassostrea virginica]Sec63 Brl domain;
mRNA.chromosome_6.4.2	------
mRNA.chromosome_11.1435.1	K03989 C4; complement component 4;uncharacterized protein LOC118766834 [Octopus vulgaris];short-chain collagen C4-like [Dendronephthya gigantea];short-chain collagen C4 [Crassostrea gigas]--
mRNA.chromosome_13.325.1	K02973 RP-S23e, RPS23; small subunit ribosomal protein S23e;40S ribosomal protein S23 [Mizuhopecten yessoensis]Ribosomal protein S12/S23;Ribosomal protein S12 signature.;Ribosomal_S23;uS12_E_A: ribosomal protein uS12;
mRNA.chromosome_16.511.2	--uncharacterized protein LOC111130330 [Crassostrea virginica];uncharacterized protein LOC105343847 [Crassostrea gigas]Beta-lactamase;
mRNA.contig_106.1.1	----DDE superfamily endonuclease;
mRNA.chromosome_13.453.2	K10408 DNAH; dynein heavy chain, axonemal;dynein heavy chain 3, axonemal-like isoform X2 [Pecten maximus];dynein heavy chain 3, axonemal-like isoform X6 [Pecten maximus];dynein heavy chain 3, axonemal-like isoform X1 [Pecten maximus]ATP-binding dynein motor region;Dynein heavy chain AAA lid domain;Dynein heavy chain C-terminal domain;Dynein heavy chain region D6 P-loop domain;Microtubule-binding …
mRNA.contig_3325.3.1	----DZIP3/ hRUL138-like HEPN;
mRNA.contig_1757.1.1	--PREDICTED: tigger transposable element-derived protein 6-like [Saccoglossus kowalevskii];tigger transposable element-derived protein 4, partial [Exaiptasia diaphana];PREDICTED: tigger transposable element-derived protein 6-like [Latimeria chalumnae]CENPB-type HTH domain profile.;Tc5 transposase DNA-binding domain;
mRNA.chromosome_10.2490.1	ND;putative nuclease HARBI1 [Crassostrea virginica];putative nuclease HARBI1 [Crassostrea virginica]DDE superfamily endonuclease;
mRNA.chromosome_15.879.3	--vitelline membrane outer layer protein 1, partial [Ruditapes philippinarum];Vitelline membrane outer layer protein 1,Vitelline membrane outer layer protein 1 homolog [Mytilus coruscus];hypothetical protein AM593_10055, partial [Mytilus galloprovincialis]Vitelline membrane outer layer protein I (VOMI);
mRNA.contig_2797.6.1	------
mRNA.chromosome_19.2621.1	--uncharacterized protein LOC111106872 [Crassostrea virginica]FLYWCH zinc finger domain;MULE transposase domain;
mRNA.contig_741.4.1	--uncharacterized protein LOC109985699 [Labrus bergylta]YqaJ-like viral recombinase domain;
mRNA.chromosome_9.1945.1	K06252 TN; tenascin;K06252 TN; tenascin;PREDICTED: microfibril-associated glycoprotein 4-like isoform X1 [Branchiostoma belcheri];ficolin-2-like [Asterias rubens];PREDICTED: ryncolin-1-like isoform X3 [Branchiostoma belcheri]Fibrinogen beta and gamma chains, C-terminal globular domain;Fibrinogen C-terminal domain profile.;Fibrinogen C-terminal domain signature.;FReD;
mRNA.chromosome_10.1340.1	ND;uncharacterized protein LOC105445044 [Strongylocentrotus purpuratus];uncharacterized protein LOC118406967 [Branchiostoma floridae]DDE superfamily endonuclease;Helix-turn-helix of DDE superfamily endonuclease;THAP domain;Zinc finger THAP-type profile;
mRNA.chromosome_1.1889.1	K01373 CTSF; cathepsin F;hypothetical protein Avbf_04550, partial [Armadillidium vulgare];Paternally-expressed gene 3 protein [Portunus trituberculatus];putative cysteine proteinase [Armadillidium vulgare]--
mRNA.chromosome_11.350.3	K14997 SLC38A11; solute carrier family 38 (sodium-coupled neutral amino acid transporter), member 11;putative sodium-coupled neutral amino acid transporter 11 isoform X2 [Pecten maximus];putative sodium-coupled neutral amino acid transporter 11 isoform X1 [Pecten maximus]Transmembrane amino acid transporter protein;
mRNA.chromosome_9.1917.1	K06252 TN; tenascin;K06252 TN; tenascin;microfibril-associated glycoprotein 4-like [Acanthaster planci];PREDICTED: microfibril-associated glycoprotein 4-like isoform X1 [Branchiostoma belcheri];Fibrinogen-like protein A,Ryncolin-4,Angiopoietin-related protein 7,Angiopoietin-related protein 1,Ficolin-3,Ficolin-1-B,Techylectin-5A,Ficolin-2,Fibrinogen-like protein 1-like protein,Ryncolin-1,Tenascin-…
mRNA.chromosome_14.1471.5	--arylsulfatase B-like isoform X1 [Pecten maximus];arylsulfatase B [Crassostrea gigas]4-S;Sulfatase;Sulfatases signature 2.;
mRNA.chromosome_16.1831.1	------
mRNA.contig_1107.1.1	------
mRNA.chromosome_3.1982.1	--uncharacterized protein LOC117325865 [Pecten maximus];uncharacterized protein LOC110464451 [Mizuhopecten yessoensis];uncharacterized protein LOC105347480 [Crassostrea gigas]--
mRNA.chromosome_19.2468.1	--complement C1q tumor necrosis factor-related protein 3-like isoform X4 [Crassostrea virginica];uncharacterized protein LOC111103840 isoform X2 [Crassostrea virginica]C1q domain;C1q domain profile.;Complement C1Q domain signature;
mRNA.chromosome_11.716.1	K02183 CALM; calmodulin;Calmodulin [Mizuhopecten yessoensis];calcium-binding protein LPS1-beta-like [Mizuhopecten yessoensis];Calmodulin [Mizuhopecten yessoensis]EF-hand calcium-binding domain.;EF-hand calcium-binding domain profile.;EF-hand domain pair;EFh_PI-PLC;
mRNA.chromosome_18.996.1	--uncharacterized protein LOC111100766 [Crassostrea virginica]Domain of unknown function (DUF3504);
mRNA.chromosome_15.1055.1	--unnamed protein product [Mytilus coruscus];unnamed protein product [Mytilus coruscus];unnamed protein product [Mytilus coruscus]--
mRNA.chromosome_2.3018.1	K05398 CD281, TLR1; toll-like receptor 1;uncharacterized protein LOC116962106 [Tyto alba alba]TIR domain;TIR domain profile.;
mRNA.chromosome_12.1038.1	K02599 NOTCH1; Notch 1;K02599 NOTCH; Notch;K06052 CD339, JAG1; jagged 1 (Alagille syndrome);K06052 JAGGED, CD339; jagged;SNED1 protein [Caloenas nicobarica];SNED1 protein [Anseranas semipalmata];SNED1 protein [Herpetotheres cachinnans]Aspartic acid and asparagine hydroxylation site.;Calcium-binding EGF-like domain signature.;EGF_CA;EGF-like domain;EGF-like domain profile.;EGF-like domain signatur…
mRNA.chromosome_6.2383.1	K18646 ANP32A_C_D; acidic leucine-rich nuclear phosphoprotein 32 family member A/C/D;unnamed protein product [Mytilus coruscus];uncharacterized protein LOC105327260 [Crassostrea gigas];uncharacterized protein LOC105342315 [Crassostrea gigas]--
mRNA.chromosome_14.81.1	----ADP-ribosylation factor family;Arf_Arl;GTP-binding SAR1 protein signature;small GTPase Arf family profile.;small_GTP: small GTP-binding protein domain;
mRNA.contig_4716.8.1	------
mRNA.chromosome_2.49.1	--uncharacterized protein LOC105348138 isoform X1 [Crassostrea gigas];uncharacterized protein LOC105348138 isoform X2 [Crassostrea gigas];unnamed protein product [Mytilus coruscus]Transposase family tnp2;
mRNA.chromosome_12.1836.1	--uncharacterized protein LOC110043627 [Orbicella faveolata]--
mRNA.chromosome_17.893.3	--PREDICTED: tumor necrosis factor receptor superfamily member 27-like [Nanorana parkeri]--
mRNA.chromosome_14.603.1	--cytochrome P450 family 4, partial [Meretrix meretrix];cytochrome P450 [Meretrix meretrix];CYP450 family 4 [Ruditapes philippinarum]Cytochrome P450;Cytochrome P450 cysteine heme-iron ligand signature.;E-class P450 group I signature;P450 superfamily signature;
mRNA.chromosome_4.474.1	ND;THAP domain-containing protein 6-like [Stylophora pistillata];PREDICTED: uncharacterized protein LOC109470390 [Branchiostoma belcheri]THAP domain;Zinc finger THAP-type profile;
mRNA.contig_833.6.1	------
mRNA.chromosome_14.638.1	--hypothetical protein C0Q70_06337 [Pomacea canaliculata];hypothetical protein C0Q70_06334 [Pomacea canaliculata]Beta-lactamase;
mRNA.chromosome_4.2465.1	K02599 NOTCH1; Notch 1;K02599 NOTCH; Notch;K20994 NOTCH2; Notch 2;unnamed protein product [Mytilus coruscus];uncharacterized protein LOC117327254 [Pecten maximus];uncharacterized protein LOC111113538 [Crassostrea virginica]EGF_CA;EGF-like domain;EGF-like domain profile.;EGF-like domain signature 1.;EGF-like domain signature 2.;Putative ephrin-receptor like;Thrombospondin type 1 domain;Thrombospon…
mRNA.contig_1592.6.1	--piggyBac transposable element-derived protein 4-like [Mizuhopecten yessoensis]Transposase IS4;
mRNA.chromosome_18.412.1	--hypothetical protein KP79_PYT24246 [Mizuhopecten yessoensis];cholecystokinin/sulfakinin 1 [Deroceras reticulatum]--
mRNA.chromosome_19.3402.1	--PREDICTED: fibrinogen C domain-containing protein 1-like isoform X1 [Amphimedon queenslandica];PREDICTED: fibrinogen C domain-containing protein 1-like isoform X3 [Amphimedon queenslandica];PREDICTED: ficolin-2-like [Branchiostoma belcheri]Fibrinogen beta and gamma chains, C-terminal globular domain;Fibrinogen C-terminal domain profile.;Fibrinogen C-terminal domain signature.;FReD;
mRNA.chromosome_4.432.1	WW domain-containing oxidoreductase;--short chain dehydrogenase;
mRNA.chromosome_8.1585.1	--hypothetical protein EGW08_005781 [Elysia chlorotica];shiftless antiviral inhibitor of ribosomal frameshifting protein homolog isoform X1 [Crassostrea gigas];shiftless antiviral inhibitor of ribosomal frameshifting protein homolog isoform X2 [Crassostrea gigas]Uncharacterised protein UPF0515;
mRNA.chromosome_15.1504.1	--cyclooxygenase [Arabella sp. JCH-2014]Animal haem peroxidase;Animal haem peroxidase signature;Animal heme peroxidase superfamily profile.;prostaglandin_endoperoxide_synthase;
mRNA.contig_3739.2.1	--LOW QUALITY PROTEIN: uncharacterized protein LOC111120327 [Crassostrea virginica];LOW QUALITY PROTEIN: uncharacterized protein LOC111116309 [Crassostrea virginica]DDE superfamily endonuclease;Helix-turn-helix of DDE superfamily endonuclease;
mRNA.chromosome_10.2049.1	--RecName: Full=Insoluble matrix shell protein 3; Short=IMSP3; Flags: Precursor [Ruditapes philippinarum]--
mRNA.chromosome_18.740.1	--sialic acid-binding lectin [Ruditapes philippinarum];hypothetical protein AM593_00724, partial [Mytilus galloprovincialis];complement C1q-like protein 2 [Oreochromis niloticus]C1q domain;C1q domain profile.;Complement C1Q domain signature;
mRNA.chromosome_13.1069.1	K01349 FURIN, PCSK3; furin;Dibasic-processing endoprotease [Malassezia restricta CBS 7877]Subtilase family;
mRNA.contig_466.1.1	----Glucose/ribitol dehydrogenase family signature;short chain dehydrogenase;
mRNA.chromosome_6.349.2	--unnamed protein product [Mytilus coruscus];uncharacterized protein LOC105347960 isoform X2 [Crassostrea gigas]--
mRNA.chromosome_13.1023.1	K15901 CGI121, TPRKB; EKC/KEOPS complex subunit CGI121/TPRKB;EKC/KEOPS complex subunit TPRKB-like [Pecten maximus];EKC/KEOPS complex subunit Tprkb [Crassostrea gigas]Kinase binding protein CGI-121;
mRNA.chromosome_13.1068.1	------
mRNA.chromosome_13.1070.1	----Subtilase family;
mRNA.chromosome_17.1077.1	----EGF-like domain signature 2.;Laminin EGF domain;Type III EGF-like signature;
mRNA.chromosome_3.2634.1	K05849 SLC8A, NCX; solute carrier family 8 (sodium/calcium exchanger);K06756 NRCAM; neuronal cell adhesion molecule;K06756 NRCAM; neuronal cell adhesion molecule;PREDICTED: uncharacterized protein LOC107332277 [Acropora digitifera];uncharacterized protein LOC114953589 [Acropora millepora];PREDICTED: uncharacterized protein LOC107355755 [Acropora digitifera]--
mRNA.chromosome_15.602.1	--putative lipoxygenase-likey domain-containing protein 1-like [Apostichopus japonicus];lipoxygenase homology domain-containing protein 1-like [Dendronephthya gigantea]PLAT domain profile.;PLAT/LH2 domain;

## Sheet: Yellow 
Table S3. Genes corresponding to the yellow module identified from WGCNA of EPF and pH
geneID	Protein
mRNA.chromosome_6.1532.1	K10049 CEBPG; CCAAT/enhancer binding protein (C/EBP), gamma;CCAAT/enhancer-binding protein beta [Crassostrea gigas];C/EBP-A [Pinctada fucata]Basic-leucine zipper (bZIP) domain profile.;Basic region leucine zipper;bZIP_CEBP;
mRNA.chromosome_5.440.1	K09206 KLF5; krueppel-like factor 5;polycomb protein PHO-like [Pecten maximus];LOW QUALITY PROTEIN: Krueppel-like factor 5 [Crassostrea virginica]Zinc finger, C2H2 type;Zinc finger C2H2 type domain profile.;Zinc finger C2H2 type domain signature.;
mRNA.chromosome_5.679.1	------
mRNA.chromosome_10.422.1	K14683 SLC34A, NPT, nptA; solute carrier family 34 (sodium-dependent phosphate cotransporter);sodium-dependent phosphate transport protein 2B-like [Branchiostoma floridae];sodium-dependent phosphate transporter 2a-like protein [Tridacna squamosa]Na+/Pi-cotransporter;
mRNA.chromosome_15.1771.1	--uncharacterized protein LOC110441944 isoform X1 [Mizuhopecten yessoensis];uncharacterized protein LOC110441944 isoform X2 [Mizuhopecten yessoensis]Regulator of G protein signaling domain;Regulator of G protein signalling (RGS) protein signature;RGS domain profile.;
mRNA.chromosome_8.2166.1	K06238 COL6A; collagen, type VI, alpha;K06238 COL6A; collagen, type VI, alpha;cartilage matrix protein [Crassostrea gigas];collagen alpha-1(XII) chain-like [Crassostrea virginica];cartilage matrix protein-like [Crassostrea virginica]von Willebrand factor type A domain;Von Willebrand factor type A domain signature;VWFA domain profile.;vWFA_subfamily_ECM;
mRNA.chromosome_10.421.1	K14683 SLC34A, NPT, nptA; solute carrier family 34 (sodium-dependent phosphate cotransporter);sodium-dependent phosphate transporter 2a-like protein [Tridacna squamosa];PREDICTED: sodium-dependent phosphate transport protein 2B-like isoform X2 [Priapulus caudatus]--
mRNA.chromosome_10.427.1	K14683 SLC34A, NPT, nptA; solute carrier family 34 (sodium-dependent phosphate cotransporter);sodium-dependent phosphate transporter 2a-like protein [Tridacna squamosa];hypothetical protein CAPTEDRAFT_182218 [Capitella teleta];PREDICTED: sodium-dependent phosphate transport protein 2B-like [Saccoglossus kowalevskii]2a58: sodium-dependent inorganic phosphate (Pi) transporter;Na+/Pi-cotransporter;
mRNA.chromosome_9.2299.1	K09203 EGR1; early growth response protein 1;early growth response protein 2-like [Crassostrea virginica]--
mRNA.chromosome_13.2897.1	--serine/threonine-protein kinase TBK1-like isoform X1 [Crassostrea virginica];TANK-binding kinase 1 [Crassostrea gigas]TANK-binding kinase 1 coiled-coil domain 1;
mRNA.chromosome_13.2898.3	--serine/threonine-protein kinase TBK1-like isoform X2 [Crassostrea virginica];serine/threonine-protein kinase TBK1-like isoform X1 [Crassostrea virginica]Protein kinase domain;Protein kinase domain profile.;Protein kinases ATP-binding region signature.;TANK binding kinase 1 ubiquitin-like domain;Ubl_TBK1_like;
mRNA.chromosome_3.2464.1	K06238 COL6A; collagen, type VI, alpha;K06238 COL6A; collagen, type VI, alpha;COL6A [Mytilus coruscus];unnamed protein product [Mytilus coruscus];unnamed protein product [Mytilus coruscus]von Willebrand factor type A domain;Von Willebrand factor type A domain signature;VWFA domain profile.;vWFA_subfamily_ECM;
mRNA.chromosome_9.2413.1	K07422 CYP2U1; cytochrome P450, family 2, subfamily U, polypeptide 1;cytochrome P450 2C8-like [Crassostrea virginica]CYP2D P450 family signature;Cytochrome P450;Cytochrome P450 cysteine heme-iron ligand signature.;E-class P450 group I signature;P450 superfamily signature;
mRNA.chromosome_7.308.1	K03257 EIF4A; translation initiation factor 4A;RNA helicase, DEAD-box type, Q motif,Helicase, C-terminal,ATP-dependent RNA helicase DEAD-box, conserved [Cinara cedri]DEAD-box RNA helicase Q motif profile.;DEAD-box subfamily ATP-dependent helicases signature.;DEADc_EIF4AII_EIF4AI_DDX2;DEAD/DEAH box helicase;Helicase conserved C-terminal domain;SF2_C_DEAD;Superfamilies 1 and 2 helicase ATP-binding …
mRNA.chromosome_9.2415.1	K17858 CYP2X; cytochrome P450, family 2, subfamily X;cytochrome P450 [Ruditapes philippinarum];unnamed protein product [Tetraodon nigroviridis];unnamed protein product [Tetraodon nigroviridis]Cytochrome P450;E-class P450 group I signature;
mRNA.chromosome_3.1519.1	----Mab-21 protein;
mRNA.chromosome_3.2457.1	--COL6A [Mytilus coruscus];unnamed protein product [Mytilus coruscus];unnamed protein product [Mytilus coruscus]von Willebrand factor type A domain;
mRNA.chromosome_17.1392.1	--uncharacterized protein LOC111111393 [Crassostrea virginica];uncharacterized protein LOC111110454 [Crassostrea virginica];pyridoxal 5'-phosphate synthase subunit SNZERR [Crassostrea gigas]pdxS;PdxS/SNZ family profile.;PdxS/SNZ family signature.;Pyridoxal 5'-phosphate synthase subunit PdxS [pdxS].;SOR/SNZ family;TIGR00343: pyridoxal 5'-phosphate synthase, synthase subunit Pdx1;
mRNA.chromosome_12.934.1	K07763 MMP14; matrix metalloproteinase-14 (membrane-inserted);matrix metalloproteinase 1 [Hyriopsis cumingii];matrix metalloproteinase-14-like [Crassostrea virginica]Matrixin;Matrixins cysteine switch.;Matrixin signature;Putative peptidoglycan binding domain;ZnMc_MMP;
mRNA.chromosome_1.1845.1	K10348 LRR1, PPIL5; LRR-repeat protein 1;leucine-rich repeat protein 1 [Crassostrea gigas]Leucine rich repeat;Leucine-rich repeat profile.;
mRNA.chromosome_10.1243.1	------
mRNA.chromosome_5.2877.1	K06566 IFITM; interferon induced transmembrane protein;proline-rich transmembrane protein 1-like [Crassostrea virginica];proline-rich transmembrane protein 1-like [Crassostrea virginica];proline-rich transmembrane protein 1-like [Crassostrea virginica]Interferon-induced transmembrane protein;
mRNA.chromosome_3.2455.1	K06462 CD11c, ITGAX; integrin, alpha X;K06462 ITGAX, CD11c; integrin alpha X;K06462 ITGAX, CD11c; integrin alpha X;unnamed protein product [Mytilus coruscus];COL6A [Mytilus coruscus];unnamed protein product [Mytilus coruscus]von Willebrand factor type A domain;VWFA domain profile.;
mRNA.chromosome_12.2507.1	K01858 INO1, ISYNA1; myo-inositol-1-phosphate synthase;INO1 [Mytilus coruscus];LOW QUALITY PROTEIN: inositol-3-phosphate synthase 1-B-like [Crassostrea virginica];inositol-3-phosphate synthase 1-B isoform X2 [Crassostrea gigas]Myo-inositol-1-phosphate synthase;
mRNA.chromosome_6.2016.1	K00181 PORCN; O-palmitoleoyl transferase;core-binding factor subunit beta-like isoform X1 [Crassostrea virginica];hypothetical protein C0Q70_18484 [Pomacea canaliculata]Core binding factor beta subunit;
mRNA.chromosome_3.823.2	K03575 mutY; A/G-specific adenine glycosylase;armadillo-like helical domain containing protein 1 [Crassostrea gigas];uncharacterized protein C1orf228 homolog isoform X1 [Crassostrea virginica];Armadillo-like helical domain containing protein 1 [Mytilus coruscus]Family of unknown function (DUF5578);
mRNA.chromosome_8.302.1	--WD repeat-containing protein 93 isoform X13 [Crassostrea gigas];WD repeat-containing protein 93 isoform X2 [Crassostrea gigas];WD repeat-containing protein 93 isoform X3 [Crassostrea gigas]--
mRNA.chromosome_1.525.1	K20473 NBAS; neuroblastoma-amplified sequence;uncharacterized protein LOC111132680 [Crassostrea virginica];uncharacterized protein LOC110460842 [Mizuhopecten yessoensis];uncharacterized protein LOC110251885 [Exaiptasia diaphana]DNA-directed DNA-polymerase family B signature;DNA polymerase type B, organellar and viral;
mRNA.chromosome_14.428.2	--chloride channel protein 2-like isoform X4 [Mizuhopecten yessoensis];chloride channel protein 2-like isoform X2 [Mizuhopecten yessoensis]CBS domain profile.;CBS_pair_inorgPPase;CBS_pair_voltage-gated_CLC_euk_bac;Chloride channel signature;ClC_1_like;Voltage gated chloride channel;
mRNA.chromosome_13.1544.1	K00665 FASN; fatty acid synthase, animal type;FASN [Mytilus coruscus];fatty acid synthase isoform X2 [Octopus vulgaris]KR domain;
mRNA.chromosome_5.1623.1	--uncharacterized protein LOC117686532 [Crassostrea gigas];uncharacterized protein LOC105318575 [Crassostrea gigas]--
mRNA.chromosome_4.2782.1	K00008 SORD, gutB; L-iditol 2-dehydrogenase;sorbitol dehydrogenase-like [Crassostrea virginica];sorbitol dehydrogenase-like [Crassostrea virginica]Alcohol dehydrogenase GroES-like domain;sorbitol_DH;Zinc-binding dehydrogenase;
mRNA.chromosome_18.46.1	--pol-like protein [Apostichopus japonicus];pol-like protein [Apostichopus japonicus];uncharacterized protein LOC110467399 [Mizuhopecten yessoensis]--
mRNA.chromosome_4.654.1	K06065 NCOR2, SMRT; nuclear receptor co-repressor 2;putative transposase;hypothetical protein BSL78_27753, partial [Apostichopus japonicus];Pol, env [Haliotis discus hannai];Pol [Haliotis discus hannai]Integrase catalytic domain profile.;Integrase core domain;Integrase zinc binding domain;Reverse transcriptase (RNA-dependent DNA polymerase);Reverse transcriptase (RT) catalytic domain profile.;RNa…
mRNA.chromosome_14.1066.2	--urease subunit alpha-like [Pecten maximus];PREDICTED: urease subunit alpha-like [Priapulus caudatus]Amidohydrolase family;Urea amidohydrolase (urease) protein signature;Urease active site.;Urease_alpha;Urease alpha-subunit, N-terminal domain;urease_alph: urease, alpha subunit;Urease_beta;Urease beta subunit;urease_beta: urease, beta subunit;Urease domain profile.;Urease_gamma;Urease, gamma subu…
mRNA.chromosome_9.2325.2	K01904 4CL; 4-coumarate--CoA ligase;acyl-CoA synthetase family member 2, mitochondrial-like [Crassostrea virginica]AACS;AFD_class_I;AMP-binding enzyme;AMP-binding enzyme C-terminal domain;Putative AMP-binding domain signature.;
mRNA.chromosome_6.1510.1	ND;pachytene checkpoint 2-like protein [Nodipecten subnodosus];pachytene checkpoint protein 2 homolog [Lingula anatina]AAA;AAA-protein family signature.;ATPase family associated with various cellular activities (AAA);ATP-dependent Clp protease ATP-binding subunit signature;
mRNA.chromosome_12.453.1	K01953 asnB, ASNS; asparagine synthase (glutamine-hydrolysing);asparagine synthetase [glutamine-hydrolyzing] [Aplysia californica]AsnB;asn_synth_AEB: asparagine synthase (glutamine-hydrolyzing);Asn_Synthase_B_C;Asparagine synthase;Glutamine amidotransferase domain;Glutamine amidotransferase type 2 domain profile.;
mRNA.chromosome_5.2875.1	K06566 IFITM; interferon induced transmembrane protein;proline-rich transmembrane protein 1-like [Crassostrea virginica];proline-rich transmembrane protein 1-like [Crassostrea virginica]Interferon-induced transmembrane protein;
mRNA.chromosome_4.1977.1	K17726 CYP4F2_3; leukotriene-B4 20-monooxygenase / phylloquinone omega-hydroxylase;CYP450 family 4 [Ruditapes philippinarum];cytochrome P450 4F22 [Crassostrea gigas];cytochrome P450 4F22 [Crassostrea gigas]Cytochrome P450;Cytochrome P450 cysteine heme-iron ligand signature.;E-class P450 group I signature;P450 superfamily signature;
mRNA.chromosome_15.1872.1	--sulfotransferase-like protein, partial [Meretrix meretrix];SULT1 [Mytilus coruscus]Sulfotransferase domain;
mRNA.chromosome_4.2321.1	K07426 CYP4B1; cytochrome P450, family 4, subfamily B, polypeptide 1;cytochrome P450 [Meretrix meretrix];Leukotriene-B4 omega-hydroxylase 3 [Mizuhopecten yessoensis]Cytochrome P450;
mRNA.chromosome_17.1166.1	--uncharacterized protein LOC111131795 [Crassostrea virginica]Pyridoxal-phosphate dependent enzyme;Serine/threonine dehydratases pyridoxal-phosphate attachment site.;
mRNA.chromosome_4.128.1	K12032 TRIM66; tripartite motif-containing protein 66;probable E3 ubiquitin-protein ligase TRIM8 [Crassostrea virginica];transcription intermediary factor 1-alpha-like [Crassostrea virginica];probable E3 ubiquitin-protein ligase MID2 [Crassostrea virginica]Zinc finger B-box type profile.;
mRNA.chromosome_2.291.1	--heat shock 70 kDa protein 12A-like [Crassostrea virginica];heat shock 70 kDa protein 12B [Crassostrea gigas];unnamed protein product [Mytilus coruscus]Hsp70 protein;
mRNA.chromosome_2.1268.1	K07424 CYP3A; cytochrome P450, family 3, subfamily A;cytochrome P450 [Hyriopsis cumingii];cytochrome P450 3A11-like isoform X1 [Crassostrea virginica];cytochrome P450 3A11-like isoform X1 [Crassostrea virginica]Cytochrome P450;Cytochrome P450 cysteine heme-iron ligand signature.;E-class P450 group I signature;P450 superfamily signature;
mRNA.chromosome_3.85.1	K14073 PNLIP, PL; pancreatic triacylglycerol lipase;pancreatic lipase-related protein 2-like [Mizuhopecten yessoensis];Inactive pancreatic lipase-related protein 1 [Mizuhopecten yessoensis];inactive pancreatic lipase-related protein 1-like [Pecten maximus]Lipase;Pancreatic lipase signature;Pancreat_lipase_like;Triacylglycerol lipase family signature;
mRNA.contig_3469.6.1	--E3 SUMO-protein ligase KIAA1586-like isoform X3 [Crassostrea virginica];E3 SUMO-protein ligase KIAA1586-like isoform X2 [Crassostrea virginica];E3 SUMO-protein ligase KIAA1586-like isoform X3 [Crassostrea virginica]--
mRNA.chromosome_4.2319.1	K07426 CYP4B1; cytochrome P450, family 4, subfamily B, polypeptide 1;CYP450 family 4 [Ruditapes philippinarum];cytochrome P450 family 4, partial [Paphia undulata];cytochrome P450 family 4, partial [Meretrix meretrix]Cytochrome P450;
mRNA.chromosome_19.2863.1	----Cytochrome P450;Cytochrome P450 cysteine heme-iron ligand signature.;E-class P450 group I signature;P450 superfamily signature;
mRNA.chromosome_1.363.1	------
mRNA.chromosome_5.1932.2	K07151 STT3; dolichyl-diphosphooligosaccharide--protein glycosyltransferase;methyltransferase-like protein 27 isoform X1 [Crassostrea virginica];methyltransferase-like protein 27 isoform X3 [Crassostrea gigas]AdoMet_MTases;Methyltransferase domain;
mRNA.chromosome_10.1434.1	------
mRNA.contig_3724.6.1	--sigma glutathione S-transferase 1 [Ruditapes philippinarum];sigma class glutathione S-transferase [Hyriopsis cumingii];sigma-class glutathione S-transferase [Sinanodonta woodiana]AMPS.1;Glutathione S-transferase, C-terminal domain;Glutathione S-transferase, N-terminal domain;Glutathione Transferase (cytosolic);GST_C_Sigma_like;GST_N_Sigma_like;Soluble glutathione S-transferase C-terminal domain…
mRNA.chromosome_7.182.2	K05613 SLC1A2, EAAT2; solute carrier family 1 (glial high affinity glutamate transporter), member 2;LOW QUALITY PROTEIN: excitatory amino acid transporter-like [Pomacea canaliculata];excitatory amino acid transporter-like isoform X1 [Pecten maximus];excitatory amino acid transporter-like isoform X2 [Pecten maximus]Glutamate-aspartate symporter signature;Sodium:dicarboxylate symporter family;
mRNA.chromosome_11.493.1	K00698 CHS1; chitin synthase;unnamed protein product [Mytilus coruscus];uncharacterized protein LOC105333102 [Crassostrea gigas];uncharacterized protein LOC111114890 [Crassostrea virginica]--
mRNA.chromosome_1.86.8	K14354 SLCO4A; solute carrier organic anion transporter family, member 4A;--Kazal domain profile.;Major facilitator superfamily (MFS) profile.;MFS_SLCO4_OATP4;oat: sodium-independent organic anion transporter;Organic Anion Transporter Polypeptide (OATP) family;
mRNA.chromosome_2.895.1	ND;uncharacterized protein LOC117324743 isoform X3 [Pecten maximus];uncharacterized protein LOC117327682 isoform X2 [Pecten maximus]DDE superfamily endonuclease;Helix-turn-helix of DDE superfamily endonuclease;
mRNA.chromosome_4.3032.1	--unnamed protein product [Mytilus coruscus];unnamed protein product [Mytilus coruscus];unnamed protein product [Mytilus coruscus]--
mRNA.chromosome_19.787.2	--phosphoenolpyruvate carboxykinase, cytosolic [GTP]-like isoform X1 [Mizuhopecten yessoensis]PEPCK_GTP;Phosphoenolpyruvate carboxykinase C-terminal P-loop domain;Phosphoenolpyruvate carboxykinase [GTP] [pckG].;Phosphoenolpyruvate carboxykinase (GTP) signature.;Phosphoenolpyruvate carboxykinase N-terminal domain;
mRNA.chromosome_2.1073.1	K20221 IPO4, RANBP4; importin-4;uncharacterized protein LOC114538445 [Dendronephthya gigantea];uncharacterized protein LOC118406832 [Branchiostoma floridae];uncharacterized protein LOC118422872 [Branchiostoma floridae]FLYWCH zinc finger domain;MULE transposase domain;Zinc finger PHD-type signature.;
mRNA.chromosome_18.1098.1	--uncharacterized protein LOC110440673, partial [Mizuhopecten yessoensis]Helicase conserved C-terminal domain;SF2_C_RecQ;Superfamilies 1 and 2 helicase C-terminal domain profile.;
mRNA.chromosome_9.1499.1	ND;uncharacterized protein LOC117324743 isoform X3 [Pecten maximus];uncharacterized protein LOC117327682 isoform X2 [Pecten maximus]DDE superfamily endonuclease;Helix-turn-helix of DDE superfamily endonuclease;
mRNA.chromosome_1.1623.2	------
mRNA.chromosome_11.681.1	------
mRNA.chromosome_19.2465.1	--Pol, env [Haliotis discus hannai];hypothetical protein BSL78_27753, partial [Apostichopus japonicus];Pol [Haliotis discus hannai]Integrase catalytic domain profile.;Integrase core domain;Integrase zinc binding domain;Reverse transcriptase (RNA-dependent DNA polymerase);Reverse transcriptase (RT) catalytic domain profile.;RNase_HI_RT_Ty3;RNase H-like domain found in reverse transcriptase;RT_LTR;
mRNA.chromosome_1.1805.1	K19245 JLP1; sulfonate dioxygenase;uncharacterized protein LOC111133165 [Crassostrea virginica];uncharacterized protein LOC111133329 [Crassostrea virginica];alpha-ketoglutarate-dependent 2,4-dichlorophenoxyacetate dioxygenase [Crassostrea gigas]Taurine catabolism dioxygenase TauD, TfdA family;
mRNA.chromosome_1.1806.2	--uncharacterized protein LOC111133165 [Crassostrea virginica];uncharacterized protein LOC111133329 [Crassostrea virginica];alpha-ketoglutarate-dependent 2,4-dichlorophenoxyacetate dioxygenase [Crassostrea gigas]Taurine catabolism dioxygenase TauD, TfdA family;
mRNA.chromosome_14.121.2	--phenylalanine--tRNA ligase beta subunit-like [Lingula anatina];PREDICTED: phenylalanine--tRNA ligase beta subunit-like [Branchiostoma belcheri]B3/4 domain;B5 domain profile.;Phenylalanyl tRNA synthetase beta chain CLM domain;PheRS_beta_core;pheT_arch: phenylalanine--tRNA ligase, beta subunit;tRNA synthetase B5 domain;
mRNA.chromosome_15.1874.1	--sulfotransferase-like protein, partial [Meretrix meretrix];sulfotransferase family cytosolic 1B member 1-like [Pecten maximus];sulfotransferase family cytosolic 1B member 1-like [Pecten maximus]Sulfotransferase domain;
mRNA.chromosome_8.356.1	ND;uncharacterized protein LOC117681191 isoform X1 [Crassostrea gigas];uncharacterized protein LOC117682998 [Crassostrea gigas];uncharacterized protein LOC109618360 [Crassostrea gigas]--
mRNA.chromosome_3.2238.1	K05692 ACTB_G1; actin beta/gamma 1;hypothetical protein DOY81_003542 [Sarcophaga bullata];actin [Pinctada fucata]Actin;Actins signature 2.;
mRNA.chromosome_10.909.1	------
mRNA.chromosome_13.1430.1	K12585 DIS3, RRP44; exosome complex exonuclease DIS3/RRP44;uncharacterized protein LOC110453266 [Mizuhopecten yessoensis];uncharacterized protein LOC117340483 [Pecten maximus];Protein unc-13-like C [Mizuhopecten yessoensis]--
mRNA.chromosome_11.750.1	K00698 CHS1; chitin synthase;uncharacterized protein LOC105333086 [Crassostrea gigas];uncharacterized protein LOC105333102 [Crassostrea gigas]--
mRNA.chromosome_6.2662.1	K10694 ZNRF1_2; E3 ubiquitin-protein ligase ZNRF1/2;ZNRF1_2 [Mytilus coruscus];E3 ubiquitin-protein ligase ZNRF2-like [Mizuhopecten yessoensis];E3 ubiquitin-protein ligase ZNRF2-like [Pecten maximus]mRING-CH-C4HC2H_ZNRF1;Ring finger domain;Zinc finger RING-type profile.;
mRNA.chromosome_4.2230.1	K13915 LYZ; lysozyme C;lysozyme [Cyclina sinensis];C-type lysozyme 3 [Mytilus galloprovincialis];LYZ [Mytilus coruscus]Alpha-lactalbumin / lysozyme C family profile.;Alpha-lactalbumin / lysozyme C signature.;C-type lysozyme/alpha-lactalbumin family;Lysozyme/alpha-lactalbumin superfamily signature;LYZ_C_invert;
mRNA.chromosome_4.3273.1	------
mRNA.chromosome_14.1049.1	--endoglucanase E-4 [Crassostrea gigas]Glycosyl hydrolase family 9;Glycosyl hydrolases family 9 (GH9) active site signature 2.;Glycosyl hydrolases family 9 (GH9) active site signature 3.;
mRNA.chromosome_4.565.1	------

## Sheet: Blue
Table S3. Genes corresponding to the blue module identified from WGCNA of EPF and pH
geneID	Protein
mRNA.chromosome_1.3564.1	K01580 E4.1.1.15, gadB, gadA, GAD; glutamate decarboxylase;cysteine sulfinic acid decarboxylase-like isoform X1 [Mizuhopecten yessoensis];cysteine sulfinic acid decarboxylase-like isoform X2 [Mizuhopecten yessoensis];cysteine sulfinic Acid Decarboxylase [Bathymodiolus septemdierum]DDC / GAD / HDC / TyrDC pyridoxal-phosphate attachment site.;DOPA_deC_like;Pyridoxal-dependent decarboxylase conserve…
mRNA.chromosome_12.2877.1	K18626 TCHH; trichohyalin;uncharacterized protein LOC109618360 [Crassostrea gigas];uncharacterized protein LOC117682998 [Crassostrea gigas]Reverse transcriptase (RNA-dependent DNA polymerase);Reverse transcriptase (RT) catalytic domain profile.;RT_nLTR_like;
mRNA.chromosome_17.1240.1	----Reverse transcriptase (RNA-dependent DNA polymerase);Reverse transcriptase (RT) catalytic domain profile.;RT_LTR;Zinc finger CCHC-type profile.;Zinc knuckle;
mRNA.chromosome_8.1919.2	--unnamed protein product [Mytilus coruscus];scavenger receptor cysteine-rich type 1 protein M160-like isoform X2 [Pecten maximus];deleted in malignant brain tumors 1 protein-like isoform X1 [Pecten maximus]Scavenger receptor cysteine-rich domain;Speract receptor signature;SRCR domain profile.;SRCR domain signature.;
mRNA.chromosome_16.531.1	--cytochrome P450 30 [Mercenaria mercenaria];cytochrome P450 [Hyriopsis cumingii];cytochrome P450 3A12-like [Crassostrea virginica]Cytochrome P450;Cytochrome P450 cysteine heme-iron ligand signature.;E-class P450 group I signature;P450 superfamily signature;
mRNA.chromosome_13.2481.1	--uncharacterized protein LOC117316677 [Pecten maximus];uncharacterized protein LOC117322003 [Pecten maximus];unnamed protein product [Mytilus coruscus]RNase_HI_RT_DIRS1;Zinc finger CCHC-type profile.;Zinc knuckle;
mRNA.chromosome_2.3793.1	K10798 PARP; poly [ADP-ribose] polymerase;hypothetical protein BSL78_04121 [Apostichopus japonicus];hypothetical protein CRYPA_1489 [uncultured SUP05 cluster bacterium];hypothetical protein BBROOKSOX_189 [Bathymodiolus brooksi thiotrophic gill symbiont]Reverse transcriptase (RNA-dependent DNA polymerase);Reverse transcriptase (RT) catalytic domain profile.;
mRNA.chromosome_6.1870.1	K05641 ABCA1; ATP-binding cassette, subfamily A (ABC1), member 1;Exodeoxyribonuclease III [Bathymodiolus brooksi thiotrophic gill symbiont];hypothetical protein [Bathymodiolus brooksi thiotrophic gill symbiont]Reverse transcriptase (RNA-dependent DNA polymerase);Reverse transcriptase (RT) catalytic domain profile.;RT_nLTR_like;
mRNA.chromosome_16.591.1	--unnamed protein product [Mytilus coruscus];unnamed protein product [Mytilus coruscus];unnamed protein product [Mytilus coruscus]T4_like_lys;
mRNA.chromosome_13.1522.1	K00665 FASN; fatty acid synthase, animal type;PREDICTED: fatty acid synthase [Monodelphis domestica];fatty acid synthase isoform X1 [Phascolarctos cinereus];fatty acid synthase isoform X2 [Phascolarctos cinereus]Carrier protein (CP) domain profile.;Phosphopantetheine attachment site;
mRNA.chromosome_13.624.1	--DNA breaking rejoining enzymes superfamily-like protein, partial [Scrobicularia plana];uncharacterized protein LOC117321479 [Pecten maximus]--
mRNA.chromosome_6.136.1	K05641 ABCA1; ATP-binding cassette, subfamily A (ABC1), member 1;Exodeoxyribonuclease III [Bathymodiolus brooksi thiotrophic gill symbiont];hypothetical protein [Bathymodiolus brooksi thiotrophic gill symbiont];hypothetical protein CRYPA_1489 [uncultured SUP05 cluster bacterium]Reverse transcriptase (RNA-dependent DNA polymerase);Reverse transcriptase (RT) catalytic domain profile.;RT_nLTR_like;
mRNA.chromosome_16.880.1	------
mRNA.chromosome_11.1914.1	K07374 TUBA; tubulin alpha;tubulin alpha-1A [Enchytraeus albidus];tubulin alpha-1A [Enchytraeus cf. crypticus SL-2017]alpha_tubulin;Alpha-tubulin signature;Tubulin C-terminal domain;Tubulin/FtsZ family, GTPase domain;Tubulin signature;Tubulin subunits alpha, beta, and gamma signature.;
mRNA.chromosome_1.3454.3	K13948 PTGR1, LTB4DH; prostaglandin reductase 1;K13949 PTGR2, ZADH1; prostaglandin reductase 2;prostaglandin reductase 2-like [Lingula anatina];prostaglandin reductase 2 isoform X1 [Crassostrea gigas];prostaglandin reductase 2 [Aplysia californica]N-terminal domain of oxidoreductase;Zinc-binding dehydrogenase;
mRNA.chromosome_2.3643.1	K05641 ABCA1; ATP-binding cassette, subfamily A (ABC1), member 1;Exodeoxyribonuclease III [Bathymodiolus brooksi thiotrophic gill symbiont];hypothetical protein [Bathymodiolus brooksi thiotrophic gill symbiont]Reverse transcriptase (RNA-dependent DNA polymerase);Reverse transcriptase (RT) catalytic domain profile.;RT_nLTR_like;
mRNA.chromosome_12.228.1	K20804 RNF34; E3 ubiquitin-protein ligase RNF34;E3 ubiquitin-protein ligase rififylin-like isoform X2 [Crassostrea virginica];E3 ubiquitin-protein ligase rififylin-like isoform X1 [Crassostrea virginica]RING-HC_CARP;Zinc finger, C3HC4 type (RING finger);Zinc finger RING-type profile.;
mRNA.chromosome_3.2242.1	K05692 ACTB_G1; actin beta/gamma 1;cytoplasmic actin [Dreissena polymorpha];beta-actin [Meretrix meretrix];Actin [Trichuris suis]Actin;Actins and actin-related proteins signature.;Actin signature;Actins signature 1.;Actins signature 2.;NBD_sugar-kinase_HSP70_actin;
mRNA.chromosome_17.1757.1	--leucine-rich repeat-containing protein 70-like [Mizuhopecten yessoensis]BspA type Leucine rich repeat region (6 copies);Leucine rich repeat;Leucine-rich repeat profile.;
mRNA.chromosome_10.1389.6	K17893 AOX1, AOX2; ubiquinol oxidase;Ubiquinol oxidase 2, mitochondrial,Ubiquinol oxidase 1, mitochondrial,Alternative oxidase 3, mitochondrial,Alternative oxidase, mitochondrial,Ubiquinol oxidase 1c, mitochondrial,Ubiquinol oxidase 1b, mitochondrial,Alternative oxidase 1, mitochondrial,Ubiquinol oxidase 1a, mitochondrial,Ubiquinol oxidase 3, mitochondrial,Alternative oxidase 2, mitochondrial,Ubi…
mRNA.chromosome_14.108.1	--uncharacterized protein LOC106164908 isoform X2 [Lingula anatina];putative deoxyribonuclease TATDN2 [Mizuhopecten yessoensis]--
mRNA.chromosome_4.2065.1	K04592 LPHN1; latrophilin 1;uncharacterized protein LOC101848765 [Aplysia californica];uncharacterized protein LOC117328316 [Pecten maximus]7tmB2_Adhesion;7 transmembrane receptor (Secretin family);Brain-specific angiogenesis inhibitor precursor signature;GPCR proteolysis site, GPS, motif;G-protein coupled receptors family 2 profile 2.;Secretin-like GPCR superfamily signature;
mRNA.chromosome_17.200.1	--hypothetical protein BV898_03439 [Hypsibius dujardini];hypothetical protein KP79_PYT14838 [Mizuhopecten yessoensis]--
mRNA.chromosome_1.3085.1	K14510 CTR1; serine/threonine-protein kinase CTR1;unnamed protein product [Mytilus coruscus];unnamed protein product [Mytilus coruscus]Protein kinase domain;Protein kinase domain profile.;Protein kinases ATP-binding region signature.;Serine/Threonine protein kinases active-site signature.;
mRNA.contig_1983.1.1	--TNF, partial [Ruditapes philippinarum];TNF, partial [Ruditapes philippinarum]TNF family profile.;TNF(Tumour Necrosis Factor) family;
mRNA.chromosome_8.846.1	K00276 AOC3, AOC2, tynA; primary-amine oxidase;LOW QUALITY PROTEIN: putative amine oxidase [copper-containing] [Mizuhopecten yessoensis];putative amine oxidase [copper-containing] [Crassostrea gigas]Amiloride-sensitive amine oxidase signature;Copper amine oxidase copper-binding site signature.;Copper amine oxidase, enzyme domain;
mRNA.contig_4184.5.1	----DZIP3/ hRUL138-like HEPN;
mRNA.chromosome_8.931.1	K02159 BAX; apoptosis regulator BAX;apoptosis regulator BAX-like [Pecten maximus]Apoptosis regulator proteins, Bcl-2 family;Bcl-2 apoptosis regulator protein family signature;BCL2-like apoptosis inhibitors family profile.;MFS_NPF8;
mRNA.chromosome_17.1165.1	--uncharacterized protein LOC111131795 [Crassostrea virginica]Pyridoxal-phosphate dependent enzyme;
mRNA.chromosome_12.2284.1	K11643 CHD4, MI2B; chromodomain-helicase-DNA-binding protein 4;PHD finger protein 12 [Crassostrea gigas];PHD finger protein 12-like [Pecten maximus]PHD1_PHF12;PHD2_PHF12_Rco1;PHD-finger;PHD finger protein 12 MRG binding domain;Zinc finger PHD-type profile.;Zinc finger PHD-type signature.;
mRNA.chromosome_10.1389.2	--Ubiquinol oxidase 2, mitochondrial,Ubiquinol oxidase 1, mitochondrial,Alternative oxidase 3, mitochondrial,Alternative oxidase, mitochondrial,Ubiquinol oxidase 1c, mitochondrial,Ubiquinol oxidase 1b, mitochondrial,Alternative oxidase 1, mitochondrial,Ubiquinol oxidase 1a, mitochondrial,Ubiquinol oxidase 3, mitochondrial,Alternative oxidase 2, mitochondrial,Ubiquinol oxidase, mitochondrial [Myti…
mRNA.contig_3878.2.1	--uncharacterized protein LOC111104768 [Crassostrea virginica]Prokaryotic phospholipase A2;
mRNA.chromosome_15.1603.1	--uncharacterized protein ZC84.1-like [Branchiostoma floridae]WAP-type 'four-disulfide core' domain profile.;WAP-type (Whey Acidic Protein) 'four-disulfide core';
mRNA.chromosome_1.625.1	K02183 CALM; calmodulin;hypothetical protein AM593_08357, partial [Mytilus galloprovincialis];hypothetical protein B5X24_HaOG204854 [Helicoverpa armigera]EFh;EF-hand calcium-binding domain.;EF-hand calcium-binding domain profile.;EF-hand domain pair;
mRNA.chromosome_7.895.1	K05478 TNFSF15, VEGI; tumor necrosis factor ligand superfamily member 15;TNF [Ruditapes philippinarum];TNF, partial [Ruditapes philippinarum]TNF;TNF family profile.;TNF(Tumour Necrosis Factor) family;
mRNA.chromosome_12.1780.1	--dentin sialophosphoprotein isoform X1 [Crassostrea gigas];dentin sialophosphoprotein isoform X2 [Crassostrea gigas];uncharacterized protein LOC111138233 isoform X1 [Crassostrea virginica]--
mRNA.chromosome_1.1823.1	------
mRNA.chromosome_12.955.1	K07998 MMP19, MMP18; matrix metalloproteinase-19 (RASI);matrix metalloproteinase 1 [Hyriopsis cumingii];matrix metalloproteinase 1 [Crassostrea virginica];matrix metalloproteinase [Pinctada fucata]Matrixin;Matrixin signature;
mRNA.chromosome_2.2248.3	K10260 FBXW7, SEL10; F-box and WD-40 domain protein 7;K10266 FBXW10; F-box and WD-40 domain protein 10;CMT1A duplicated region transcript 1 protein [Crassostrea gigas]F-box domain profile.;G protein beta WD-40 repeat signature;Trp-Asp (WD) repeats circular profile.;Trp-Asp (WD) repeats profile.;Trp-Asp (WD) repeats signature.;WD40;WD domain, G-beta repeat;
mRNA.chromosome_12.60.1	--uncharacterized protein LOC117688529 [Crassostrea gigas];uncharacterized protein LOC117692056 [Crassostrea gigas];uncharacterized protein LOC114957238 [Acropora millepora]Integrase catalytic domain profile.;Integrase core domain;Integrase zinc binding domain;Pao retrotransposon peptidase;Putative peptidase (DUF1758);RT_pepA17;
mRNA.chromosome_10.447.1	K08105 D4ST1; dermatan 4-sulfotransferase 1;carbohydrate sulfotransferase 14 [Myripristis murdjan];hypothetical protein F7725_027673 [Dissostichus mawsoni];PREDICTED: carbohydrate sulfotransferase 14-like [Saccoglossus kowalevskii]Sulfotransferase family;
mRNA.chromosome_4.2348.1	K05641 ABCA1; ATP-binding cassette, subfamily A (ABC1), member 1;K19941 SYN; synapsin;hypothetical protein, partial [Bathymodiolus brooksi thiotrophic gill symbiont];hypothetical protein DSY43_06055, partial [Gammaproteobacteria bacterium]Reverse transcriptase (RNA-dependent DNA polymerase);Reverse transcriptase (RT) catalytic domain profile.;RT_nLTR_like;
mRNA.chromosome_15.2054.2	--selenocysteine-specific elongation factor-like [Pecten maximus];selB [Mytilus coruscus]Elongation factor Tu domain 2;Elongation factor Tu GTP binding domain;eSelB_III;GTP-binding elongation factor signature;SelB_euk;SelB_II;small_GTP: small GTP-binding protein domain;Translational (tr)-type guanine nucleotide-binding (G) domain profile.;
mRNA.chromosome_6.760.1	--hypothetical protein EB796_021032 [Bugula neritina];hypothetical protein EB796_003092 [Bugula neritina];uncharacterized protein LOC110448927 [Mizuhopecten yessoensis]--
mRNA.chromosome_10.660.1	K03910 A2M; alpha-2-macroglobulin;WAP four-disulfide core domain protein 2-like [Carassius auratus];hypothetical protein cypCar_00041669, partial [Cyprinus carpio];perlwapin-like [Carassius auratus]4-disulphide core signature;WAP-type 'four-disulfide core' domain profile.;WAP-type (Whey Acidic Protein) 'four-disulfide core';
mRNA.chromosome_11.1254.1	K15503 ANKRD44; serine/threonine-protein phosphatase 6 regulatory ankyrin repeat subunit B;uncharacterized protein LOC111106812 isoform X1 [Crassostrea virginica];uncharacterized protein LOC111106812 isoform X2 [Crassostrea virginica];uncharacterized protein LOC117681999 [Crassostrea gigas]--
mRNA.chromosome_11.179.2	--unnamed protein product [Mytilus coruscus];uncharacterized protein LOC117344226 [Pecten maximus];uncharacterized protein LOC110464348 [Mizuhopecten yessoensis]Zinc finger RING-type profile.;
mRNA.chromosome_8.967.1	K10310 FBXO33; F-box protein 33;LOW QUALITY PROTEIN: F-box only protein 33-like [Crassostrea virginica];F-box only protein 33 [Crassostrea gigas];FBXO33 [Mytilus coruscus]F-box domain;F-box domain profile.;
mRNA.chromosome_2.172.1	K05641 ABCA1; ATP-binding cassette, subfamily A (ABC1), member 1;K19941 SYN; synapsin;Exodeoxyribonuclease III [Bathymodiolus brooksi thiotrophic gill symbiont];hypothetical protein [Bathymodiolus brooksi thiotrophic gill symbiont]Reverse transcriptase (RNA-dependent DNA polymerase);Reverse transcriptase (RT) catalytic domain profile.;RT_nLTR_like;
mRNA.chromosome_1.1737.1	--uncharacterized protein LOC111119416 isoform X2 [Crassostrea virginica];uncharacterized protein LOC111121265 isoform X1 [Crassostrea virginica]--
mRNA.chromosome_10.862.1	------
mRNA.chromosome_3.2630.1	------
mRNA.chromosome_7.2253.2	------
mRNA.chromosome_15.1017.1	--unnamed protein product [Mytilus coruscus];hypothetical protein AC249_AIPGENE18295 [Exaiptasia diaphana];hypothetical protein DSY43_01230 [Gammaproteobacteria bacterium]--
mRNA.contig_1067.2.1	--TPR and ankyrin repeat-containing protein 1-like isoform X2 [Crassostrea virginica];TPR and ankyrin repeat-containing protein 1-like isoform X2 [Crassostrea virginica]DEXQc_UvrD;SF1_C_UvrD;UvrD/REP helicase N-terminal domain;
mRNA.chromosome_11.478.1	K04306 RXFP1, LGR7; relaxin family peptide receptor 1;K06704 ADAM10, CD156c; disintegrin and metalloproteinase domain-containing protein 10;K06704 CD156c, ADAM10; a disintegrin and metalloproteinase domain 10;K09533 DNAJC13; DnaJ homolog subfamily C member 13;K19942 GAS8; growth arrest-specific protein 8;RNA-directed DNA polymerase from transposon BS [Mizuhopecten yessoensis];hypothetical protein…
mRNA.chromosome_1.1562.1	K01044 CES1; carboxylesterase 1;K01050 BCHE; cholinesterase;CEL [Mytilus coruscus];uncharacterized protein LOC117341889 [Pecten maximus]Carboxylesterase family;Carboxylesterases type-B serine active site.;Carboxylesterases type-B signature 2.;
mRNA.chromosome_17.400.1	--heat shock protein 22 isoform 1 [Ruditapes philippinarum];heat shock protein 20 [Meretrix meretrix];heat shock protein 20 [Cyclina sinensis]Alpha crystallin signature;Hsp20/alpha crystallin family;metazoan_ACD;Small heat shock protein (sHSP) domain profile.;
mRNA.chromosome_2.1650.1	--LYR motif-containing protein 1-like [Crassostrea virginica]Complex 1 protein (LYR family);
mRNA.contig_1861.1.1	--TNF [Ruditapes philippinarum];TNF, partial [Ruditapes philippinarum];TNF, partial [Ruditapes philippinarum]TNF family profile.;TNF(Tumour Necrosis Factor) family;
mRNA.chromosome_15.2105.1	--pyrimidine-specific ribonucleoside hydrolase RihA-like isoform X2 [Pecten maximus];PREDICTED: uridine nucleosidase 1-like [Saccoglossus kowalevskii]Inosine-uridine preferring nucleoside hydrolase;nuc_hydro_CeIAG;
mRNA.chromosome_4.318.1	K03018 RPC1, POLR3A; DNA-directed RNA polymerase III subunit RPC1;PREDICTED: parkin coregulated gene protein homolog [Branchiostoma belcheri];PREDICTED: parkin coregulated gene protein homolog [Saccoglossus kowalevskii]Parkin co-regulated protein;
mRNA.chromosome_15.561.1	--uncharacterized protein LOC105322827 isoform X10 [Crassostrea gigas];uncharacterized protein LOC105322827 isoform X9 [Crassostrea gigas];uncharacterized protein LOC114976185 [Acropora millepora]DEDDh;
mRNA.chromosome_13.537.1	K12388 SORT1; sortilin;sortilin isoform X3 [Crassostrea gigas];sortilin isoform X2 [Crassostrea gigas]Sortilin, neurotensin receptor 3,;Sortilin, neurotensin receptor 3, C-terminal;
mRNA.chromosome_17.1639.1	--plastin-2 [Lingula anatina]Actinin-type actin-binding domain signature 1.;Actinin-type actin-binding domain signature 2.;Calponin homology (CH) domain;Calponin homology (CH) domain profile.;CH;
mRNA.chromosome_12.528.1	--hypothetical protein KP79_PYT23758 [Mizuhopecten yessoensis]--
mRNA.contig_1041.4.1	--lysozyme [Ruditapes philippinarum];lysozyme [Cyclina sinensis]Destabilase;lyz_i;
mRNA.chromosome_3.2537.1	K04667 INHB; inhibin, beta;K05497 GDF8_11; growth differentiation factor 8/11;TGFBRX [Mytilus coruscus];growth/differentiation factor 8-like [Pecten maximus]TGF-beta family profile.;TGF-beta propeptide;Transforming growth factor beta like domain;
mRNA.chromosome_1.2692.1	------
mRNA.chromosome_6.2131.6	K17570 HYDIN; hydrocephalus-inducing protein;LOW QUALITY PROTEIN: hydrocephalus-inducing protein-like [Pecten maximus];hydrocephalus-inducing protein-like [Mizuhopecten yessoensis];Hydrocephalus-inducing protein-like [Mizuhopecten yessoensis]Abnormal spindle-like microcephaly-assoc'd, ASPM-SPD-2-Hydin;
mRNA.chromosome_2.105.2	K18630 TEKT3; tektin-3;tektin-3 isoform X2 [Crassostrea gigas]Tektin family;Tektin signature;
mRNA.contig_3773.2.1	----Apolipoprotein A1/A4/E domain;
mRNA.chromosome_1.1196.1	K19721 COL5AS; collagen, type V/XI/XXIV/XXVII, alpha;PREDICTED: uncharacterized protein LOC109485486 [Branchiostoma belcheri];uncharacterized protein LOC118410924 [Branchiostoma floridae];uncharacterized protein LOC118412378 [Branchiostoma floridae]--
mRNA.chromosome_11.421.1	------
mRNA.chromosome_2.3467.1	K11997 TRIM2_3; tripartite motif-containing protein 2/3;uncharacterized protein LOC105340885 [Crassostrea gigas];tripartite motif-containing protein 2-like [Crassostrea virginica];uncharacterized protein LOC117322198 [Pecten maximus]RING-type zinc-finger;Zinc finger RING-type profile.;Zinc finger RING-type signature.;
mRNA.chromosome_15.1268.1	--hypothetical protein KP79_PYT05547 [Mizuhopecten yessoensis];uncharacterized protein LOC117325138 [Pecten maximus]--
mRNA.chromosome_11.1228.1	K09870 AQP11; aquaporin-11;K09884 AQPN; aquaporin rerated protein, invertebrate;aquaporin 11 [Sinonovacula constricta];aquaporin-11-like [Crassostrea virginica];aquaporin-11-like [Crassostrea virginica]Major intrinsic protein;
mRNA.chromosome_5.591.1	ND;putative C1q domain containing protein MgC1q12 [Mytilus galloprovincialis];unnamed protein product [Mytilus coruscus];uncharacterized protein LOC105344006 [Crassostrea gigas]C1q domain;C1q domain profile.;Complement C1Q domain signature;
mRNA.chromosome_17.1453.1	------
mRNA.contig_4705.5.1	--hypothetical protein KP79_PYT09376 [Mizuhopecten yessoensis];hypothetical protein KP79_PYT09376 [Mizuhopecten yessoensis];hypothetical protein KP79_PYT09376 [Mizuhopecten yessoensis]--
mRNA.chromosome_18.736.1	--sialic acid-binding lectin [Ruditapes philippinarum];cerebellin-1-like [Mizuhopecten yessoensis];sialic acid binding lectin [Solen grandis]C1q domain;C1q domain profile.;
mRNA.chromosome_10.1000.1	K03514 PAPD5_7, TRF4; non-canonical poly(A) RNA polymerase PAPD5/7;zinc finger protein 862-like [Parasteatoda tepidariorum];PREDICTED: zinc finger protein 862-like [Saccoglossus kowalevskii];E3 SUMO-protein ligase KIAA1586-like [Pecten maximus]Domain of unknown function (DUF4371);
mRNA.chromosome_9.1580.2	K14611 SLC23A1_2, SVCT1_2; solute carrier family 23 (nucleobase transporter), member 1/2;solute carrier family 23 member 1-like isoform X2 [Crassostrea virginica];solute carrier family 23 member 1-like isoform X1 [Crassostrea virginica];solute carrier family 23 member 1-like isoform X1 [Mizuhopecten yessoensis]Permease family;
mRNA.chromosome_8.2063.1	--uncharacterized protein LOC117685910 [Crassostrea gigas];Exodeoxyribonuclease III [Bathymodiolus brooksi thiotrophic gill symbiont];reverse transcriptase family protein, partial [Bathymodiolus brooksi thiotrophic gill symbiont]--
mRNA.contig_2783.5.1	--uncharacterized protein LOC110458259 [Mizuhopecten yessoensis];PREDICTED: uncharacterized protein LOC100370162 [Saccoglossus kowalevskii]--
mRNA.chromosome_5.590.1	K08428 GPR139; G protein-coupled receptor 139;FMRFamide receptor-like [Pecten maximus];FMRFamide receptor-like [Crassostrea virginica]7tmA_FMRFamide_R-like;7 transmembrane receptor (rhodopsin family);G-protein coupled receptors family 1 profile.;Rhodopsin-like GPCR superfamily signature;
mRNA.chromosome_6.1442.1	K01672 CA; carbonic anhydrase;carbonic anhydrase [Ruditapes philippinarum];carbonic anhydrase [Archivesica packardana];carbonic anhydrase 2-like [Crassostrea virginica]alpha_CA;Alpha-carbonic anhydrases profile.;Eukaryotic-type carbonic anhydrase;
mRNA.contig_3395.1.1	--uncharacterized protein LOC110059860 [Orbicella faveolata];uncharacterized protein LOC110059791 [Orbicella faveolata];E3 ubiquitin-protein ligase DZIP3 [Stylophora pistillata]DZIP3/ hRUL138-like HEPN;
mRNA.chromosome_17.1529.1	------
mRNA.chromosome_4.1625.1	--hypothetical protein AC249_AIPGENE11741 [Exaiptasia diaphana];uncharacterized protein LOC114970637 [Acropora millepora];hypothetical protein AC249_AIPGENE7611 [Exaiptasia diaphana]Transposase family tnp2;
mRNA.contig_4256.4.1	--PREDICTED: peptidoglycan-recognition protein SC2 [Megachile rotundata];peptidoglycan recognition protein 1 [Andrias davidianus]N-acetylmuramoyl-L-alanine amidase;PGRP;
mRNA.chromosome_1.2289.1	K19196 BRMS1; breast cancer metastasis-suppressor 1 and related proteins;breast cancer metastasis-suppressor 1-like protein isoform X2 [Crassostrea gigas];breast cancer metastasis-suppressor 1-like protein [Crassostrea virginica]Sds3-like;
mRNA.contig_736.2.1	--hypothetical protein CEUSTIGMA_g1100.t1 [Chlamydomonas eustigma];hypothetical protein CEUSTIGMA_g1100.t1 [Chlamydomonas eustigma];hypothetical protein CEUSTIGMA_g1100.t1 [Chlamydomonas eustigma]--
mRNA.chromosome_12.2940.1	--uncharacterized protein LOC111120576 [Crassostrea virginica];uncharacterized protein LOC111107656 [Crassostrea virginica];uncharacterized protein LOC111109082 [Crassostrea virginica]--
mRNA.chromosome_12.670.1	------
mRNA.chromosome_14.2079.1	--uncharacterized protein LOC106159613 [Lingula anatina];hydrogenase maturation factor HoxX-like [Branchiostoma floridae]crotonase-like;Enoyl-CoA hydratase/isomerase;Enoyl-CoA hydratase/isomerase signature.;Formyl transferase;Formyl transferase, C-terminal domain;
mRNA.chromosome_19.2458.1	------
mRNA.chromosome_15.2055.1	--26S proteasome non-ATPase regulatory subunit 5 isoform X1 [Lingula anatina];26S proteasome non-ATPase regulatory subunit 5 [Crassostrea gigas]Proteasome non-ATPase 26S subunit;
mRNA.chromosome_12.811.1	--uncharacterized protein LOC105333787 [Crassostrea gigas];uncharacterized protein LOC105343744 [Crassostrea gigas];unnamed protein product [Mytilus coruscus]--
mRNA.chromosome_5.2489.1	--clam ADP-ribosylating protein CARP-1 [Meretrix lamarckii];hypothetical protein [Paucisalibacillus globulus];uncharacterized protein LOC111346100 [Stylophora pistillata]--
mRNA.contig_3049.2.1	--uncharacterized protein LOC111106652 [Crassostrea virginica];uncharacterized protein LOC111132529 [Crassostrea virginica]--
mRNA.chromosome_11.1155.1	K00710 GALNT; polypeptide N-acetylgalactosaminyltransferase;polypeptide N-acetylgalactosaminyltransferase 13 isoform X3 [Crassostrea gigas];polypeptide N-acetylgalactosaminyltransferase 13-like isoform X3 [Crassostrea virginica];polypeptide N-acetylgalactosaminyltransferase 1-like isoform X3 [Crassostrea virginica]Glycosyl transferase family 2;Lectin domain of ricin B chain profile.;pp-GalNAc-T;R…
mRNA.chromosome_8.1018.1	--protein rolling stone-like isoform X1 [Pecten maximus];Protein rolling stone [Mizuhopecten yessoensis]--
mRNA.chromosome_1.1869.1	------
mRNA.contig_848.3.1	--ATP-dependent DNA helicase Q-like 3 isoform X2 [Crassostrea virginica];ATP-dependent DNA helicase Q-like 3 isoform X1 [Crassostrea virginica];uncharacterized protein LOC106172806 [Lingula anatina]DEXHc_RecQ;
mRNA.chromosome_17.1363.1	----CCP;Chitin binding Peritrophin-A domain;Chitin-binding type-2 domain profile.;Sushi/CCP/SCR domain profile.;Sushi repeat (SCR repeat);von Willebrand factor type A domain;Von Willebrand factor type A domain signature;VWFA domain profile.;vWFA_subfamily_ECM;
mRNA.chromosome_13.771.1	K10408 DNAH; dynein heavy chain, axonemal;transmembrane protein 168 isoform X2 [Crassostrea gigas]--
mRNA.chromosome_10.60.4	ND;PREDICTED: deoxynucleoside triphosphate triphosphohydrolase SAMHD1-like [Branchiostoma belcheri];PREDICTED: deoxynucleoside triphosphate triphosphohydrolase SAMHD1 isoform X2 [Stegastes partitus]HDc;HD domain;HD domain profile.;
mRNA.chromosome_4.2464.2	K19970 CD73, NT5E; 5'-nucleotidase, ecto (CD73);K19970 NT5E, CD73; 5'-nucleotidase;NT5E [Mytilus coruscus];5'-nucleotidase-like [Lingula anatina];5'-nucleotidase isoform X1 [Lingula anatina]5'-nucleotidase, C-terminal domain;5'-nucleotidase signature 2.;Apyrase family signature;Calcineurin-like phosphoesterase;
mRNA.chromosome_5.3379.1	--uncharacterized protein LOC111120576 [Crassostrea virginica];uncharacterized protein LOC111107656 [Crassostrea virginica];uncharacterized protein LOC111109082 [Crassostrea virginica]--
mRNA.contig_3123.4.1	--uncharacterized protein LOC110448927 [Mizuhopecten yessoensis];uncharacterized protein LOC110250723 [Exaiptasia diaphana]DDE superfamily endonuclease;Helix-turn-helix of DDE superfamily endonuclease;THAP domain;Zinc finger THAP-type profile;
mRNA.chromosome_10.658.1	ND;unnamed protein product [Mytilus coruscus];PREDICTED: uncharacterized protein LOC100376421 [Saccoglossus kowalevskii];Fetoin-1 [Hyriopsis cumingii]WAP-type 'four-disulfide core' domain profile.;WAP-type (Whey Acidic Protein) 'four-disulfide core';
mRNA.chromosome_15.1602.1	--hypothetical protein C0Q70_17812 [Pomacea canaliculata];hypothetical protein C0Q70_17570 [Pomacea canaliculata]WAP-type 'four-disulfide core' domain profile.;WAP-type (Whey Acidic Protein) 'four-disulfide core';
mRNA.chromosome_2.1815.2	K00665 FASN; fatty acid synthase, animal type;fatty acid synthase-like [Crassostrea virginica]Acyl transferase domain;Acyl transferase domain in polyketide synthase (PKS) enzymes.;Beta-ketoacyl synthase;Beta-ketoacyl synthase, C-terminal domain;Beta-ketoacyl synthase, N-terminal domain;Beta-ketoacyl synthases active site.;enoyl_red;Ketoacyl-synthetase C-terminal extension;PKS;Polyketide synthase …
mRNA.chromosome_17.2123.2	--sorting nexin-14-like isoform X4 [Mizuhopecten yessoensis];sorting nexin-14-like isoform X3 [Mizuhopecten yessoensis]PX domain profile.;Sorting nexin C terminal;
mRNA.chromosome_1.695.1	--unnamed protein product [Mytilus coruscus];unnamed protein product [Mytilus coruscus]--
mRNA.chromosome_5.958.1	--unnamed protein product [Mytilus coruscus];unnamed protein product [Mytilus coruscus]--
mRNA.chromosome_16.1847.6	----Calcium-activated BK potassium channel alpha subunit;Ion channel;
mRNA.chromosome_13.2648.1	----Adrenodoxin reductase family signature;Flavin containing amine oxidoreductase;
mRNA.chromosome_17.229.1	----CC3_like_SDR_a;NAD(P)H-binding;
mRNA.chromosome_11.586.1	------
mRNA.chromosome_6.214.1	K10901 BLM, RECQL3, SGS1; bloom syndrome protein;unnamed protein product [Mytilus coruscus];ATP-dependent DNA helicase Q-like 3 isoform X1 [Crassostrea virginica];mediator of RNA polymerase II transcription subunit 34-like, partial [Pecten maximus]Helicase conserved C-terminal domain;RecQ zinc-binding;SF2_C_RecQ;Superfamilies 1 and 2 helicase C-terminal domain profile.;
mRNA.contig_3426.1.1	------
mRNA.chromosome_2.71.1	ND;uncharacterized protein LOC115375706 isoform X1 [Myripristis murdjan];uncharacterized protein LOC115375706 isoform X2 [Myripristis murdjan];PREDICTED: uncharacterized protein LOC100377645 [Saccoglossus kowalevskii]Domain of unknown function (DUF4559);
mRNA.chromosome_2.3014.1	K08592 SENP1; sentrin-specific protease 1;uncharacterized protein LOC117319635 [Pecten maximus];uncharacterized protein LOC117326136 [Pecten maximus];uncharacterized protein LOC117330664 [Pecten maximus]Ubiquitin-like protease family profile.;Ulp1 protease family, C-terminal catalytic domain;
mRNA.chromosome_13.2850.1	------
mRNA.chromosome_2.3500.1	------
mRNA.chromosome_14.1784.1	--hypothetical protein AM593_06304, partial [Mytilus galloprovincialis];unknown protein 9, partial [Haliotis diversicolor];unknown protein 25, partial [Haliotis diversicolor]--
mRNA.chromosome_15.893.1	--cadherin-related tumor suppressor-like [Varroa destructor];cadherin-related tumor suppressor-like [Varroa jacobsoni];uncharacterized protein LOC5503306 [Nematostella vectensis]EGF_CA;EGF-like domain;EGF-like domain profile.;EGF-like domain signature 1.;Type II EGF-like signature;
mRNA.chromosome_13.2676.1	------
mRNA.chromosome_9.1451.1	peptidoglycan recognition protein;peptidoglycan recognition protein 1 [Archivesica packardana];PGRP [Ruditapes philippinarum];peptidoglycan recognition protein [Bathymodiolus septemdierum]N-acetylmuramoyl-L-alanine amidase;PGRP;
mRNA.chromosome_12.1369.1	K07901 RAB8A, MEL; Ras-related protein Rab-8A;ras-related protein Rab-15 isoform X1 [Oreochromis niloticus];ras-related protein Rab-15-like [Neolamprologus brichardi];PREDICTED: ras-related protein Rab-15-like isoform X1 [Austrofundulus limnaeus]Ras family;small GTPase Rab1 family profile.;Transforming protein P21 ras signature;
mRNA.chromosome_9.1579.1	ND;glycine N-acyltransferase-like [Pecten maximus];GLYATL3 [Mytilus coruscus]Aralkyl acyl-CoA:amino acid N-acyltransferase;
mRNA.contig_1954.1.1	----Prokaryotic membrane lipoprotein lipid attachment site profile.;TNFR/NGFR family cysteine-rich region signature.;TNFRSF;
mRNA.chromosome_7.908.1	K05478 TNFSF15, VEGI; tumor necrosis factor ligand superfamily member 15;TNF [Ruditapes philippinarum];TNF, partial [Ruditapes philippinarum];TNF, partial [Ruditapes philippinarum]TNF family profile.;TNF(Tumour Necrosis Factor) family;
mRNA.chromosome_3.1782.1	--unnamed protein product [Mytilus coruscus];unnamed protein product [Mytilus coruscus];unnamed protein product [Mytilus coruscus]Putative esterase;
mRNA.chromosome_7.666.1	K16669 FAT4; protocadherin Fat 4;K16669 FAT4; protocadherin Fat 4;uncharacterized protein LOC111119290 isoform X2 [Crassostrea virginica];uncharacterized protein LOC111119290 isoform X3 [Crassostrea virginica];uncharacterized protein LOC111119290 isoform X4 [Crassostrea virginica]--
mRNA.chromosome_2.2712.1	--uncharacterized protein LOC117330545 isoform X2 [Pecten maximus];uncharacterized protein LOC110449873 isoform X1 [Mizuhopecten yessoensis]Testis-expressed sequence 33 protein family;
mRNA.chromosome_7.923.1	K01408 IDE, ide; insulysin;K03515 REV1; DNA repair protein REV1;K04487 iscS, NFS1; cysteine desulfurase;K12844 PRPF31; U4/U6 small nuclear ribonucleoprotein PRP31;K12852 EFTUD2; 116 kDa U5 small nuclear ribonucleoprotein component;ND;hypothetical protein EGW08_018253 [Elysia chlorotica];PREDICTED: uncharacterized protein LOC109462922 [Branchiostoma belcheri];hypothetical protein EGW08_022073 [Ely…
mRNA.chromosome_2.1980.2	--cellular retinoic acid-binding protein 2-like [Crassostrea gigas]Fatty acid-binding protein signature;
mRNA.chromosome_9.184.1	K12646 DDX58, RIG-I; ATP-dependent RNA helicase DDX58;K12647 IFIH1, MDA5; interferon-induced helicase C domain-containing protein 1;probable ATP-dependent RNA helicase DDX58 [Pecten maximus];DDX58 [Mytilus coruscus]C-terminal domain of RIG-I;DEXHc_RIG-I;Domain of unknown function (DUF4559);Helicase conserved C-terminal domain;RIG-I-like receptor (RLR) C-terminal regulatory (CTR) domain profile.;R…
mRNA.chromosome_9.1656.1	K04362 CD331, FGFR1; fibroblast growth factor receptor 1;K04362 FGFR1, CD331; fibroblast growth factor receptor 1;K04362 FGFR1, CD331; fibroblast growth factor receptor 1;uncharacterized protein LOC118410102 isoform X1 [Branchiostoma floridae];neurogenic locus notch homolog protein 1-like isoform X2 [Branchiostoma floridae]IgGFc binding protein;
mRNA.chromosome_3.1043.1	K14216 OAS; 2'-5'-oligoadenylate synthetase;2'-5'-oligoadenylate synthase 1A-like [Crassostrea virginica];2'-5'-oligoadenylate synthase 1-like isoform X2 [Crassostrea gigas]2'-5'-oligoadenylate synthase N-terminal region profile.;2'-5'-oligoadenylate synthetase 1, domain 2, C-terminus;Nucleotidyltransferase domain;Zinc finger C2H2 type domain profile.;Zinc finger C2H2 type domain signature.;
mRNA.chromosome_12.827.1	K01228 GCS1; mannosyl-oligosaccharide glucosidase;uncharacterized protein YMR196W-like [Pecten maximus];uncharacterized protein YMR196W-like [Mizuhopecten yessoensis]Glycosyl hydrolase family 63 C-terminal domain;
mRNA.chromosome_8.651.1	K07424 CYP3A; cytochrome P450, family 3, subfamily A;cytochrome P450 [Hyriopsis cumingii];cytochrome P450 3A29-like [Crassostrea virginica];cytochrome P450 3A29-like [Crassostrea virginica]Cytochrome P450;Cytochrome P450 cysteine heme-iron ligand signature.;E-class P450 group I signature;P450 superfamily signature;
mRNA.chromosome_6.499.1	K10478 BTBD3_6; BTB/POZ domain-containing protein 3/6;BTB/POZ domain-containing protein 6-like isoform X1 [Mizuhopecten yessoensis];BTB/POZ domain-containing protein 6-like isoform X1 [Mizuhopecten yessoensis]BACK_BTBD9;BTB And C-terminal Kelch;BTB domain profile.;BTB_POZ_BTBD3_6;BTB/POZ domain;
mRNA.chromosome_13.466.1	K10504 ZBTB25; zinc finger and BTB domain-containing protein 25;zinc finger protein 862-like [Crassostrea virginica];unnamed protein product [Mytilus coruscus];PREDICTED: uncharacterized protein LOC103185741 [Callorhinchus milii]hAT family C-terminal dimerisation region;
mRNA.chromosome_5.438.1	K01952 purL, PFAS; phosphoribosylformylglycinamidine synthase;phosphoribosylformylglycinamidine synthase-like isoform X3 [Mizuhopecten yessoensis];Phosphoribosylformylglycinamidine synthase [Mizuhopecten yessoensis]AIR synthase related protein, C-terminal domain;PurL_repeat2;
mRNA.chromosome_2.1848.1	K14845 RAI1, DOM3Z; RAT1-interacting protein;decapping and exoribonuclease protein-like [Crassostrea virginica]RAI1 like PD-(D/E)XK nuclease;
mRNA.chromosome_6.852.1	K04306 RXFP1, LGR7; relaxin family peptide receptor 1;K06704 ADAM10, CD156c; disintegrin and metalloproteinase domain-containing protein 10;K06704 CD156c, ADAM10; a disintegrin and metalloproteinase domain 10;K09533 DNAJC13; DnaJ homolog subfamily C member 13;K19942 GAS8; growth arrest-specific protein 8;hypothetical protein CRYPA_468 [uncultured SUP05 cluster bacterium];RNA-directed DNA polymera…
mRNA.chromosome_3.1763.1	--unnamed protein product [Mytilus coruscus];unnamed protein product [Mytilus coruscus];unnamed protein product [Mytilus coruscus]Putative esterase;
mRNA.chromosome_5.1316.1	K17388 ROCK2; Rho-associated protein kinase 2;unnamed protein product [Mytilus coruscus];unnamed protein product [Mytilus coruscus];uncharacterized protein LOC105336323 isoform X1 [Crassostrea gigas]Mitochondria-eating protein;
mRNA.chromosome_11.596.1	--sarcoplasmic calcium-binding protein [Meretrix lusoria];sarcoplasmic calcium binding protein [Ruditapes philippinarum];sarcoplasmic calsium binding protein [Pseudocardium sybillae]--
mRNA.chromosome_13.1432.1	--hypothetical protein MELLADRAFT_91365 [Melampsora larici-populina 98AG31];hypothetical protein EJ07DRAFT_149822 [Lizonia empirigonia]--
mRNA.contig_4961.3.1	--2'-5'-oligoadenylate synthase 1A-like [Crassostrea virginica];2'-5'-oligoadenylate synthase 1A-like isoform X1 [Crassostrea virginica]2'-5'-oligoadenylate synthase N-terminal region profile.;2'-5'-oligoadenylate synthetase 1, domain 2, C-terminus;
mRNA.chromosome_3.2241.1	K05692 ACTB_G1; actin beta/gamma 1;beta-actin [Meretrix meretrix];uncharacterized protein LOC115049378 isoform X1 [Echeneis naucrates]Actin;Actins and actin-related proteins signature.;Actin signature;Actins signature 1.;NBD_sugar-kinase_HSP70_actin;
mRNA.chromosome_14.784.1	--ceramide-1-phosphate transfer protein-like isoform X2 [Pomacea canaliculata]Glycolipid transfer protein (GLTP);
mRNA.chromosome_10.2542.1	ND;uncharacterized protein LOC101854936, partial [Aplysia californica];mucin-2-like [Pecten maximus];hypothetical protein C0Q70_02880 [Pomacea canaliculata]Aspartic acid and asparagine hydroxylation site.;EGF-like domain profile.;EGF-like domain signature 2.;
mRNA.chromosome_12.688.1	------
mRNA.chromosome_4.2384.1	------
mRNA.chromosome_1.1709.1	------
mRNA.chromosome_2.405.1	--unnamed protein product [Mytilus coruscus];unnamed protein product [Mytilus coruscus];uncharacterized protein LOC105327260 [Crassostrea gigas]--
mRNA.chromosome_15.550.1	--gelsolin-like protein 2 [Aplysia californica];gelsolin-like protein 1 isoform X2 [Crassostrea virginica]Gelsolin family signature;Gelsolin repeat;gelsolin_S1_like;
mRNA.chromosome_12.2062.2	K14349 NCEH1, AADACL1; neutral cholesterol ester hydrolase 1;AADAC [Mytilus coruscus];neutral cholesterol ester hydrolase 1-like [Crassostrea gigas]alpha/beta hydrolase fold;
mRNA.chromosome_16.1420.1	--Synthetic FSAH2K [synthetic construct];lentiavidin1 [Lentinula edodes]Avidin family;Avidin-like domain profile.;
mRNA.chromosome_13.1846.1	ND;uncharacterized protein LOC117336915 [Pecten maximus];uncharacterized protein LOC117317557 [Pecten maximus];uncharacterized protein LOC105340395 [Crassostrea gigas]DDE superfamily endonuclease;Helix-turn-helix of DDE superfamily endonuclease;THAP domain;Zinc finger THAP-type profile;
mRNA.chromosome_7.1173.1	ND;unnamed protein product [Mytilus coruscus];unnamed protein product [Mytilus coruscus];PREDICTED: uncharacterized protein LOC106811658 [Priapulus caudatus]DDE superfamily endonuclease;
mRNA.chromosome_18.1640.1	----Helix-turn-helix of DDE superfamily endonuclease;THAP domain;Zinc finger THAP-type profile;
mRNA.chromosome_2.3375.1	K05094 CD333, FGFR3; fibroblast growth factor receptor 3;K05094 FGFR3, CD333; fibroblast growth factor receptor 3;LOW QUALITY PROTEIN: uncharacterized protein LOC111128730 [Crassostrea virginica];uncharacterized protein LOC105330263 [Crassostrea gigas];uncharacterized protein LOC117688893 [Crassostrea gigas]--
mRNA.chromosome_1.358.1	------
mRNA.chromosome_7.2164.3	------
mRNA.chromosome_5.2687.1	----Apolipoprotein L;
mRNA.chromosome_5.66.1	K05641 ABCA1; ATP-binding cassette, subfamily A (ABC1), member 1;hypothetical protein BBROOKSOX_1715 [Bathymodiolus brooksi thiotrophic gill symbiont];hypothetical protein [Bathymodiolus brooksi thiotrophic gill symbiont]Reverse transcriptase (RNA-dependent DNA polymerase);RT_nLTR_like;
mRNA.chromosome_1.1466.1	K06665 SSN6; glucose repression mediator protein;cilia- and flagella-associated protein 70 isoform X26 [Crassostrea gigas];cilia- and flagella-associated protein 70 isoform X28 [Crassostrea gigas];cilia- and flagella-associated protein 70 isoform X21 [Crassostrea gigas]Tetratricopeptide repeat;TPR repeat profile.;TPR repeat region circular profile.;
mRNA.chromosome_4.900.1	K16060 BIRC2_3; baculoviral IAP repeat-containing protein 2/3;inhibitor of apoptosis 1 [Sinohyriopsis schlegelii];uncharacterized protein LOC106167829, partial [Lingula anatina]Zinc finger, C3HC4 type (RING finger);
mRNA.chromosome_1.1092.1	--putative leucine-rich repeat-containing protein DDB_G0290503 [Crassostrea virginica]--
mRNA.chromosome_3.2224.1	K15001 CYP4; cytochrome P450, family 4;uncharacterized protein LOC117324580 [Pecten maximus]Cytochrome P450;Cytochrome P450 cysteine heme-iron ligand signature.;E-class P450 group I signature;P450 superfamily signature;
mRNA.chromosome_1.1088.1	K08230 SLC43A3; MFS transporter, LAT3 family, solute carrier family 43, member 3;solute carrier family 43 member 3-like [Pecten maximus];LOW QUALITY PROTEIN: solute carrier family 43 member 3-like [Crassostrea virginica]Major Facilitator Superfamily;MFS;
mRNA.contig_4378.1.2	----AAA domain;DEXXc_HELZ2-C;SF1_C_Upf1;
mRNA.chromosome_19.2612.1	--testin-2 [Mus pahari]Papain family cysteine protease;
mRNA.chromosome_16.1417.1	--Synthetic FSAH2K [synthetic construct];Synthetic FSAKIT [synthetic construct]Avidin family;Avidin-like domain profile.;Avidin signature;
mRNA.chromosome_13.2527.1	--uncharacterized protein LOC111111917 [Crassostrea virginica];uncharacterized protein LOC111135223 [Crassostrea virginica];uncharacterized protein LOC111107656 [Crassostrea virginica]--
mRNA.chromosome_12.1493.1	------
mRNA.chromosome_18.1124.1	--uncharacterized protein LOC110453467 [Mizuhopecten yessoensis];uncharacterized protein LOC110453353 [Mizuhopecten yessoensis];uncharacterized protein LOC111121868 [Crassostrea virginica]Family of unknown function (DUF5641);Integrase catalytic domain profile.;Integrase core domain;Pao retrotransposon peptidase;
mRNA.contig_1672.1.1	--PREDICTED: uncharacterized protein LOC102345701 [Latimeria chalumnae];PREDICTED: uncharacterized protein LOC106962376 [Poecilia latipinna]--
mRNA.chromosome_2.1813.1	K04872 CACNG7; voltage-dependent calcium channel gamma-7;uncharacterized protein LOC106011290 [Aplysia californica]PMP-22/EMP/MP20/Claudin tight junction;
mRNA.chromosome_5.1184.2	K00049 GRHPR; glyoxylate/hydroxypyruvate reductase;glyoxylate reductase/hydroxypyruvate reductase [Aplysia californica];glyoxylate reductase/hydroxypyruvate reductase-like [Pecten maximus]D-isomer specific 2-hydroxyacid dehydrogenase, catalytic domain;D-isomer specific 2-hydroxyacid dehydrogenase, NAD binding domain;D-isomer specific 2-hydroxyacid dehydrogenases signature 3.;GDH;
mRNA.chromosome_12.2958.1	K08057 CALR; calreticulin;uncharacterized protein LOC111106891 [Crassostrea virginica];uncharacterized protein LOC117682681 [Crassostrea gigas];uncharacterized protein LOC105341023 [Crassostrea gigas]--
mRNA.chromosome_10.2552.1	--mucin-4 isoform X1 [Crassostrea gigas];mucin-4 isoform X2 [Crassostrea gigas];mucin-4 isoform X3 [Crassostrea gigas]--
mRNA.chromosome_19.1521.1	------
mRNA.chromosome_10.51.1	ND;complement C1q tumor necrosis factor-related protein 3-like [Crassostrea virginica];complement C1q tumor necrosis factor-related protein 3 [Crassostrea gigas]C1q domain;C1q domain profile.;
mRNA.chromosome_5.1493.1	K10062 COLEC12; collectin sub-family member 12;perlucin [Crassostrea gigas];low affinity immunoglobulin epsilon Fc receptor-like [Crassostrea virginica];perlucin-like protein [Crassostrea virginica]CLECT;C-type lectin domain profile.;Lectin C-type domain;
mRNA.chromosome_11.1565.1	K08834 MYO3, DFNB30; myosin III;ND;PREDICTED: uncharacterized protein LOC109462922 [Branchiostoma belcheri];uncharacterized protein LOC118406705 [Branchiostoma floridae];uncharacterized protein LOC118408864, partial [Branchiostoma floridae]PHD_SF;Reverse transcriptase (RNA-dependent DNA polymerase);Reverse transcriptase (RT) catalytic domain profile.;RT_nLTR_like;
mRNA.chromosome_1.2435.1	K09228 KRAB; KRAB domain-containing zinc finger protein;PREDICTED: uncharacterized protein LOC106819781, partial [Priapulus caudatus];PREDICTED: uncharacterized protein LOC106808411 [Priapulus caudatus];PREDICTED: uncharacterized protein LOC106811400 [Priapulus caudatus]Transposase;
mRNA.chromosome_7.1460.1	------
mRNA.chromosome_14.1053.2	--hypothetical protein KP79_PYT22610 [Mizuhopecten yessoensis];uncharacterized protein LOC110454498 [Mizuhopecten yessoensis]--
mRNA.chromosome_3.1466.2	K14388 SLC5A8_12, SMCT; solute carrier family 5 (sodium-coupled monocarboxylate transporter), member 8/12;sodium-coupled monocarboxylate transporter 1-like [Crassostrea virginica];sodium-coupled monocarboxylate transporter 1-like [Crassostrea virginica]Sodium:solute symporter family;Sodium:solute symporter family profile.;Sodium:solute symporter family signature 1.;sss: transporter, solute:sodium…
mRNA.chromosome_16.1498.1	--hypothetical protein [Haliotis diversicolor];transmembrane protein 205-like [Centruroides sculpturatus]Domain of unknown function (DUF4149);
mRNA.chromosome_6.1098.1	K17834 MB21D1; cyclic GMP-AMP synthase;KRAB [Mytilus coruscus];KRAB [Mytilus coruscus];hypothetical protein AM593_04457, partial [Mytilus galloprovincialis]Mab-21 protein;
mRNA.chromosome_15.1059.1	--unnamed protein product [Mytilus coruscus];uncharacterized protein LOC111105699 [Crassostrea virginica];uncharacterized protein LOC105317724 [Crassostrea gigas]--
mRNA.chromosome_18.502.3	--uncharacterized protein LOC111123004 [Crassostrea virginica];uncharacterized protein LOC110450764 isoform X2 [Mizuhopecten yessoensis]SPFH domain / Band 7 family;
mRNA.chromosome_9.639.1	K01415 ECE; endothelin-converting enzyme;endothelin-converting enzyme homolog isoform X1 [Crassostrea virginica];endothelin-converting enzyme homolog isoform X2 [Crassostrea virginica];endothelin-converting enzyme homolog isoform X3 [Crassostrea virginica]M13;Neprilysin metalloprotease (M13) family signature;Peptidase family M13;
mRNA.chromosome_7.1395.1	K20028 ZDHHC2_15_20; palmitoyltransferase ZDHHC2/15/20;alkali-sensitive linkage protein 1-like [Lingula anatina];alkali-sensitive linkage protein 1-like [Lingula anatina]Glycosyl hydrolase catalytic core;Prokaryotic membrane lipoprotein lipid attachment site profile.;
mRNA.chromosome_4.1970.1	K16060 BIRC2_3; baculoviral IAP repeat-containing protein 2/3;inhibitor of apoptosis 2, partial [Sinohyriopsis schlegelii];hypothetical protein C0Q70_10549 [Pomacea canaliculata]BIR repeat profile.;Inhibitor of Apoptosis domain;
mRNA.chromosome_4.2059.1	K12348 ASAH1; acid ceramidase;K13720 NAAA; N-acylethanolamine-hydrolysing acid amidase;NAAA [Mytilus coruscus];N-acylethanolamine-hydrolyzing acid amidase-like [Crassostrea virginica];N-acylethanolamine-hydrolyzing acid amidase-like [Pecten maximus]beta subunit of N-acylethanolamine-hydrolyzing acid amidase;Linear amide C-N hydrolases, choloylglycine hydrolase family;Ntn_AC_NAAA;
mRNA.chromosome_6.1988.1	K12585 DIS3, RRP44; exosome complex exonuclease DIS3/RRP44;DIS3 [Mytilus coruscus];exosome complex exonuclease RRP44-like [Pecten maximus]Ribonuclease II family signature.;RNB domain;S1 domain;
mRNA.chromosome_15.2330.2	--Breast cancer anti-estrogen resistance protein 3 [Mytilus coruscus];Breast cancer anti-estrogen resistance protein 3-like [Mizuhopecten yessoensis];SH2 domain-containing protein 3C-like isoform X3 [Mizuhopecten yessoensis]RasGEF domain;Ras guanine-nucleotide exchange factors catalytic domain profile.;SAM domain profile.;SAM domain (Sterile alpha motif);SAM_superfamily;SH2 domain;SH2 domain sign…
mRNA.chromosome_3.3033.1	ND;uncharacterized protein LOC110441357 [Mizuhopecten yessoensis];uncharacterized protein LOC110458736 isoform X1 [Mizuhopecten yessoensis]C-terminal of Roc, COR, domain;Death;Death domain;Death domain profile.;
mRNA.chromosome_7.1067.1	------
mRNA.chromosome_17.248.1	----Clostridium epsilon toxin ETX/Bacillus mosquitocidal toxin MTX2;
mRNA.chromosome_5.1463.1	K11997 TRIM2_3; tripartite motif-containing protein 2/3;tripartite motif-containing protein 2 isoform X3 [Crassostrea gigas];tripartite motif-containing protein 2-like isoform X4 [Crassostrea virginica]BBOX;B-box zinc finger;Filamin/ABP280 repeat;Filamin/ABP280 repeat profile.;NHL repeat;NHL repeat profile.;NHL_TRIM2_like;RING-type zinc-finger;Zinc finger B-box type profile.;Zinc finger RING-type…
mRNA.chromosome_10.109.1	ND;complement C1q tumor necrosis factor-related protein 3-like [Crassostrea virginica]C1q domain;C1q domain profile.;
mRNA.chromosome_8.379.1	K00049 GRHPR; glyoxylate/hydroxypyruvate reductase;GRHPR [Mytilus coruscus];glyoxylate reductase/hydroxypyruvate reductase-like [Crassostrea virginica];LOW QUALITY PROTEIN: glyoxylate reductase/hydroxypyruvate reductase [Crassostrea gigas]D-isomer specific 2-hydroxyacid dehydrogenase, catalytic domain;D-isomer specific 2-hydroxyacid dehydrogenase, NAD binding domain;D-isomer specific 2-hydroxyaci…
mRNA.chromosome_17.2026.2	--SET and MYND domain-containing protein 4-like [Crassostrea virginica]MYND finger;SET domain;SET domain profile.;Zinc finger MYND-type profile.;Zinc finger MYND-type signature.;
mRNA.chromosome_4.2062.1	K12348 ASAH1; acid ceramidase;K13720 NAAA; N-acylethanolamine-hydrolysing acid amidase;N-acylethanolamine-hydrolyzing acid amidase-like [Crassostrea virginica]--
mRNA.chromosome_2.1147.1	ND;uncharacterized protein LOC117319374 [Pecten maximus];uncharacterized protein LOC111102433 isoform X1 [Crassostrea virginica];uncharacterized protein LOC111102433 isoform X2 [Crassostrea virginica]--
mRNA.chromosome_11.394.1	K04306 RXFP1, LGR7; relaxin family peptide receptor 1;K09533 DNAJC13; DnaJ homolog subfamily C member 13;RNA-directed DNA polymerase from transposon BS [Mizuhopecten yessoensis];hypothetical protein CRYPA_468 [uncultured SUP05 cluster bacterium]Reverse transcriptase (RNA-dependent DNA polymerase);Reverse transcriptase (RT) catalytic domain profile.;RT_nLTR_like;
mRNA.chromosome_11.383.1	------
mRNA.chromosome_15.157.1	--A disintegrin and metalloproteinase with thrombospondin motifs 2-like isoform X2 [Mizuhopecten yessoensis];zinc metalloproteinase/disintegrin-like HR1a isoform X1 [Pecten maximus];zinc metalloproteinase/disintegrin-like HR1a isoform X2 [Pecten maximus]--
mRNA.chromosome_4.899.1	------
mRNA.chromosome_12.812.1	--uncharacterized protein LOC105333787 [Crassostrea gigas];uncharacterized protein LOC105343744 [Crassostrea gigas];unnamed protein product [Mytilus coruscus]--
mRNA.chromosome_4.496.1	K16060 BIRC2_3; baculoviral IAP repeat-containing protein 2/3;inhibitor of apoptosis protein [Penaeus monodon];CLUMA_CG020700, isoform A [Clunio marinus];inhibitor of apoptosis protein, partial [Penaeus monodon]BIR;BIR repeat profile.;Inhibitor of Apoptosis domain;
mRNA.chromosome_19.2547.1	--hypothetical protein Celaphus_00006600, partial [Cervus elaphus hippelaphus]Ras family;Ras of Complex, Roc, domain of DAPkinase;small GTPase Rab1 family profile.;Transforming protein P21 ras signature;
mRNA.chromosome_14.2082.1	--uncharacterized protein LOC106159613 [Lingula anatina];hydrogenase maturation factor HoxX-like [Branchiostoma floridae]crotonase-like;Enoyl-CoA hydratase/isomerase;Enoyl-CoA hydratase/isomerase signature.;Formyl transferase;Formyl transferase, C-terminal domain;
mRNA.chromosome_16.133.1	--uncharacterized protein LOC117337464 [Pecten maximus];uncharacterized protein LOC111106987 [Crassostrea virginica];uncharacterized protein LOC111107178 [Crassostrea virginica]--
mRNA.chromosome_18.23.1	------
mRNA.chromosome_10.2716.1	--hypothetical protein KP79_PYT07060 [Mizuhopecten yessoensis];uncharacterized protein LOC117327224 [Pecten maximus]--
mRNA.contig_1859.1.1	--TNF, partial [Ruditapes philippinarum];TNF, partial [Ruditapes philippinarum];TNF, partial [Ruditapes philippinarum]TNF family profile.;TNF(Tumour Necrosis Factor) family;
mRNA.chromosome_10.204.1	K04133 CHRM5; muscarinic acetylcholine receptor M5;muscarinic acetylcholine receptor M4-like [Pecten maximus];hypothetical protein CAPTEDRAFT_23488, partial [Capitella teleta]7tmA_mAChR_GAR-2-like;7 transmembrane receptor (rhodopsin family);G-protein coupled receptors family 1 profile.;G-protein coupled receptors family 1 signature.;Muscarinic acetylcholine receptor signature;Rhodopsin-like GPCR …
mRNA.contig_2869.2.1	--putative nuclease HARBI1 [Crassostrea virginica];putative nuclease HARBI1 [Crassostrea virginica]DDE superfamily endonuclease;
mRNA.chromosome_3.3018.1	--macrophage-expressed gene 1 protein-like isoform X1 [Actinia tenebrosa];macrophage-expressed gene 1 protein-like isoform X2 [Actinia tenebrosa];macrophage-expressed gene 1 protein-like isoform X1 [Actinia tenebrosa]--
mRNA.contig_2957.1.1	------
mRNA.chromosome_1.2350.1	--toll-like receptor 4 [Pecten maximus];unnamed protein product [Mytilus coruscus];unnamed protein product [Mytilus coruscus]TIR domain profile.;
mRNA.chromosome_1.3122.1	K16669 FAT4; protocadherin Fat 4;K16669 FAT4; protocadherin Fat 4;uncharacterized protein LOC117341025 isoform X2 [Pecten maximus];uncharacterized protein LOC117341025 isoform X3 [Pecten maximus];uncharacterized protein LOC111119290 isoform X4 [Crassostrea virginica]--
mRNA.chromosome_19.2510.2	--caspase 3/7-3 [Mytilus galloprovincialis]Caspase domain;Caspase family p20 domain profile.;
mRNA.chromosome_9.1666.2	K15053 CHMP7; charged multivesicular body protein 7;uncharacterized protein LOC105331236 [Crassostrea gigas];hypothetical protein EGW08_009516 [Elysia chlorotica];uncharacterized protein LOC106162480 [Lingula anatina]--
mRNA.chromosome_19.2471.1	------
mRNA.chromosome_4.512.3	K16060 BIRC2_3; baculoviral IAP repeat-containing protein 2/3;baculoviral IAP repeat-containing protein 2-like [Mizuhopecten yessoensis];Baculoviral IAP repeat-containing protein 7-A [Mizuhopecten yessoensis]Zinc finger, C3HC4 type (RING finger);Zinc finger RING-type profile.;
mRNA.chromosome_2.3041.2	K09640 TMPRSS9; transmembrane protease serine 9;DMBT1 [Mytilus coruscus];Trypsin-7,Cationic trypsin,Trypsin-1,Trypsin V-A,Trypsin,Trypsin-3,Trypsin-10,Trypsin V-B [Mytilus coruscus];PREDICTED: atrial natriuretic peptide-converting enzyme-like [Biomphalaria glabrata]Chymotrypsin serine protease family (S1) signature;CLECT;C-type lectin domain profile.;LDLa;LDL-receptor class A (LDLRA) domain profi…
mRNA.chromosome_1.3382.1	K18626 TCHH; trichohyalin;uncharacterized protein LOC117682998 [Crassostrea gigas];uncharacterized protein LOC109618360 [Crassostrea gigas];uncharacterized protein LOC117681191 isoform X1 [Crassostrea gigas]Reverse transcriptase (RNA-dependent DNA polymerase);Reverse transcriptase (RT) catalytic domain profile.;RT_nLTR_like;
mRNA.chromosome_17.81.2	--solute carrier family 22 member 3-like [Mizuhopecten yessoensis]Major facilitator superfamily (MFS) profile.;MFS_SLC22;MFS_SV2;Sugar (and other) transporter;
mRNA.chromosome_4.1807.1	K03514 PAPD5_7, TRF4; non-canonical poly(A) RNA polymerase PAPD5/7;K10504 ZBTB25; zinc finger and BTB domain-containing protein 25;zinc finger protein 862-like [Crassostrea virginica];unnamed protein product [Mytilus coruscus];zinc finger protein 862-like [Crassostrea gigas]Domain of unknown function (DUF4371);hAT family C-terminal dimerisation region;
mRNA.chromosome_9.668.1	ND;unnamed protein product [Tetraodon nigroviridis];unnamed protein product [Mytilus coruscus];zinc finger protein 624-like [Microcaecilia unicolor]DDE superfamily endonuclease;
mRNA.chromosome_12.173.1	----Death;Death domain;Death domain profile.;
mRNA.chromosome_16.2124.1	--serum amyloid A [Meretrix meretrix];serum amyloid A protein-like [Coturnix japonica];serum amyloid A protein-like [Meleagris gallopavo]Serum amyloid A protein;Serum amyloid A protein signature;
mRNA.chromosome_1.1357.1	K04362 CD331, FGFR1; fibroblast growth factor receptor 1;K04362 FGFR1, CD331; fibroblast growth factor receptor 1;K04362 FGFR1, CD331; fibroblast growth factor receptor 1;LOW QUALITY PROTEIN: fibroblast growth factor receptor 4-like [Pomacea canaliculata];fibroblast growth factor receptor [Idiosepius paradoxus];fibroblast growth factor receptor 2-like isoform X5 [Crassostrea virginica]Calcium-bin…
mRNA.chromosome_1.3719.1	K08115 CSPG4; chondroitin sulfate proteoglycan 4;K08115 CSPG4; chondroitin sulfate proteoglycan 4;uncharacterized protein LOC117322380 [Pecten maximus];uncharacterized protein LOC117322392 [Pecten maximus]Family of unknown function (DUF5641);
mRNA.chromosome_7.952.1	K01965 PCCA, pccA; propionyl-CoA carboxylase alpha chain;K01968 E6.4.1.4A; 3-methylcrotonyl-CoA carboxylase alpha subunit;propionyl-CoA carboxylase alpha chain, mitochondrial [Crassostrea gigas]ATP-grasp fold profile.;Biotin carboxylase C-terminal domain;Biotin carboxylase, N-terminal domain;Biotin carboxylation domain profile.;Biotin-requiring enzyme;Biotin-requiring enzymes attachment site.;bio…
mRNA.chromosome_9.1650.1	K04362 CD331, FGFR1; fibroblast growth factor receptor 1;K04362 FGFR1, CD331; fibroblast growth factor receptor 1;K04362 FGFR1, CD331; fibroblast growth factor receptor 1;T9SS type A sorting domain-containing protein [bacterium];hypothetical protein C0620_00495 [Desulfuromonas sp.];IgGFc-binding protein [Campylobacterales bacterium]IgGFc binding protein;
mRNA.contig_4358.1.1	--uncharacterized protein LOC110465638 isoform X2 [Mizuhopecten yessoensis];serine/threonine-protein kinase pats1 [Mizuhopecten yessoensis]--
mRNA.chromosome_17.2187.2	--hypothetical protein cypCar_00013454 [Cyprinus carpio];4-substituted benzoates-glutamate ligase GH3.12-like [Lingula anatina]GH3 auxin-responsive promoter;
mRNA.chromosome_15.1517.1	--monocarboxylate transporter 12-like [Pecten maximus];Monocarboxylate transporter 14 [Mizuhopecten yessoensis];uncharacterized protein LOC110447543 [Mizuhopecten yessoensis]Major Facilitator Superfamily;Major facilitator superfamily (MFS) profile.;MFS_MCT_SLC16;
mRNA.chromosome_13.1917.1	K18744 CAPRIN2, EEG1; caprin-2;C1q domain-containing protein DC29, partial [Archivesica packardana];C1q domain-containing protein DC29, partial [Archivesica packardana];hypothetical protein C0Q70_05803 [Pomacea canaliculata]C1q domain;C1q domain profile.;
mRNA.chromosome_11.856.1	K05460 HGF; hepatocyte growth factor;K05460 HGF; hepatocyte growth factor;PLG [Mytilus coruscus];muscle, skeletal receptor tyrosine-protein kinase isoform X1 [Denticeps clupeoides];muscle, skeletal receptor tyrosine-protein kinase isoform X2 [Denticeps clupeoides]Kringle domain;Kringle domain profile.;PAN/Apple domain profile.;PAN domain;
mRNA.chromosome_16.1907.1	--PREDICTED: A disintegrin and metalloproteinase with thrombospondin motifs 14 isoform X3 [Chinchilla lanigera];PREDICTED: A disintegrin and metalloproteinase with thrombospondin motifs 14 isoform X1 [Chinchilla lanigera];PREDICTED: A disintegrin and metalloproteinase with thrombospondin motifs 14 isoform X4 [Chinchilla lanigera]Thrombospondin type 1 domain;Thrombospondin type 1 repeat signature;…
mRNA.chromosome_17.1681.2	--uncharacterized protein LOC111104539 isoform X1 [Crassostrea virginica];uncharacterized protein LOC111106891 [Crassostrea virginica]--
mRNA.chromosome_16.1818.1	--platelet-activating factor acetylhydrolase-like [Crassostrea virginica]Platelet-activating factor acetylhydrolase, isoform II;
mRNA.chromosome_9.1651.1	K04362 CD331, FGFR1; fibroblast growth factor receptor 1;K04362 FGFR1, CD331; fibroblast growth factor receptor 1;K04362 FGFR1, CD331; fibroblast growth factor receptor 1;unnamed protein product [Mytilus coruscus];T9SS type A sorting domain-containing protein [bacterium];IgGFc-binding protein [Campylobacterales bacterium]IgGFc binding protein;
mRNA.chromosome_3.1985.3	K14462 APOB; apolipoprotein B;uncharacterized protein LOC105342035 [Crassostrea gigas];LOW QUALITY PROTEIN: uncharacterized protein LOC111129625 [Crassostrea virginica];uncharacterized protein LOC101848113 [Aplysia californica]Domain of Unknown Function (DUF1081);Domain of unknown function (DUF1943);Lipoprotein amino terminal region;von Willebrand factor type D domain;VWFD domain profile.;
mRNA.chromosome_9.1155.1	K10775 PAL; phenylalanine ammonia-lyase;PAL [Mytilus coruscus];PAL [Mytilus coruscus];phenylalanine ammonia-lyase 2-like [Lingula anatina]Aromatic amino acid lyase;PAL-HAL;phe_am_lyase: phenylalanine ammonia-lyase;
mRNA.chromosome_2.647.1	--hypothetical protein BOX15_Mlig031370g1 [Macrostomum lignano];unnamed protein product [Mytilus coruscus]--
mRNA.chromosome_5.2288.1	K05694 PTPRB, PTPB; receptor-type tyrosine-protein phosphatase beta;K05694 PTPRB, PTPB; receptor-type tyrosine-protein phosphatase beta;PREDICTED: receptor-type tyrosine-protein phosphatase T-like, partial [Biomphalaria glabrata]Protein-tyrosine phosphatase;Protein tyrosine phosphatase signature;PTP type protein phosphatase family profile.;R3-PTPc;Tyrosine specific protein phosphatases active sit…
mRNA.chromosome_1.3845.1	ND;putative nuclease HARBI1 [Pecten maximus];putative nuclease HARBI1 [Crassostrea virginica]DDE superfamily endonuclease;
mRNA.chromosome_1.1320.1	ND;PREDICTED: uncharacterized protein LOC106811658 [Priapulus caudatus];unnamed protein product [Mytilus coruscus];PREDICTED: uncharacterized protein LOC100367476 [Saccoglossus kowalevskii]DDE superfamily endonuclease;
mRNA.chromosome_5.1204.1	K19919 CRISP; cysteine-rich secretory protein;LOW QUALITY PROTEIN: cysteine-rich venom protein 1-like [Crassostrea virginica];cysteine-rich venom protein Mr30 isoform X1 [Crassostrea gigas]Allergen V5/Tpx-1 family signature;CAP_euk;Cysteine-rich secretory protein family;
mRNA.chromosome_15.313.2	--steroid 17-alpha-hydroxylase/17,20 lyase [Aplysia californica];cytochrome P450 2U1-like isoform X2 [Pomacea canaliculata];cytochrome P450 2J6-like isoform X3 [Pomacea canaliculata]Cytochrome P450;Cytochrome P450 cysteine heme-iron ligand signature.;E-class P450 group I signature;P450 superfamily signature;
mRNA.chromosome_5.2995.1	K06776 PTPRK; receptor-type tyrosine-protein phosphatase kappa;K06776 PTPRK; receptor-type tyrosine-protein phosphatase kappa;receptor-type tyrosine-protein phosphatase T isoform X2 [Crassostrea gigas];receptor-type tyrosine-protein phosphatase T isoform X1 [Crassostrea gigas];unnamed protein product [Mytilus coruscus]--
mRNA.chromosome_1.1542.1	ND;hypothetical protein KP79_PYT01891 [Mizuhopecten yessoensis];hypothetical protein KP79_PYT01891 [Mizuhopecten yessoensis];hypothetical protein KP79_PYT01891 [Mizuhopecten yessoensis]--
mRNA.chromosome_3.2222.1	--uncharacterized protein LOC111138433 [Crassostrea virginica];hypothetical protein KP79_PYT09613 [Mizuhopecten yessoensis];hypothetical protein KP79_PYT01546 [Mizuhopecten yessoensis]Methyltransferase domain;
mRNA.chromosome_10.703.3	K00227 SC5DL, ERG3; Delta7-sterol 5-desaturase;lathosterol oxidase-like [Lingula anatina];SC5DL [Mytilus coruscus]Fatty acid hydroxylase superfamily;
mRNA.contig_4159.2.1	------
mRNA.chromosome_4.2017.3	K10408 DNAH; dynein heavy chain, axonemal;dynein gamma chain, flagellar outer arm-like isoform X2 [Mizuhopecten yessoensis];LOW QUALITY PROTEIN: dynein heavy chain 5, axonemal-like [Pecten maximus];Dynein heavy chain 5, axonemal [Mizuhopecten yessoensis]AAA;AAA+ lid domain;ATP-binding dynein motor region;Dynein heavy chain AAA lid domain;Dynein heavy chain C-terminal domain;Dynein heavy chain reg…
mRNA.chromosome_10.2484.2	K06491 CD56, NCAM1; neural cell adhesion molecule 1;K06491 NCAM, CD56; neural cell adhesion molecule;K06491 NCAM, CD56; neural cell adhesion molecule;nephrin-like [Mizuhopecten yessoensis];hypothetical protein [Chiloscyllium punctatum];titin-like [Mizuhopecten yessoensis]Fibronectin type-III domain profile.;FN3;Ig;Ig-like domain profile.;Immunoglobulin domain;
mRNA.contig_522.5.1	--PREDICTED: uncharacterized protein LOC107344865 [Acropora digitifera];uncharacterized protein LOC110041638 [Orbicella faveolata];Glucosidase 2 subunit beta [Exaiptasia diaphana]--
mRNA.chromosome_5.2675.1	K13366 MPAO, PAO1; polyamine oxidase;PREDICTED: polyamine oxidase-like [Branchiostoma belcheri];PREDICTED: polyamine oxidase-like [Beta vulgaris subsp. vulgaris]Flavin-containing amine oxidase signature;Flavin containing amine oxidoreductase;
mRNA.chromosome_8.864.1	K00654 SPT; serine palmitoyltransferase;uncharacterized protein LOC117691595 [Crassostrea gigas];unnamed protein product [Mytilus coruscus];uncharacterized protein LOC117333109 [Pecten maximus]--
mRNA.chromosome_14.1884.1	--unnamed protein product [Mytilus coruscus];unnamed protein product [Mytilus coruscus];PREDICTED: uncharacterized protein LOC100371179 [Saccoglossus kowalevskii]Cadherin_repeat;Cadherins domain profile.;
mRNA.chromosome_6.324.1	------
mRNA.chromosome_13.2674.1	----Flavin containing amine oxidoreductase;
mRNA.chromosome_3.830.1	K14462 APOB; apolipoprotein B;uncharacterized protein LOC118431312 [Branchiostoma floridae];PREDICTED: uncharacterized protein LOC109469505 isoform X1 [Branchiostoma belcheri];PREDICTED: uncharacterized protein LOC109469505 isoform X2 [Branchiostoma belcheri]von Willebrand factor type D domain;vWFA;VWFD domain profile.;
mRNA.chromosome_2.3313.1	ND;uncharacterized protein LOC106150941 [Lingula anatina];uncharacterized protein LOC106172698 [Lingula anatina];PREDICTED: uncharacterized protein LOC100377645 [Saccoglossus kowalevskii]Domain of unknown function (DUF4559);NACHT domain;NACHT-NTPase domain profile.;
mRNA.chromosome_4.492.1	K16060 BIRC2_3; baculoviral IAP repeat-containing protein 2/3;CLUMA_CG020700, isoform A [Clunio marinus];inhibitor of apoptosis protein [Penaeus monodon]BIR repeat profile.;Inhibitor of Apoptosis domain;
mRNA.chromosome_4.1184.1	K12183 TSG101, STP22, VPS23; ESCRT-I complex subunit TSG101;tumor susceptibility gene 101 protein-like [Crassostrea gigas];tumor susceptibility gene 101 protein [Crassostrea gigas];tumor susceptibility gene 101 protein-like [Crassostrea virginica]Steadiness box (SB) domain profile.;Vps23 core domain;
mRNA.chromosome_7.25.1	ND;C1QL [Mytilus coruscus];putative C1q domain containing protein MgC1q75 [Mytilus galloprovincialis];unnamed protein product [Mytilus coruscus]C1q domain;C1q domain profile.;
mRNA.chromosome_3.211.2	K03900 VWF; von Willebrand factor;K03900 VWF; von Willebrand factor;uncharacterized protein LOC105342035 [Crassostrea gigas];LOW QUALITY PROTEIN: uncharacterized protein LOC111129625 [Crassostrea virginica];uncharacterized protein LOC117319770, partial [Pecten maximus]von Willebrand factor type D domain;VWFD domain profile.;
mRNA.chromosome_2.1271.1	------
mRNA.contig_4459.4.1	--Nephrin [Orchesella cincta];PREDICTED: nephrin-like isoform X6 [Branchiostoma belcheri];PREDICTED: nephrin-like isoform X7 [Branchiostoma belcheri]CD80-like C2-set immunoglobulin domain;Ig-like domain profile.;
mRNA.chromosome_11.1986.1	ND;Protein HP-25-like 1 [Mizuhopecten yessoensis];uncharacterized protein LOC110465407 [Mizuhopecten yessoensis];putative C1q domain containing protein MgC1q51 [Mytilus galloprovincialis]C1q domain;C1q domain profile.;Complement C1Q domain signature;
mRNA.chromosome_12.1489.1	------
