# Supplementary material for: Proteomic and Transcriptomic Responses Enable Clams to Correct the pH of Calcifying Fluids and Sustain Biomineralization in Acidified Environments
Source: Int J Mol Sci. 2022 Dec 16;23(24):16066. doi: 10.3390/ijms232416066 (PMC9781830; doi:10.3390/ijms232416066)
Supplement: Supplementary file 1 [file ijms-23-16066-s001.zip › ijms-2083283-supplementary/IJMS Paper 1 Supp Files_edited/table s4.xlsx]

## Sheet: Yellow
Table S4. Genes corresponding to the yellow module identified from WGCNA of hemolymph and calcium
geneID	Protein
mRNA.chromosome_3.2731.1	------
mRNA.chromosome_3.3033.1	ND;uncharacterized protein LOC110441357 [Mizuhopecten yessoensis];uncharacterized protein LOC110458736 isoform X1 [Mizuhopecten yessoensis]C-terminal of Roc, COR, domain;Death;Death domain;Death domain profile.;
mRNA.chromosome_15.45.1	--collectin-12, partial [Peromyscus leucopus];collectin-12 isoform X2 [Onychomys torridus];PREDICTED: collectin-12 [Peromyscus maniculatus bairdii]CLECT;C-type lectin domain profile.;C-type lectin domain signature.;Lectin C-type domain;
mRNA.chromosome_2.3467.1	K11997 TRIM2_3; tripartite motif-containing protein 2/3;uncharacterized protein LOC105340885 [Crassostrea gigas];tripartite motif-containing protein 2-like [Crassostrea virginica];uncharacterized protein LOC117322198 [Pecten maximus]RING-type zinc-finger;Zinc finger RING-type profile.;Zinc finger RING-type signature.;
mRNA.chromosome_2.3530.1	K11981 RNF41, NRDP1; E3 ubiquitin-protein ligase NRDP1;uncharacterized protein DDB_G0287625-like [Pecten maximus];E3 ubiquitin-protein ligase PDZRN3 [Mizuhopecten yessoensis];dentin sialophosphoprotein-like [Mizuhopecten yessoensis]Ring finger domain;Zinc finger RING-type profile.;Zinc finger RING-type signature.;Zinc finger TRAF-type profile.;
mRNA.chromosome_3.2323.1	K12472 EPS15; epidermal growth factor receptor substrate 15;Epidermal growth factor receptor substrate 15-like 1 [Mizuhopecten yessoensis];uncharacterized protein LOC110445212 [Mizuhopecten yessoensis];epidermal growth factor receptor substrate 15-like 1 isoform X3 [Crassostrea gigas]Cytoskeletal-regulatory complex EF hand;EF-hand calcium-binding domain.;EF-hand calcium-binding domain profile.;EH…
mRNA.chromosome_8.846.1	K00276 AOC3, AOC2, tynA; primary-amine oxidase;LOW QUALITY PROTEIN: putative amine oxidase [copper-containing] [Mizuhopecten yessoensis];putative amine oxidase [copper-containing] [Crassostrea gigas]Amiloride-sensitive amine oxidase signature;Copper amine oxidase copper-binding site signature.;Copper amine oxidase, enzyme domain;
mRNA.chromosome_5.2687.1	----Apolipoprotein L;
mRNA.chromosome_11.421.1	------
mRNA.chromosome_16.1790.1	----Glucose/ribitol dehydrogenase family signature;short chain dehydrogenase;Short-chain dehydrogenases/reductases family signature.;
mRNA.chromosome_18.37.1	--uncharacterized protein LOC111135651 [Crassostrea virginica];BEN domain-containing protein 3 [Mizuhopecten yessoensis]BEN domain;
mRNA.chromosome_2.2518.1	K20642 ARHGAP22_24_25; Rho GTPase-activating protein 22/24/25;rho GTPase-activating protein 24-like isoform X1 [Pecten maximus];rho GTPase-activating protein 24-like isoform X2 [Pecten maximus];rho GTPase-activating protein 24-like isoform X1 [Crassostrea virginica]PH domain;PH domain profile.;RhoGAP domain;Rho GTPase-activating proteins domain profile.;
mRNA.chromosome_19.2458.1	------
mRNA.chromosome_17.200.1	--hypothetical protein BV898_03439 [Hypsibius dujardini];hypothetical protein KP79_PYT14838 [Mizuhopecten yessoensis]--
mRNA.chromosome_3.1466.2	K14388 SLC5A8_12, SMCT; solute carrier family 5 (sodium-coupled monocarboxylate transporter), member 8/12;sodium-coupled monocarboxylate transporter 1-like [Crassostrea virginica];sodium-coupled monocarboxylate transporter 1-like [Crassostrea virginica]Sodium:solute symporter family;Sodium:solute symporter family profile.;Sodium:solute symporter family signature 1.;sss: transporter, solute:sodium…
mRNA.chromosome_10.1739.1	K18626 TCHH; trichohyalin;uncharacterized protein LOC117691348 [Crassostrea gigas]Reverse transcriptase (RNA-dependent DNA polymerase);Reverse transcriptase (RT) catalytic domain profile.;
mRNA.chromosome_2.647.1	--hypothetical protein BOX15_Mlig031370g1 [Macrostomum lignano];unnamed protein product [Mytilus coruscus]--
mRNA.chromosome_1.2289.1	K19196 BRMS1; breast cancer metastasis-suppressor 1 and related proteins;breast cancer metastasis-suppressor 1-like protein isoform X2 [Crassostrea gigas];breast cancer metastasis-suppressor 1-like protein [Crassostrea virginica]Sds3-like;
mRNA.chromosome_10.1764.1	K20221 IPO4, RANBP4; importin-4;unnamed protein product [Mytilus coruscus];uncharacterized protein LOC105322593 [Crassostrea gigas];unnamed protein product [Mytilus coruscus]--
mRNA.chromosome_17.724.1	--furin-like protease kpc-1 isoform X3 [Crassostrea virginica];Neuroendocrine convertase 2 [Mizuhopecten yessoensis]Serine proteases, subtilase family, histidine active site.;Serine proteases, subtilase family, serine active site.;Subtilase family;Subtilisin serine protease family (S8) signature;
mRNA.chromosome_13.586.1	K14677 ACY1; aminoacylase;aminoacylase-1-like isoform X1 [Pecten maximus];PREDICTED: aminoacylase-1-like [Branchiostoma belcheri]Ac-peptdase-euk: N-acyl-L-amino-acid amidohydrolase;ArgE / dapE / ACY1 / CPG2 / yscS family signature 1.;M20_AcylaseI_like;Peptidase dimerisation domain;Peptidase family M20/M25/M40;
mRNA.chromosome_12.173.1	----Death;Death domain;Death domain profile.;
mRNA.chromosome_10.2549.1	K20473 NBAS; neuroblastoma-amplified sequence;ND;uncharacterized protein LOC111108966 [Crassostrea virginica];uncharacterized protein LOC111129672 [Crassostrea virginica];uncharacterized protein LOC111129700 [Crassostrea virginica]--
mRNA.chromosome_16.133.1	--uncharacterized protein LOC117337464 [Pecten maximus];uncharacterized protein LOC111106987 [Crassostrea virginica];uncharacterized protein LOC111107178 [Crassostrea virginica]--
mRNA.contig_3338.1.1	------
mRNA.chromosome_3.1043.1	K14216 OAS; 2'-5'-oligoadenylate synthetase;2'-5'-oligoadenylate synthase 1A-like [Crassostrea virginica];2'-5'-oligoadenylate synthase 1-like isoform X2 [Crassostrea gigas]2'-5'-oligoadenylate synthase N-terminal region profile.;2'-5'-oligoadenylate synthetase 1, domain 2, C-terminus;Nucleotidyltransferase domain;Zinc finger C2H2 type domain profile.;Zinc finger C2H2 type domain signature.;
mRNA.chromosome_4.1377.1	K20221 IPO4, RANBP4; importin-4;unnamed protein product [Mytilus coruscus];unnamed protein product [Mytilus coruscus];unnamed protein product [Mytilus coruscus]--
mRNA.chromosome_11.596.1	--sarcoplasmic calcium-binding protein [Meretrix lusoria];sarcoplasmic calcium binding protein [Ruditapes philippinarum];sarcoplasmic calsium binding protein [Pseudocardium sybillae]--
mRNA.chromosome_9.1497.2	K09230 SCAN; SCAN domain-containing zinc finger protein;K17757 CARKD; ATP-dependent NAD(P)H-hydrate dehydratase;PREDICTED: uncharacterized protein LOC109592413 [Amphimedon queenslandica];PREDICTED: zinc finger and SCAN domain-containing protein 29-like, partial [Nothobranchius furzeri];proteoglycan 4-like [Branchiostoma floridae]Myb/SANT-like DNA-binding domain;
mRNA.chromosome_8.844.1	K00276 AOC3, AOC2, tynA; primary-amine oxidase;putative amine oxidase [copper-containing] [Mizuhopecten yessoensis];putative amine oxidase [copper-containing] [Pecten maximus];putative amine oxidase [copper-containing] [Crassostrea gigas]Amiloride-sensitive amine oxidase signature;Copper amine oxidase, enzyme domain;Copper amine oxidase, N2 domain;
mRNA.chromosome_5.2489.1	--clam ADP-ribosylating protein CARP-1 [Meretrix lamarckii];hypothetical protein [Paucisalibacillus globulus];uncharacterized protein LOC111346100 [Stylophora pistillata]--
mRNA.contig_598.1.1	----DDE superfamily endonuclease;Zinc finger SWIM-type profile.;
mRNA.contig_3325.3.1	----DZIP3/ hRUL138-like HEPN;
mRNA.chromosome_7.2279.1	----TNF(Tumour Necrosis Factor) family;
mRNA.chromosome_6.760.1	--hypothetical protein EB796_021032 [Bugula neritina];hypothetical protein EB796_003092 [Bugula neritina];uncharacterized protein LOC110448927 [Mizuhopecten yessoensis]--
mRNA.chromosome_2.1800.3	K08057 CALR; calreticulin;K19983 EXOC1, SEC3; exocyst complex component 1;uncharacterized protein LOC111120576 [Crassostrea virginica];uncharacterized protein LOC111107656 [Crassostrea virginica];uncharacterized protein LOC111132486 [Crassostrea virginica]--
mRNA.chromosome_16.131.1	--uncharacterized protein LOC117337464 [Pecten maximus];uncharacterized protein LOC117315902 isoform X1 [Pecten maximus];uncharacterized protein LOC117315902 isoform X2 [Pecten maximus]--
mRNA.chromosome_7.895.1	K05478 TNFSF15, VEGI; tumor necrosis factor ligand superfamily member 15;TNF [Ruditapes philippinarum];TNF, partial [Ruditapes philippinarum]TNF;TNF family profile.;TNF(Tumour Necrosis Factor) family;
mRNA.chromosome_17.974.2	--ubiquitin thioesterase otulin-like [Crassostrea virginica];uncharacterized protein LOC111107600 [Crassostrea virginica]Peptidase family C101;Protein family FAM105B signature;Protein family FAM105 signature;
mRNA.chromosome_2.72.1	K09848 TRAF4; TNF receptor-associated factor 4;TNF receptor-associated factor 6 [Lingula anatina];putative TNF receptor-associated factor 6 [Apostichopus japonicus]TRAF-type zinc finger;Zinc finger, C3HC4 type (RING finger);Zinc finger RING-type profile.;Zinc finger RING-type signature.;Zinc finger TRAF-type profile.;
mRNA.contig_1041.4.1	--lysozyme [Ruditapes philippinarum];lysozyme [Cyclina sinensis]Destabilase;lyz_i;
mRNA.chromosome_10.2511.2	K07380 CNTNAP2; contactin associated protein-like 2;neurexin-4-like [Pecten maximus];neurexin-4-like [Crassostrea virginica]EGF_CA;EGF-like domain;EGF-like domain profile.;LamG;Laminin G domain;Laminin G domain profile.;
mRNA.chromosome_17.1173.1	------
mRNA.chromosome_5.2159.1	ND;--Helix-turn-helix of DDE superfamily endonuclease;
mRNA.chromosome_6.2066.1	--uncharacterized protein LOC111120258 [Crassostrea virginica];uncharacterized protein LOC111138511 [Crassostrea virginica]--
mRNA.chromosome_7.1460.1	------
mRNA.contig_844.1.1	--inhibitor of apoptosis 2, partial [Sinohyriopsis schlegelii];PREDICTED: baculoviral IAP repeat-containing protein 7-A-like [Biomphalaria glabrata];uncharacterized protein LOC101860034 [Aplysia californica]BIR repeat profile.;Inhibitor of Apoptosis domain;Zinc finger, C3HC4 type (RING finger);Zinc finger RING-type profile.;
mRNA.chromosome_12.172.1	--hypothetical protein pdam_00020588 [Pocillopora damicornis];E3 ubiquitin-protein ligase TRIM71-like [Pocillopora damicornis]DZIP3/ hRUL138-like HEPN;
mRNA.contig_1861.1.1	--TNF [Ruditapes philippinarum];TNF, partial [Ruditapes philippinarum];TNF, partial [Ruditapes philippinarum]TNF family profile.;TNF(Tumour Necrosis Factor) family;
mRNA.contig_2958.6.1	--heat shock 70 kDa protein 12B-like [Crassostrea virginica];heat shock 70 kDa protein 12B-like [Crassostrea virginica]Hsp70 protein;HSPA12_like_NBD;
mRNA.contig_1672.2.1	--uncharacterized protein LOC111128333 [Crassostrea virginica];uncharacterized protein LOC111099844 [Crassostrea virginica];uncharacterized protein LOC111129089 [Crassostrea virginica]--
mRNA.chromosome_12.2209.1	--refilin-B [Crassostrea gigas];LOW QUALITY PROTEIN: refilin-B-like [Crassostrea virginica]FAM101 family;
mRNA.contig_4939.2.1	--glycine-rich domain-containing protein 1-like [Mizuhopecten yessoensis];hypothetical protein KP79_PYT02173 [Mizuhopecten yessoensis]Glycine-rich domain-containing protein-like;
mRNA.chromosome_6.1833.1	--copine-8-like isoform X2 [Pecten maximus];copine-8-like isoform X4 [Pecten maximus];Protein BONZAI 1,Copine-3,Copine-E,Copine-8,Nicotinic receptor-associated protein 1,Protein BONZAI 2,Copine-5,Copine-2,Copine-4,Copine-1,Copine-6,Copine-B,Copine-D,Copine-7,Copine-A,Copine-9 [Mytilus coruscus]C2B_Copine;C2 domain;C2 domain profile.;Copine;vWA_copine_like;
mRNA.chromosome_6.326.1	------
mRNA.chromosome_2.2830.1	K05016 CLCN7; chloride channel 7;H(+)/Cl(-) exchange transporter 7-like [Pecten maximus];H(+)/Cl(-) exchange transporter 7-like isoform X1 [Mizuhopecten yessoensis]CBS domain;CBS domain profile.;CBS_pair_voltage-gated_CLC_euk_bac;Chloride channel signature;ClC_6_like;Voltage gated chloride channel;
mRNA.chromosome_10.2401.1	----Ig-like domain profile.;
mRNA.contig_3123.4.1	--uncharacterized protein LOC110448927 [Mizuhopecten yessoensis];uncharacterized protein LOC110250723 [Exaiptasia diaphana]DDE superfamily endonuclease;Helix-turn-helix of DDE superfamily endonuclease;THAP domain;Zinc finger THAP-type profile;
mRNA.contig_4559.1.1	--CD40 ligand-like [Crassostrea virginica]TNF family profile.;TNF(Tumour Necrosis Factor) family;
mRNA.chromosome_6.1241.1	K09533 DNAJC13; DnaJ homolog subfamily C member 13;hypothetical protein CRYPA_468 [uncultured SUP05 cluster bacterium];RNA-directed DNA polymerase from transposon BS [Mizuhopecten yessoensis]Reverse transcriptase (RNA-dependent DNA polymerase);Reverse transcriptase (RT) catalytic domain profile.;RT_nLTR_like;
mRNA.chromosome_7.600.1	K16669 FAT4; protocadherin Fat 4;K16669 FAT4; protocadherin Fat 4;unnamed protein product [Mytilus coruscus];unnamed protein product [Mytilus coruscus];unnamed protein product [Mytilus coruscus]--
mRNA.chromosome_18.1437.1	--uncharacterized protein LOC111126019 isoform X2 [Crassostrea virginica];uncharacterized protein LOC111126019 isoform X3 [Crassostrea virginica];uncharacterized protein LOC111126019 isoform X4 [Crassostrea virginica]--
mRNA.chromosome_18.70.1	--hypothetical protein BSL78_27753, partial [Apostichopus japonicus];Pol, env [Haliotis discus hannai];Pol [Haliotis discus hannai]Integrase catalytic domain profile.;Integrase core domain;Integrase zinc binding domain;Reverse transcriptase (RNA-dependent DNA polymerase);Reverse transcriptase (RT) catalytic domain profile.;RNase_HI_RT_Ty3;RNase H-like domain found in reverse transcriptase;RT_LTR;
mRNA.chromosome_13.2356.1	K08337 ATG7; ubiquitin-like modifier-activating enzyme ATG7;ubiquitin-like modifier-activating enzyme ATG7 [Crassostrea virginica];ubiquitin-like modifier-activating enzyme ATG7 [Crassostrea virginica];ubiquitin-like modifier-activating enzyme ATG7 [Pecten maximus]Apg7;E1_like_apg7: E1-like protein-activating enzyme Gsa7p/Apg7p;ThiF family;Ubiquitin-like modifier-activating enzyme ATG7 N-terminus;
mRNA.contig_1879.1.1	--toll-like receptor 13 [Cyclina sinensis]Leucine rich repeat;Leucine-rich repeat profile.;TIR domain;TIR domain profile.;
mRNA.chromosome_16.17.1	--hypothetical protein BSL78_27753, partial [Apostichopus japonicus];Pol, env [Haliotis discus hannai];hypothetical protein DSY43_00985 [Gammaproteobacteria bacterium]Integrase catalytic domain profile.;Integrase core domain;Integrase zinc binding domain;Reverse transcriptase (RNA-dependent DNA polymerase);Reverse transcriptase (RT) catalytic domain profile.;RNase_HI_RT_Ty3;RNase H-like domain fo…
mRNA.contig_3920.4.1	------
mRNA.chromosome_2.537.1	K09637 TMPRSS6; transmembrane protease serine 6;K11647 SMARCA2_4; SWI/SNF-related matrix-associated actin-dependent regulator of chromatin subfamily A member 2/4;putative RNA-directed DNA polymerase from transposon X-element [Stylophora pistillata];putative RNA-directed DNA polymerase from transposon X-element [Stylophora pistillata];putative RNA-directed DNA polymerase from transposon X-element …
mRNA.chromosome_18.1370.1	----Glycosyltransferase sugar-binding region containing DXD motif;
mRNA.chromosome_3.339.1	------
mRNA.chromosome_12.2501.1	K08057 CALR; calreticulin;K19983 EXOC1, SEC3; exocyst complex component 1;uncharacterized protein LOC117685137 [Crassostrea gigas];uncharacterized protein LOC111110005 [Crassostrea virginica];uncharacterized protein LOC111120576 [Crassostrea virginica]--
mRNA.contig_151.1.1	--E3 ubiquitin-protein ligase DZIP3 [Stylophora pistillata];uncharacterized protein LOC111324921 [Stylophora pistillata]DZIP3/ hRUL138-like HEPN;
mRNA.chromosome_5.3201.1	K01019 GAL3ST1; galactosylceramide sulfotransferase;galactosylceramide sulfotransferase [Crassostrea gigas];galactose-3-O-sulfotransferase 2-like [Crassostrea virginica]Galactose-3-O-sulfotransferase;
mRNA.chromosome_13.2508.1	--prestin-like isoform X2 [Mizuhopecten yessoensis];prestin-like isoform X3 [Mizuhopecten yessoensis]Sulfate permease family;sulP: sulfate permease;
mRNA.chromosome_1.1399.1	--heat shock 70 kDa protein 12B-like isoform X2 [Mizuhopecten yessoensis]Hsp70 protein;
mRNA.chromosome_1.1899.1	ND;uncharacterized protein LOC111119889 [Crassostrea virginica];complement C1q tumor necrosis factor-related protein 6 [Lingula anatina];uncharacterized protein LOC112565775 [Pomacea canaliculata]C1q domain;C1q domain profile.;Complement C1Q domain signature;
mRNA.contig_1107.1.1	------
mRNA.chromosome_1.695.1	--unnamed protein product [Mytilus coruscus];unnamed protein product [Mytilus coruscus]--
mRNA.contig_3123.3.1	--PREDICTED: uncharacterized protein LOC105850220, partial [Hydra vulgaris];PREDICTED: uncharacterized protein LOC105848659, partial [Hydra vulgaris]YqaJ-like viral recombinase domain;Zinc finger SWIM-type profile.;
mRNA.chromosome_1.1933.1	K01785 galM, GALM; aldose 1-epimerase;aldose 1-epimerase isoform X2 [Crassostrea gigas]Aldose 1-epimerase;Aldose 1-epimerase putative active site.;galactose_mutarotase_like;
mRNA.chromosome_1.162.1	K14354 SLCO4A; solute carrier organic anion transporter family, member 4A;--Kazal domain profile.;Kazal-type serine protease inhibitor domain;MFS_SLCO4_OATP4;oat: sodium-independent organic anion transporter;Organic Anion Transporter Polypeptide (OATP) family;
mRNA.chromosome_1.1662.1	K07426 CYP4B1; cytochrome P450, family 4, subfamily B, polypeptide 1;K17726 CYP4F2_3; leukotriene-B4 20-monooxygenase / phylloquinone omega-hydroxylase;CYP4B1 [Mytilus coruscus];uncharacterized protein LOC117324580 [Pecten maximus];cytochrome P450 4F12 [Crassostrea gigas]Cytochrome P450;Cytochrome P450 cysteine heme-iron ligand signature.;E-class P450 group I signature;P450 superfamily signature;

## Sheet: Grey
Table S4. Genes corresponding to the grey module identified from WGCNA of hemolymph and calcium
geneID	Protein
mRNA.chromosome_4.1784.1	K12298 CEL; bile salt-stimulated lipase;bile salt-activated lipase isoform X1 [Astyanax mexicanus];bile salt-activated lipase isoform X2 [Astyanax mexicanus];PREDICTED: bile salt-activated lipase-like [Salmo salar]Carboxylesterase family;Carboxylesterases type-B serine active site.;
mRNA.chromosome_15.499.1	--hypothetical protein F2P81_011279 [Scophthalmus maximus];tubulin alpha-1A chain isoform X2 [Orbicella faveolata];alpha-tubulin [Urechis caupo]alpha_tubulin;Alpha-tubulin signature;Tubulin C-terminal domain;Tubulin/FtsZ family, GTPase domain;Tubulin signature;Tubulin subunits alpha, beta, and gamma signature.;
mRNA.chromosome_12.122.1	--zinc finger RNA-binding protein-like [Parasteatoda tepidariorum]CARD;CARD caspase recruitment domain profile.;Caspase recruitment domain;Zinc finger C2H2 type domain profile.;Zinc finger C2H2 type domain signature.;Zinc-finger double-stranded RNA-binding;Zinc-finger of C2H2 type;
mRNA.chromosome_1.538.1	K03331 DCXR; L-xylulose reductase;PREDICTED: L-xylulose reductase isoform X2 [Sinocyclocheilus grahami]Glucose/ribitol dehydrogenase family signature;short chain dehydrogenase;Short-chain dehydrogenase/reductase (SDR) superfamily signature;Short-chain dehydrogenases/reductases family signature.;
mRNA.chromosome_1.3793.1	K15429 TRM5, TRMT5; tRNA (guanine37-N1)-methyltransferase;TRM5 [Mytilus coruscus];hypothetical protein EGW08_021667 [Elysia chlorotica];tRNA (guanine(37)-N1)-methyltransferase [Lingula anatina]Met-10+ like-protein;SAM-dependent methyltransferase TRM5/TYW2-type domain profile.;tRNA (guanine(37)-N1)-methyltransferase [TRMT5].;
mRNA.chromosome_1.1863.1	--interferon-induced protein 44-like [Pecten maximus];Interferon-induced protein 44-like [Mytilus coruscus];interferon-induced protein 44-like isoform X1 [Crassostrea virginica]TLD;
mRNA.contig_4994.2.1	----DDE superfamily endonuclease;
mRNA.chromosome_19.2465.1	--Pol, env [Haliotis discus hannai];hypothetical protein BSL78_27753, partial [Apostichopus japonicus];Pol [Haliotis discus hannai]Integrase catalytic domain profile.;Integrase core domain;Integrase zinc binding domain;Reverse transcriptase (RNA-dependent DNA polymerase);Reverse transcriptase (RT) catalytic domain profile.;RNase_HI_RT_Ty3;RNase H-like domain found in reverse transcriptase;RT_LTR;

## Sheet: Brown
Table S4. Genes corresponding to the brown module identified from WGCNA of hemolymph and calcium
geneID	Protein
mRNA.chromosome_7.995.5	K05619 TGM1; transglutaminase 1;protein-glutamine gamma-glutamyltransferase K [Aplysia californica];hemocyte protein-glutamine gamma-glutamyltransferase [Aplysia californica]Transglutaminase family;Transglutaminase family, C-terminal ig like domain;Transglutaminase-like superfamily;Transglutaminases active site.;
mRNA.chromosome_6.2726.2	K13868 SLC7A9, BAT1; solute carrier family 7 (L-type amino acid transporter), member 9;b(0,+)-type amino acid transporter 1-like [Pecten maximus];b(0,+)-type amino acid transporter 1-like isoform X1 [Crassostrea virginica];b(0,+)-type amino acid transporter 1 [Crassostrea gigas]Amino acid permease;
mRNA.chromosome_9.1630.1	K19511 PXDN, VPO1; peroxidase;peroxidasin-like [Pecten maximus];myeloperoxidase-like [Mizuhopecten yessoensis];lactoperoxidase-like [Pecten maximus]Animal haem peroxidase;Animal haem peroxidase signature;Animal heme peroxidase superfamily profile.;
mRNA.chromosome_5.202.1	------
mRNA.chromosome_2.2307.1	--unnamed protein product [Mytilus coruscus];transmembrane protein 178B-like [Pomacea canaliculata];transmembrane protein 178B [Crassostrea gigas]MFS_Set;PMP-22/EMP/MP20/Claudin tight junction;
mRNA.chromosome_8.199.2	K03768 PPIB, ppiB; peptidyl-prolyl cis-trans isomerase B (cyclophilin B);peptidyl-prolyl cis-trans isomerase [Crassostrea gigas];peptidyl-prolyl cis-trans isomerase-like [Crassostrea virginica];PPIB [Mytilus coruscus]Cyclophilin peptidyl-prolyl cis-trans isomerase signature;Cyclophilin type peptidyl-prolyl cis-trans isomerase/CLD;Cyclophilin-type peptidyl-prolyl cis-trans isomerase domain profile…
mRNA.chromosome_11.1537.1	K02503 HINT1, hinT, hit; histidine triad (HIT) family protein;histidine triad nucleotide-binding protein 1 [Ixodes scapularis];hypothetical protein HST_G00128690 [Hippoglossus stenolepis];histidine triad nucleotide-binding protein 1 [Cimex lectularius]Histidine triad family signature;HIT domain;HIT domain profile.;HIT domain signature.;PKCI_related;
mRNA.chromosome_11.971.1	K01315 PLG; plasminogen;K01315 PLG; plasminogen;plasminogen [Crassostrea gigas];plasminogen [Branchiostoma belcheri tsingtauense];hypothetical protein [Scyliorhinus torazame]Kringle domain;Kringle domain profile.;Kringle domain signature;
mRNA.chromosome_2.2028.1	K06240 LAMA3_5; laminin, alpha 3/5;----
mRNA.chromosome_6.2630.1	K04550 CD91, LRP1; low density lipoprotein-related protein 1 (alpha-2-macroglobulin receptor);K04550 LRP1, CD91; low-density lipoprotein receptor-related protein 1 (alpha-2-macroglobulin receptor);K04550 LRP1, CD91; low-density lipoprotein receptor-related protein 1 (alpha-2-macroglobulin receptor);low-density lipoprotein receptor-related protein 4 isoform X1 [Crassostrea gigas];low-density lipop…
mRNA.chromosome_3.1887.1	K05614 SLC1A3, EAAT1; solute carrier family 1 (glial high affinity glutamate transporter), member 3;SLC1A3 [Mytilus coruscus];excitatory amino acid transporter 3-like [Pecten maximus];excitatory amino acid transporter 1-like isoform X1 [Crassostrea virginica]Glutamate-aspartate symporter signature;Sodium:dicarboxylate symporter family;Sodium:dicarboxylate symporter family signature 1.;Sodium:dica…
mRNA.chromosome_6.1081.1	------
mRNA.chromosome_3.2430.1	ND;complement C1q-like protein 3 [Ruditapes philippinarum];C1q domain-containing protein DC9, partial [Archivesica packardana];C1q domain-containing protein DC7, partial [Archivesica packardana]C1q domain;C1q domain profile.;Complement C1Q domain signature;
mRNA.chromosome_3.1990.1	K06568 CD227, MUC1; mucin 1, transmembrane;K06568 MUC1, CD227; mucin 1, transmembrane;unnamed protein product [Mytilus coruscus];uncharacterized protein LOC105343557 isoform X1 [Crassostrea gigas];uncharacterized protein LOC105343557 isoform X4 [Crassostrea gigas]DOMON_DOH;DOMON domain;DOMON domain profile.;SEA domain;SEA domain profile.;
mRNA.chromosome_6.779.1	K09614 CORIN; corin;CORIN [Mytilus coruscus];CORIN [Mytilus coruscus];CORIN [Mytilus coruscus]Chymotrypsin serine protease family (S1) signature;LDLa;LDL-receptor class A (LDLRA) domain profile.;LDL-receptor class A (LDLRA) domain signature.;Low-density lipoprotein receptor domain class A;Serine proteases, trypsin domain profile.;Serine proteases, trypsin family, histidine active site.;Serine pro…
mRNA.chromosome_11.719.1	K02183 CALM; calmodulin;caltractin [Crassostrea gigas];calmodulin-like protein 8 isoform X3 [Octopus vulgaris]EFh;EF hand;EF-hand calcium-binding domain.;EF-hand calcium-binding domain profile.;EF-hand domain pair;
mRNA.chromosome_17.728.1	----EGF-like domain signature 2.;
mRNA.chromosome_13.285.1	K16288 RIPK5, DSTYK; receptor-interacting serine/threonine-protein kinase 5;uncharacterized protein LOC110460623 isoform X2 [Mizuhopecten yessoensis];unnamed protein product [Mytilus coruscus]Dynamin family;Protein kinase domain profile.;Protein tyrosine kinase;
mRNA.chromosome_11.177.1	------
mRNA.chromosome_19.1721.1	--NADPH oxidase 5-like isoform X2 [Mizuhopecten yessoensis]Cytochrome B-245 heavy chain signature;EFh;EF-hand calcium-binding domain.;EF-hand calcium-binding domain profile.;EF-hand domain pair;FAD-binding domain;Ferredoxin reductase-type FAD binding domain profile.;Ferric Reductase Domain;Ferric reductase like transmembrane component;Ferric reductase NAD binding domain;Ferric reductase subgroup …
mRNA.chromosome_11.176.1	------
mRNA.chromosome_14.987.1	--sodium- and chloride-dependent glycine transporter 1-like [Pecten maximus];sodium-dependent proline transporter-like [Mizuhopecten yessoensis];sodium- and chloride-dependent neutral and basic amino acid transporter B(0+)-like isoform X1 [Crassostrea virginica]Sodium/chloride neurotransmitter symporter signature;Sodium:neurotransmitter symporter family;Sodium:neurotransmitter symporter family pr…
mRNA.chromosome_1.1896.1	K02738 PSMB6; 20S proteasome subunit beta 1;K03131 TAF6; transcription initiation factor TFIID subunit 6;vitelline membrane outer layer protein 1, partial [Ruditapes philippinarum];unnamed protein product [Mytilus coruscus];Vitelline membrane outer layer protein 1,Vitelline membrane outer layer protein 1 homolog [Mytilus coruscus]Vitelline membrane outer layer protein I (VOMI);
mRNA.chromosome_14.399.1	------
mRNA.chromosome_4.3111.1	--unnamed protein product [Mytilus coruscus];unnamed protein product [Mytilus coruscus];unnamed protein product [Mytilus coruscus]--
mRNA.chromosome_11.174.1	------
mRNA.chromosome_14.928.1	--uncharacterized protein LOC109618342 [Crassostrea gigas];uncharacterized protein LOC110462954 [Mizuhopecten yessoensis];unnamed protein product [Mytilus coruscus]--
mRNA.chromosome_2.3181.1	--hypothetical protein KP79_PYT06491 [Mizuhopecten yessoensis];uncharacterized protein LOC110464232 [Mizuhopecten yessoensis];uncharacterized protein LOC111120968 [Crassostrea virginica]Sleepless protein;
mRNA.chromosome_6.1153.1	------
mRNA.chromosome_6.1616.1	K08292 EEF2K; elongation factor 2 kinase;PREDICTED: alpha-protein kinase vwkA-like [Hydra vulgaris];myosin heavy chain kinase D-like [Acropora millepora];PREDICTED: myosin heavy chain kinase D-like [Acropora digitifera]Alpha_kinase;Alpha-kinase family;Alpha-type protein kinase domain profile.;
mRNA.chromosome_11.718.2	K13412 CPK; calcium-dependent protein kinase;caltractin [Crassostrea gigas];calmodulin-2-like [Crassostrea virginica]EF hand;EF-hand calcium-binding domain.;EF-hand calcium-binding domain profile.;EF-hand domain;EF-hand domain pair;
mRNA.chromosome_5.1738.1	----Chitin binding Peritrophin-A domain;Chitin-binding type-2 domain profile.;
mRNA.chromosome_11.1538.1	retinaldehyde-binding protein 1;alpha-tocopherol transfer protein-like isoform X1 [Crassostrea virginica];alpha-tocopherol transfer protein-like isoform X2 [Crassostrea virginica];alpha-tocopherol transfer protein-like [Pecten maximus]Cellular retinaldehyde-binding protein signature;CRAL/TRIO domain;CRAL-TRIO lipid binding domain profile.;SEC14;
mRNA.chromosome_3.962.1	K14686 SLC31A1, CTR1; solute carrier family 31 (copper transporter), member 1;probable low affinity copper uptake protein 2 [Octopus vulgaris];high affinity copper uptake protein 1 isoform X3 [Crassostrea gigas]Ctr copper transporter family;
mRNA.chromosome_8.1042.1	K05038 SLC6A5S; solute carrier family 6 (neurotransmitter transporter, amino acid) member 5/7/9/14;--Sodium/chloride neurotransmitter symporter signature;Sodium:neurotransmitter symporter family;Sodium:neurotransmitter symporter family profile.;Sodium:neurotransmitter symporter family signature 2.;
mRNA.chromosome_11.1775.1	K11536 SLC28A; pyrimidine nucleoside transport protein;LOW QUALITY PROTEIN: solute carrier family 28 member 3-like [Pecten maximus]Na+ dependent nucleoside transporter C-terminus;Na+ dependent nucleoside transporter N-terminus;Nucleoside recognition;nupC: nucleoside transporter, NupC family;
mRNA.chromosome_2.2807.1	retinaldehyde-binding protein 1;alpha-tocopherol transfer protein-like isoform X1 [Crassostrea virginica];alpha-tocopherol transfer protein-like isoform X2 [Crassostrea virginica];alpha-tocopherol transfer protein-like [Pecten maximus]Cellular retinaldehyde-binding protein signature;CRAL/TRIO domain;CRAL-TRIO lipid binding domain profile.;CRAL/TRIO, N-terminal domain;SEC14;
mRNA.chromosome_13.825.1	--hypothetical protein EGW08_006221 [Elysia chlorotica]Lipoma HMGIC fusion partner-like protein;
mRNA.chromosome_16.781.1	--UNC5C-like protein [Crassostrea virginica]Death domain;UPA domain;
mRNA.chromosome_16.790.2	--unnamed protein product [Mytilus coruscus];uncharacterized protein LOC105333893 [Crassostrea gigas];GRM4 [Mytilus coruscus]Metabotropic glutamate GPCR signature;Receptor family ligand binding region;
mRNA.chromosome_13.790.1	--unnamed protein product [Mytilus coruscus];stress response protein NhaX [Crassostrea gigas];uncharacterized protein LOC111106096 [Crassostrea virginica]Universal stress protein family;Universal stress protein signature;USP_Like;
mRNA.chromosome_12.670.1	------
mRNA.chromosome_17.1063.1	----ZIP Zinc transporter;
mRNA.chromosome_2.1624.1	K17834 MB21D1; cyclic GMP-AMP synthase;uncharacterized protein LOC110458748 [Mizuhopecten yessoensis];uncharacterized protein LOC110466405 [Mizuhopecten yessoensis]Mab-21 protein;
mRNA.chromosome_15.1739.1	--Signal peptide, CUB and EGF-like domain-containing protein 2 [Mizuhopecten yessoensis];uncharacterized protein LOC110446988 isoform X1 [Mizuhopecten yessoensis];sushi, von Willebrand factor type A, EGF and pentraxin domain-containing protein 1-like [Crassostrea gigas]Aspartic acid and asparagine hydroxylation site.;Calcium-binding EGF-like domain signature.;EGF_CA;EGF-like domain;EGF-like domai…
mRNA.chromosome_5.1732.1	K17495 CSMD; CUB and sushi domain-containing protein;sushi domain-containing protein 1 isoform X1 [Geotrypetes seraphini]CCP;Sushi/CCP/SCR domain profile.;Sushi repeat (SCR repeat);
mRNA.chromosome_8.1144.1	K15502 ANKRD28; serine/threonine-protein phosphatase 6 regulatory ankyrin repeat subunit A;uncharacterized protein LOC111124790 [Crassostrea virginica];uncharacterized protein LOC105328817 [Crassostrea gigas];uncharacterized protein LOC117334138 isoform X2 [Pecten maximus]Ankyrin repeat profile.;Ankyrin repeat region circular profile.;Ankyrin repeats (many copies);
mRNA.chromosome_3.2707.1	--uncharacterized protein LOC117324961 [Pecten maximus];PREDICTED: uncharacterized protein LOC106065147 [Biomphalaria glabrata]--
mRNA.chromosome_14.642.1	--short-chain collagen C4 isoform X2 [Nematostella vectensis];LOW QUALITY PROTEIN: uncharacterized protein LOC111105051 [Crassostrea virginica];short-chain collagen C4 isoform X1 [Nematostella vectensis]--
mRNA.chromosome_1.1629.1	------
mRNA.chromosome_4.1963.1	----Sushi/CCP/SCR domain profile.;
mRNA.chromosome_2.1174.1	K08136 SPOCK, TIC1; sparc/osteonectin, cwcv and kazal-like domeins proteoglycan (testican);proteoglycan Cow [Aplysia californica];PREDICTED: testican-1-like isoform X1 [Biomphalaria glabrata]EF-hand calcium-binding domain.;Secreted protein acidic and rich in cysteine Ca binding region;Thyroglobulin type-1 domain profile.;Thyroglobulin type-1 repeat;Thyroglobulin type-1 repeat signature.;TY;
mRNA.chromosome_1.2211.1	K19757 RSPH9; radial spoke head protein 9;radial spoke head protein 9 homolog [Pecten maximus];radial spoke head protein 9 homolog isoform X1 [Crassostrea virginica]Radial spokehead-like protein;
mRNA.chromosome_12.449.1	K14158 SLC5A1, SGLT1; solute carrier family 5 (sodium/glucose cotransporter), member 1;K14389 SLC5A9, SGLT4; solute carrier family 5 (sodium/glucose cotransporter), member 9;sodium/glucose cotransporter 4-like [Mizuhopecten yessoensis];sodium/glucose cotransporter 4-like [Crassostrea virginica]Prokaryotic membrane lipoprotein lipid attachment site profile.;Sodium:solute symporter family;Sodium:so…
mRNA.chromosome_2.2912.1	K04596 BAI1; brain-specific angiogenesis inhibitor 1;cartilage intermediate layer protein 1-like [Pecten maximus];cartilage intermediate layer protein 1-like [Mizuhopecten yessoensis];cartilage intermediate layer protein 1-like [Mizuhopecten yessoensis]Ig;Prokaryotic membrane lipoprotein lipid attachment site profile.;Thrombospondin type 1 domain;Thrombospondin type-1 (TSP1) repeat profile.;
mRNA.chromosome_9.1570.1	--Delta-like protein 1 [Mizuhopecten yessoensis];uncharacterized protein LOC105337186 isoform X1 [Crassostrea gigas];uncharacterized protein LOC105337186 isoform X2 [Crassostrea gigas]--
mRNA.chromosome_7.124.1	K17495 CSMD; CUB and sushi domain-containing protein;PREDICTED: sushi, von Willebrand factor type A, EGF and pentraxin domain-containing protein 1 isoform X2 [Monodelphis domestica];LOW QUALITY PROTEIN: sushi, von Willebrand factor type A, EGF and pentraxin domain-containing protein 1 [Paramormyrops kingsleyae];PREDICTED: sushi, von Willebrand factor type A, EGF and pentraxin domain-containing pr…
mRNA.chromosome_3.3186.1	--ferric-chelate reductase 1 isoform X2 [Crassostrea gigas]Cyt_b561_FRRS1_like;Cytochrome b561 domain profile.;DOMON domain;DOMON domain profile.;DOMON_SDR_2_like;Eukaryotic cytochrome b561;
mRNA.chromosome_19.3589.1	------
mRNA.chromosome_11.1494.1	------
mRNA.chromosome_3.1988.1	K06568 CD227, MUC1; mucin 1, transmembrane;K06568 MUC1, CD227; mucin 1, transmembrane;uncharacterized protein LOC111121000 [Crassostrea virginica];uncharacterized protein LOC105343557 isoform X1 [Crassostrea gigas];uncharacterized protein LOC105343557 isoform X2 [Crassostrea gigas]EGF_CA;EGF-like domain profile.;EGF-like domain signature 1.;EGF-like domain signature 2.;Lytic polysaccharide mono-o…
mRNA.chromosome_4.1830.1	K08469 GPR158; G protein-coupled receptor 158;uncharacterized protein LOC117327845 [Pecten maximus]PDC1_MCP_like;
mRNA.chromosome_15.669.1	--Glutamine synthetase [Sinonovacula constricta];glutamine synthetase [Aplysia californica];glutamine synthetase [Crassostrea gigas]Glutamine synthetase, beta-Grasp domain;Glutamine synthetase, catalytic domain;Glutamine synthetase putative ATP-binding region signature.;Glutamine synthetase signature 1.;
mRNA.chromosome_17.124.3	--putative ammonium transporter 1 isoform X1 [Mizuhopecten yessoensis];putative ammonium transporter 1 isoform X2 [Mizuhopecten yessoensis];putative ammonium transporter 1 isoform X3 [Mizuhopecten yessoensis]Ammonium Transporter Family;Ammonium transporters signature.;amt: ammonium transporter;
mRNA.chromosome_5.3258.1	K07375 TUBB; tubulin beta;tubulin beta-4B chain-like [Pomacea canaliculata];TBB4B protein [Toxostoma redivivum];TBB4B protein [Spelaeornis formosus]beta_tubulin;Beta-tubulin signature;Tubulin C-terminal domain;Tubulin/FtsZ family, GTPase domain;Tubulin signature;Tubulin subunits alpha, beta, and gamma signature.;
mRNA.chromosome_17.1065.1	------
mRNA.chromosome_7.745.1	K07375 TUBB; tubulin beta;tubulin beta chain-like [Pomacea canaliculata];TUBB [Mytilus coruscus]beta_tubulin;Beta-tubulin signature;Tubulin-beta mRNA autoregulation signal.;Tubulin C-terminal domain;Tubulin/FtsZ family, GTPase domain;Tubulin signature;Tubulin subunits alpha, beta, and gamma signature.;
mRNA.chromosome_8.1313.1	------
mRNA.chromosome_11.235.1	K05096 FLT1, VEGFR1; FMS-like tyrosine kinase 1;K05098 CD309, KDR; kinase insert domain receptor (a type III receptor tyrosine kinase);K05098 KDR, VEGFR2, CD309; kinase insert domain protein receptor;uncharacterized protein LOC111112206 isoform X1 [Crassostrea virginica];uncharacterized protein LOC111112206 isoform X2 [Crassostrea virginica];uncharacterized protein LOC117343520 [Pecten maximus]Pr…
mRNA.chromosome_4.1154.1	K00461 ALOX5; arachidonate 5-lipoxygenase;arachidonate 5-lipoxygenase-like isoform X1 [Mizuhopecten yessoensis]Lipoxygenase;Lipoxygenase iron-binding catalytic domain profile.;Lipoxygenase signature;
mRNA.chromosome_16.1398.1	--hypothetical protein, partial [Meretrix lusoria];hypothetical protein COU61_00365 [Candidatus Pacearchaeota archaeon CG10_big_fil_rev_8_21_14_0_10_35_13]T4_like_lys;
mRNA.chromosome_4.1761.1	--unnamed protein product [Mytilus coruscus]--
mRNA.chromosome_14.644.1	--uncharacterized protein LOC111107576 isoform X1 [Crassostrea virginica];short-chain collagen C4-like isoform X2 [Crassostrea virginica];short-chain collagen C4-like isoform X3 [Crassostrea virginica]--
mRNA.chromosome_7.743.1	K07375 TUBB; tubulin beta;hypothetical protein EGW08_005393 [Elysia chlorotica];beta-tubulin [Crassostrea brasiliana];TUBB [Mytilus coruscus]beta_tubulin;Beta-tubulin signature;Tubulin-beta mRNA autoregulation signal.;Tubulin/FtsZ family, GTPase domain;Tubulin signature;Tubulin subunits alpha, beta, and gamma signature.;
mRNA.chromosome_18.1294.1	----C1q domain;C1q domain profile.;Complement C1Q domain signature;Thrombospondin type 1 domain;Thrombospondin type 1 repeat signature;Thrombospondin type-1 (TSP1) repeat profile.;
mRNA.chromosome_7.606.1	K09267 SOX1S; transcription factor SOX1/3/14/21 (SOX group B);transcription factor SOXB1, partial [Corbicula fluminea];Sox2 [Sinanodonta woodiana];SRY-box containing protein 2, partial [Sinohyriopsis schlegelii]HMG boxes A and B DNA-binding domains profile.;HMG (high mobility group) box;SOX-TCF_HMG-box;SOX transcription factor;
mRNA.chromosome_3.1713.1	--hypothetical protein KP79_PYT09035 [Mizuhopecten yessoensis];uncharacterized protein LOC110442013 isoform X1 [Mizuhopecten yessoensis];uncharacterized protein LOC110442013 isoform X2 [Mizuhopecten yessoensis]--
mRNA.chromosome_16.1083.1	--uncharacterized protein LOC101853194 [Aplysia californica]PMP-22/EMP/MP20/Claudin tight junction;
mRNA.contig_2093.2.1	--hypothetical protein B7P43_G03094, partial [Cryptotermes secundus];transposase [Thalamita poissoni];transposase [Thalamita poissoni]--
mRNA.chromosome_7.2110.1	----BRICHOS domain;
mRNA.chromosome_9.1562.1	K11989 IHH; indian hedgehog;uncharacterized protein LOC112572402 isoform X2 [Pomacea canaliculata]Hedgehog amino-terminal signalling domain;
mRNA.chromosome_2.3590.1	K11433 SETMAR; histone-lysine N-methyltransferase SETMAR;transposase, partial [Vibrio parahaemolyticus];hypothetical protein [Vibrio parahaemolyticus];putative uncharacterized protein FLJ37770 [Centruroides sculpturatus]HTH domain in Mos1 transposase;
mRNA.chromosome_17.1786.1	--LOW QUALITY PROTEIN: tryparedoxin-like [Crassostrea virginica];nucleoredoxin [Crassostrea gigas]Thioredoxin domain profile.;Thioredoxin-like;
mRNA.chromosome_13.1968.1	K10093 LGALS9; galectin-9;galectin [Archivesica packardana];tandem repeat galectin [Ruditapes philippinarum];galectin 2 [Mytilus galloprovincialis]Galactoside-binding lectin;Galactoside-binding lectin (galectin) domain profile.;GLECT;
mRNA.chromosome_5.2875.1	K06566 IFITM; interferon induced transmembrane protein;proline-rich transmembrane protein 1-like [Crassostrea virginica];proline-rich transmembrane protein 1-like [Crassostrea virginica]Interferon-induced transmembrane protein;
mRNA.chromosome_4.1764.1	------
mRNA.chromosome_1.246.1	K14386 SLC5A6, SMVT; solute carrier family 5 (sodium-dependent multivitamin transporter), member 6;K14388 SLC5A8_12, SMCT; solute carrier family 5 (sodium-coupled monocarboxylate transporter), member 8/12;--SLC5sbd_NIS-SMVT;Sodium:solute symporter family;Sodium:solute symporter family profile.;sss: transporter, solute:sodium symporter (SSS) family;
mRNA.chromosome_7.955.1	----TNF family profile.;
mRNA.chromosome_19.3371.1	--complement C1q-like protein 3 [Ruditapes philippinarum];sialic acid-binding lectin [Ruditapes philippinarum];sialic acid binding lectin [Solen grandis]C1q domain;C1q domain profile.;Complement C1Q domain signature;
mRNA.chromosome_10.2318.3	K14210 SLC3A1, RBAT; solute carrier family 3 (neutral and basic amino acid transporter), member 1;probable maltase isoform X1 [Crassostrea virginica];probable maltase isoform X2 [Crassostrea virginica];probable maltase isoform X3 [Crassostrea virginica]Alpha amylase, catalytic domain;Solute carrier family 3 member 2 N-terminus;
mRNA.chromosome_7.2366.1	K04437 FLNA; filamin;PREDICTED: filamin-C-like isoform X2 [Biomphalaria glabrata]Filamin/ABP280 repeat;Filamin/ABP280 repeat profile.;
mRNA.chromosome_7.1339.1	K07375 TUBB; tubulin beta;hypothetical protein ALC56_04982, partial [Trachymyrmex septentrionalis];hypothetical protein ALC57_00442 [Trachymyrmex cornetzi]--
mRNA.chromosome_13.2861.1	--uncharacterized protein LOC111110524 isoform X3 [Crassostrea virginica];uncharacterized protein LOC111110524 isoform X2 [Crassostrea virginica]Chitin binding Peritrophin-A domain;Chitin-binding type-2 domain profile.;
mRNA.chromosome_11.1543.1	K02503 HINT1, hinT, hit; histidine triad (HIT) family protein;hypothetical protein HST_G00128690 [Hippoglossus stenolepis];histidine triad nucleotide-binding protein 1 [Cimex lectularius];histidine triad nucleotide-binding protein 1 [Ixodes scapularis]Histidine triad family signature;HIT domain;HIT domain profile.;HIT domain signature.;PKCI_related;
mRNA.chromosome_16.1582.1	--peroxidasin homolog [Acanthaster planci];PREDICTED: peroxidasin homolog [Branchiostoma belcheri]Animal haem peroxidase;Animal heme peroxidase superfamily profile.;
mRNA.chromosome_15.312.1	--VIgL family C1q-related protein 13 [Littorina littorea];complement C1q tumor necrosis factor-related protein 2-like [Pecten maximus]C1q domain;C1q domain profile.;Complement C1Q domain signature;
mRNA.chromosome_3.85.1	K14073 PNLIP, PL; pancreatic triacylglycerol lipase;pancreatic lipase-related protein 2-like [Mizuhopecten yessoensis];Inactive pancreatic lipase-related protein 1 [Mizuhopecten yessoensis];inactive pancreatic lipase-related protein 1-like [Pecten maximus]Lipase;Pancreatic lipase signature;Pancreat_lipase_like;Triacylglycerol lipase family signature;
mRNA.chromosome_19.1537.2	--aminopeptidase N-like isoform X2 [Crassostrea virginica]ERAP1-like C-terminal domain;M1_APN-Q_like;Membrane alanyl dipeptidase (M1) family signature;Peptidase family M1 domain;Peptidase M1 N-terminal domain;
mRNA.chromosome_13.595.2	ND;Amyloid-like protein 2 [Triplophysa tibetana];hypothetical protein cypCar_00032894, partial [Cyprinus carpio];Kunitz-like protease inhibitor precursor, partial [Latrodectus hesperus]Basic protease (Kunitz-type) inhibitor family signature;KU;Kunitz/Bovine pancreatic trypsin inhibitor domain;Pancreatic trypsin inhibitor (Kunitz) family profile.;Pancreatic trypsin inhibitor (Kunitz) family signat…
mRNA.chromosome_7.712.1	--uncharacterized protein LOC110982422 [Acanthaster planci];uncharacterized protein LOC106174925 [Lingula anatina];uncharacterized protein LOC117113817 [Anneissia japonica]--
mRNA.chromosome_15.2247.1	------
mRNA.chromosome_10.214.2	K09436 FLI1; friend leukemia integration 1 transcription factor;hypothetical protein EGW08_002913, partial [Elysia chlorotica]Ets-domain;Ets-domain profile.;ETS domain signature;Ets-domain signature 1.;Ets-domain signature 2.;
mRNA.chromosome_12.218.1	------
mRNA.chromosome_9.2147.1	--vitelline membrane outer layer protein 1, partial [Ruditapes philippinarum];Vitelline membrane outer layer protein 1,Vitelline membrane outer layer protein 1 homolog [Mytilus coruscus];hypothetical protein AM593_10055, partial [Mytilus galloprovincialis]Vitelline membrane outer layer protein I (VOMI);
mRNA.chromosome_5.1385.1	K00311 ETFDH; electron-transferring-flavoprotein dehydrogenase;electron transfer flavoprotein-ubiquinone oxidoreductase, mitochondrial-like [Pecten maximus];Electron transfer flavoprotein-ubiquinone oxidoreductase, mitochondrial, partial [Larimichthys crocea]NAD(P)-binding Rossmann-like domain;Pyridine nucleotide disulphide reductase class-I signature;
mRNA.chromosome_13.1286.1	K12959 CAV3; caveolin 3;Caveolin-1 [Mizuhopecten yessoensis];caveolin-1 [Crassostrea gigas];hypothetical protein EGW08_023434 [Elysia chlorotica]Caveolin;
mRNA.chromosome_16.210.1	------
mRNA.chromosome_7.956.1	K04721 CD253, TNFSF10; tumor necrosis factor (ligand) superfamily, member 10;K04721 TNFSF10, TRAIL, CD253; tumor necrosis factor ligand superfamily member 10;tumor necrosis factor [Ostrea edulis]TNF family profile.;TNF(Tumour Necrosis Factor) family;
mRNA.chromosome_1.3121.4	K00008 SORD, gutB; L-iditol 2-dehydrogenase;SORD [Mytilus coruscus]Alcohol dehydrogenase GroES-like domain;sorbitol_DH;Zinc-binding dehydrogenase;Zinc-containing alcohol dehydrogenases signature.;
mRNA.chromosome_12.1643.2	K15837 GPSM2; G-protein signaling modulator 2;tetratricopeptide repeat protein 28-like isoform X2 [Mizuhopecten yessoensis];Tetratricopeptide repeat protein 28 [Mizuhopecten yessoensis];tetratricopeptide repeat protein 28-like isoform X1 [Mizuhopecten yessoensis]CHAT domain;Tetratricopeptide repeat;TPR repeat profile.;TPR repeat region circular profile.;
mRNA.chromosome_18.1689.1	--hypothetical protein BWK80_38900, partial [Desulfobacteraceae bacterium IS3];hypothetical protein BWK80_38900, partial [Desulfobacteraceae bacterium IS3];hypothetical protein BWK80_38900, partial [Desulfobacteraceae bacterium IS3]Cadherin domain;Cadherin_repeat;Cadherins domain profile.;Cadherin signature;
mRNA.chromosome_13.1283.1	K12959 CAV3; caveolin 3;Caveolin-1 [Mizuhopecten yessoensis];caveolin-1-like [Mizuhopecten yessoensis]Caveolin;
mRNA.chromosome_1.3740.1	K10380 ANK; ankyrin;hypothetical protein BGO68_01790, partial [Candidatus Amoebophilus sp. 36-38];ankyrin repeat domain-containing protein [Rhodobacteraceae bacterium]Ankyrin repeat profile.;Ankyrin repeat region circular profile.;Ankyrin repeats (3 copies);DZIP3/ hRUL138-like HEPN;
mRNA.chromosome_14.1921.1	------
mRNA.chromosome_13.2067.1	------
mRNA.chromosome_5.1381.1	--uncharacterized protein LOC105344747 isoform X3 [Crassostrea gigas];uncharacterized protein LOC105344747 isoform X1 [Crassostrea gigas];uncharacterized protein LOC105344747 isoform X2 [Crassostrea gigas]--
mRNA.chromosome_11.1175.1	K01015 SULT2B1; alcohol sulfotransferase;K01025 E2.8.2.-;sulfotransferase 1E1 [Crassostrea gigas];estrogen sulfotransferase-like isoform X2 [Limulus polyphemus]Sulfotransferase domain;
mRNA.chromosome_18.1784.1	--hypothetical protein cypCar_00005915, partial [Cyprinus carpio];hypothetical protein cypCar_00005915, partial [Cyprinus carpio];PREDICTED: protocadherin Fat 2 [Haplochromis burtoni]Cadherin domain;Cadherin_repeat;Cadherins domain profile.;Cadherin signature;
mRNA.chromosome_5.2877.1	K06566 IFITM; interferon induced transmembrane protein;proline-rich transmembrane protein 1-like [Crassostrea virginica];proline-rich transmembrane protein 1-like [Crassostrea virginica];proline-rich transmembrane protein 1-like [Crassostrea virginica]Interferon-induced transmembrane protein;
mRNA.chromosome_12.852.1	K04883 KCNAB2; potassium voltage-gated channel Shaker-related subfamily A, beta member 2;hypothetical protein C0Q70_17371 [Pomacea canaliculata];hypothetical protein C0Q70_17376 [Pomacea canaliculata];unnamed protein product [Mytilus coruscus]Aldo/keto reductase family;Aldo_ket_red;
mRNA.chromosome_12.2507.1	K01858 INO1, ISYNA1; myo-inositol-1-phosphate synthase;INO1 [Mytilus coruscus];LOW QUALITY PROTEIN: inositol-3-phosphate synthase 1-B-like [Crassostrea virginica];inositol-3-phosphate synthase 1-B isoform X2 [Crassostrea gigas]Myo-inositol-1-phosphate synthase;
mRNA.chromosome_17.1681.2	--uncharacterized protein LOC111104539 isoform X1 [Crassostrea virginica];uncharacterized protein LOC111106891 [Crassostrea virginica]--
mRNA.chromosome_8.2123.1	K00106 XDH; xanthine dehydrogenase/oxidase;xanthine dehydrogenase/oxidase [Geotrypetes seraphini];hypothetical protein Cfor_11005, partial [Coptotermes formosanus];xanthine dehydrogenase/oxidase isoform X2 [Microcaecilia unicolor]Molybdopterin-binding domain of aldehyde dehydrogenase;
mRNA.chromosome_12.519.1	--heat shock 70 kDa protein 12A-like [Crassostrea virginica];heat shock 70 kDa protein 12B-like isoform X2 [Mizuhopecten yessoensis]Hsp70 protein;
mRNA.chromosome_5.470.1	K02988 RP-S5, MRPS5, rpsE; small subunit ribosomal protein S5;hypothetical protein C0Q70_05579 [Pomacea canaliculata];LOW QUALITY PROTEIN: WD repeat-containing protein on Y chromosome-like [Pomacea canaliculata];WD repeat-containing protein on Y chromosome isoform X8 [Crassostrea gigas]G protein beta WD-40 repeat signature;Trp-Asp (WD) repeats circular profile.;Trp-Asp (WD) repeats profile.;Trp-A…
mRNA.chromosome_14.1053.2	--hypothetical protein KP79_PYT22610 [Mizuhopecten yessoensis];uncharacterized protein LOC110454498 [Mizuhopecten yessoensis]--
mRNA.chromosome_1.697.1	------
mRNA.chromosome_14.784.1	--ceramide-1-phosphate transfer protein-like isoform X2 [Pomacea canaliculata]Glycolipid transfer protein (GLTP);
mRNA.contig_1023.1.1	------
mRNA.chromosome_13.323.1	K13915 LYZ; lysozyme C;lysozyme [Cyclina sinensis];C-type lysozyme 3 [Mytilus galloprovincialis];lysozyme-like [Actinia tenebrosa]Alpha-lactalbumin / lysozyme C family profile.;Alpha-lactalbumin / lysozyme C signature.;C-type lysozyme/alpha-lactalbumin family;Lysozyme/alpha-lactalbumin superfamily signature;LYZ_C_invert;
mRNA.chromosome_11.1036.2	ND;unnamed protein product [Mytilus coruscus];FAD-linked oxidoreductase easE-like [Pecten maximus];unnamed protein product [Mytilus coruscus]Berberine and berberine like;FAD binding domain;Oxygen oxidoreductases covalent FAD-binding site.;PCMH-type FAD-binding domain profile.;
mRNA.chromosome_12.2277.1	--uncharacterized protein LOC117321260 [Pecten maximus];uncharacterized protein LOC117320173 [Pecten maximus];uncharacterized protein LOC105341568 [Crassostrea gigas]--
mRNA.chromosome_5.1386.1	K15148 MED7; mediator of RNA polymerase II transcription subunit 7;mediator of RNA polymerase II transcription subunit 7 isoform X1 [Crassostrea gigas];mediator of RNA polymerase II transcription subunit 7 isoform X2 [Crassostrea gigas]MED7 protein;
mRNA.chromosome_4.1695.1	K11647 SMARCA2_4; SWI/SNF-related matrix-associated actin-dependent regulator of chromatin subfamily A member 2/4;unnamed protein product [Mytilus coruscus];unnamed protein product [Mytilus coruscus];hypothetical protein BSL78_13033 [Apostichopus japonicus]Reverse transcriptase (RNA-dependent DNA polymerase);Reverse transcriptase (RT) catalytic domain profile.;RT_nLTR_like;
mRNA.chromosome_18.134.1	--Pol [Haliotis discus hannai];Pol, env [Haliotis discus hannai];Pol [Haliotis discus hannai]Integrase catalytic domain profile.;Integrase core domain;Integrase zinc binding domain;Reverse transcriptase (RNA-dependent DNA polymerase);Reverse transcriptase (RT) catalytic domain profile.;RNase_HI_RT_Ty3;RNase H-like domain found in reverse transcriptase;RT_LTR;
mRNA.chromosome_11.689.1	K10532 HGSNAT; heparan-alpha-glucosaminide N-acetyltransferase;heparan-alpha-glucosaminide N-acetyltransferase-like isoform X2 [Pecten maximus];HGSNAT [Mytilus coruscus]Domain of unknown function (DUF5009);
mRNA.contig_684.4.1	------
mRNA.chromosome_12.589.2	K10408 DNAH; dynein heavy chain, axonemal;dynein heavy chain 10, axonemal-like isoform X3 [Crassostrea virginica];dynein heavy chain 10, axonemal-like isoform X1 [Crassostrea virginica];dynein heavy chain 10, axonemal-like isoform X2 [Crassostrea virginica]AAA+ lid domain;ATP-binding dynein motor region;Dynein heavy chain AAA lid domain;Dynein heavy chain C-terminal domain;Dynein heavy chain, N-t…
mRNA.chromosome_12.220.1	------
mRNA.chromosome_2.2586.2	K17751 MYH6_7; myosin heavy chain 6/7;myosin heavy chain, striated muscle isoform X1 [Pecten maximus];myosin heavy chain, striated muscle isoform X9 [Pecten maximus];myosin heavy chain [Pecten maximus]IQ calmodulin-binding motif;IQ motif profile.;Myosin head (motor domain);Myosin heavy chain signature;Myosin motor domain profile.;Myosin N-terminal SH3-like domain;Myosin N-terminal SH3-like domain…
mRNA.contig_2164.1.1	--uncharacterized protein LOC110458736 isoform X3 [Mizuhopecten yessoensis];uncharacterized protein LOC110458736 isoform X1 [Mizuhopecten yessoensis]C-terminal of Roc, COR, domain;Death;Death domain;Death domain profile.;Ig;Ig-like domain profile.;Immunoglobulin I-set domain;Ras of Complex, Roc, domain of DAPkinase;
mRNA.chromosome_4.3273.1	------
mRNA.chromosome_2.1045.1	K00019 E1.1.1.30, bdh; 3-hydroxybutyrate dehydrogenase;17-beta-hydroxysteroid dehydrogenase type 6-like [Mizuhopecten yessoensis];17-beta-hydroxysteroid dehydrogenase type 6-like [Crassostrea virginica]Glucose/ribitol dehydrogenase family signature;short chain dehydrogenase;Short-chain dehydrogenase/reductase (SDR) superfamily signature;Short-chain dehydrogenases/reductases family signature.;
mRNA.chromosome_12.1836.1	--uncharacterized protein LOC110043627 [Orbicella faveolata]--
mRNA.chromosome_12.2958.1	K08057 CALR; calreticulin;uncharacterized protein LOC111106891 [Crassostrea virginica];uncharacterized protein LOC117682681 [Crassostrea gigas];uncharacterized protein LOC105341023 [Crassostrea gigas]--
mRNA.chromosome_8.169.3	K20478 GOLGB1; golgin subfamily B member 1;uncharacterized protein LOC105348209 isoform X2 [Crassostrea gigas];uncharacterized protein LOC105348209 isoform X1 [Crassostrea gigas];uncharacterized protein LOC111129277 isoform X2 [Crassostrea virginica]Chitin-binding type-2 domain profile.;
mRNA.chromosome_1.838.1	----EF-hand calcium-binding domain.;
mRNA.chromosome_10.2726.1	--uncharacterized protein LOC117327224 [Pecten maximus];hypothetical protein KP79_PYT07060 [Mizuhopecten yessoensis]Ras_like_GTPase;
mRNA.chromosome_5.3354.3	K00512 CYP17A; steroid 17alpha-monooxygenase / 17alpha-hydroxyprogesterone deacetylase;K07422 CYP2U1; cytochrome P450, family 2, subfamily U, polypeptide 1;CYP17A [Mytilus coruscus];CYP17A [Mytilus coruscus]Cytochrome P450;Cytochrome P450 cysteine heme-iron ligand signature.;E-class P450 group I signature;P450 superfamily signature;
mRNA.chromosome_3.1740.1	K03250 EIF3E, INT6; translation initiation factor 3 subunit E;eukaryotic translation initiation factor 3 subunit E [Crassostrea gigas];EIF3E [Mytilus coruscus]eIF3 subunit 6 N terminal domain;Eukaryotic translation initiation factor 3 subunit E [EIF3E].;motif in proteasome subunits, Int-6, Nip-1 and TRIP-15;PCI domain;PCI domain profile.;
mRNA.chromosome_17.1939.1	--hypothetical protein AM593_00986, partial [Mytilus galloprovincialis];hypothetical protein AM593_04934, partial [Mytilus galloprovincialis];hypothetical protein AM593_08643, partial [Mytilus galloprovincialis]BRICHOS domain profile.;
mRNA.chromosome_7.1309.1	K05143 TNFRSF6B, DCR3; tumor necrosis factor receptor superfamily member 6B;K05148 TNFRSF11B, OPG; tumor necrosis factor receptor superfamily member 11B;TNFR2 [Mizuhopecten yessoensis];tumor necrosis factor receptor superfamily member 11B-like [Mizuhopecten yessoensis];tumor necrosis factor receptor precursor [Azumapecten farreri]TNFR/NGFR cysteine-rich region;TNFR/NGFR family cysteine-rich regio…
mRNA.chromosome_1.1136.1	K08132 COL12A; collagen, type XII, alpha;COL6A [Mytilus coruscus];unnamed protein product [Mytilus coruscus];unnamed protein product [Mytilus coruscus]von Willebrand factor type A domain;Von Willebrand factor type A domain signature;VWFA domain profile.;
mRNA.chromosome_9.114.1	--hypothetical protein, partial [Mercenaria mercenaria];kazal type serine protease inhibitor [Cyclina sinensis]Kazal domain profile.;
mRNA.chromosome_7.2282.1	--unnamed protein product [Mytilus coruscus];uncharacterized protein LOC110455929 [Mizuhopecten yessoensis];uncharacterized protein LOC110455953 [Mizuhopecten yessoensis]--
mRNA.chromosome_15.1504.1	--cyclooxygenase [Arabella sp. JCH-2014]Animal haem peroxidase;Animal haem peroxidase signature;Animal heme peroxidase superfamily profile.;prostaglandin_endoperoxide_synthase;
mRNA.chromosome_19.787.2	--phosphoenolpyruvate carboxykinase, cytosolic [GTP]-like isoform X1 [Mizuhopecten yessoensis]PEPCK_GTP;Phosphoenolpyruvate carboxykinase C-terminal P-loop domain;Phosphoenolpyruvate carboxykinase [GTP] [pckG].;Phosphoenolpyruvate carboxykinase (GTP) signature.;Phosphoenolpyruvate carboxykinase N-terminal domain;
mRNA.contig_4340.2.1	--RNA-directed DNA polymerase from transposon BS [Mizuhopecten yessoensis];RNA-directed DNA polymerase from transposon BS [Mizuhopecten yessoensis];PREDICTED: uncharacterized protein LOC107339570 [Acropora digitifera]Reverse transcriptase (RNA-dependent DNA polymerase);Reverse transcriptase (RT) catalytic domain profile.;RT_nLTR_like;
mRNA.contig_4378.1.2	----AAA domain;DEXXc_HELZ2-C;SF1_C_Upf1;
mRNA.chromosome_15.540.2	--Tubulin alpha chain, testis-specific [Mizuhopecten yessoensis];tubulin alpha-2/alpha-4 chain [Lingula anatina]alpha_tubulin;Alpha-tubulin signature;Tubulin C-terminal domain;Tubulin/FtsZ family, GTPase domain;Tubulin signature;Tubulin subunits alpha, beta, and gamma signature.;
mRNA.chromosome_4.1163.1	K08802 SNRK; SNF related kinase;PREDICTED: C-factor-like [Poecilia latipinna];LOW QUALITY PROTEIN: C-factor [Acipenser ruthenus];PREDICTED: C-factor-like [Poecilia formosa]Glucose/ribitol dehydrogenase family signature;short chain dehydrogenase;
mRNA.chromosome_13.2797.2	----GMPK;Guanylate kinase;Guanylate kinase-like domain profile.;Leucine-rich repeat;Leucine-rich repeat profile.;Leucine Rich repeats (2 copies);
mRNA.contig_5037.5.1	----ADP-ribosylglycohydrolase;
mRNA.chromosome_2.3528.1	K11140 ANPEP, CD13; aminopeptidase N;K11140 CD13, ANPEP; alanyl (membrane) aminopeptidase;hypothetical protein CRYPA_11 [uncultured SUP05 cluster bacterium];reverse transcriptase family protein, partial [Bathymodiolus brooksi thiotrophic gill symbiont];hypothetical protein BBROOKSOX_202 [Bathymodiolus brooksi thiotrophic gill symbiont]Reverse transcriptase (RNA-dependent DNA polymerase);Reverse t…
mRNA.chromosome_13.1544.1	K00665 FASN; fatty acid synthase, animal type;FASN [Mytilus coruscus];fatty acid synthase isoform X2 [Octopus vulgaris]KR domain;
mRNA.chromosome_8.1919.2	--unnamed protein product [Mytilus coruscus];scavenger receptor cysteine-rich type 1 protein M160-like isoform X2 [Pecten maximus];deleted in malignant brain tumors 1 protein-like isoform X1 [Pecten maximus]Scavenger receptor cysteine-rich domain;Speract receptor signature;SRCR domain profile.;SRCR domain signature.;
mRNA.chromosome_7.961.2	K05477 CD258, TNFSF14; tumor necrosis factor (ligand) superfamily, member 14;K05477 TNFSF14, LIGHT, CD258; tumor necrosis factor ligand superfamily member 14;TNF [Ruditapes philippinarum];tumor necrosis factor [Ruditapes philippinarum];TNF, partial [Ruditapes philippinarum]TNF;TNF family profile.;TNF(Tumour Necrosis Factor) family;
mRNA.chromosome_11.1495.2	--LRP3_10_12 [Mytilus coruscus]CUB domain profile.;LDLa;
mRNA.chromosome_3.3011.1	K07419 CYP2R1; vitamin D 25-hydroxylase;unnamed protein product [Mytilus coruscus];unnamed protein product [Mytilus coruscus];vitamin D(3) 25-hydroxylase-like [Mizuhopecten yessoensis]Cytochrome P450;Cytochrome P450 cysteine heme-iron ligand signature.;E-class P450 group I signature;
mRNA.chromosome_12.521.1	--heat shock 70 kDa protein 12A-like [Crassostrea virginica]--
mRNA.chromosome_2.105.2	K18630 TEKT3; tektin-3;tektin-3 isoform X2 [Crassostrea gigas]Tektin family;Tektin signature;
mRNA.chromosome_18.1686.2	--PREDICTED: protocadherin Fat 1-like isoform X3 [Biomphalaria glabrata];PREDICTED: protocadherin Fat 1-like isoform X3 [Biomphalaria glabrata];PREDICTED: protocadherin Fat 1-like isoform X3 [Biomphalaria glabrata]Cadherin domain;Cadherin_repeat;Cadherins domain profile.;
mRNA.chromosome_4.595.1	K17495 CSMD; CUB and sushi domain-containing protein;sushi, von Willebrand factor type A, EGF and pentraxin domain-containing protein 1 [Nematostella vectensis];sushi, von Willebrand factor type A, EGF and pentraxin domain-containing protein 1-like [Limulus polyphemus]CCP;LDLa;LDL-receptor class A (LDLRA) domain profile.;Low-density lipoprotein receptor domain class A;Sushi/CCP/SCR domain profile…
mRNA.chromosome_13.325.1	K02973 RP-S23e, RPS23; small subunit ribosomal protein S23e;40S ribosomal protein S23 [Mizuhopecten yessoensis]Ribosomal protein S12/S23;Ribosomal protein S12 signature.;Ribosomal_S23;uS12_E_A: ribosomal protein uS12;
mRNA.chromosome_2.1815.2	K00665 FASN; fatty acid synthase, animal type;fatty acid synthase-like [Crassostrea virginica]Acyl transferase domain;Acyl transferase domain in polyketide synthase (PKS) enzymes.;Beta-ketoacyl synthase;Beta-ketoacyl synthase, C-terminal domain;Beta-ketoacyl synthase, N-terminal domain;Beta-ketoacyl synthases active site.;enoyl_red;Ketoacyl-synthetase C-terminal extension;PKS;Polyketide synthase …
mRNA.chromosome_11.493.1	K00698 CHS1; chitin synthase;unnamed protein product [Mytilus coruscus];uncharacterized protein LOC105333102 [Crassostrea gigas];uncharacterized protein LOC111114890 [Crassostrea virginica]--
mRNA.chromosome_7.1557.1	K11810 SLC16A12; MFS transporter, MCP family, solute carrier family 16 (monocarboxylic acid transporters), member 12;monocarboxylate transporter 14-like isoform X1 [Crassostrea virginica]Major Facilitator Superfamily;Major facilitator superfamily (MFS) profile.;MFS_MCT_SLC16;
mRNA.chromosome_1.1268.1	--uncharacterized protein CXorf65-like [Pecten maximus];uncharacterized protein LOC105344373 isoform X1 [Crassostrea gigas]Putative Interleukin 2 receptor, gamma chain;
mRNA.chromosome_14.638.1	--hypothetical protein C0Q70_06337 [Pomacea canaliculata];hypothetical protein C0Q70_06334 [Pomacea canaliculata]Beta-lactamase;
mRNA.contig_1212.1.1	------
mRNA.chromosome_8.1499.3	--coiled-coil domain-containing protein 87-like isoform X2 [Crassostrea virginica];coiled-coil domain-containing protein 87-like isoform X3 [Crassostrea virginica];coiled-coil domain-containing protein 87-like isoform X1 [Crassostrea virginica]--
mRNA.chromosome_11.692.1	--unnamed protein product [Mytilus coruscus];unnamed protein product [Mytilus coruscus];unnamed protein product [Mytilus coruscus]Zinc finger C2H2 type domain signature.;
mRNA.chromosome_12.1872.1	K04961 RYR1; ryanodine receptor 1;uncharacterized protein LOC106161898 isoform X1 [Lingula anatina];PREDICTED: uncharacterized protein LOC107355382 [Acropora digitifera];uncharacterized protein LOC111333132 [Stylophora pistillata]--
mRNA.chromosome_18.415.1	--adhesion G-protein coupled receptor G6-like isoform X2 [Crassostrea virginica];uncharacterized protein LOC111126548 isoform X1 [Crassostrea virginica]7tmB2_Adhesion;7 transmembrane receptor (Secretin family);CLECT;C-type lectin domain profile.;GPCR proteolysis site, GPS, motif;G-protein coupled receptors family 2 profile 2.;GPS domain profile.;Lectin C-type domain;Secretin-like GPCR superfamily…
mRNA.chromosome_7.71.1	K01669 phrB; deoxyribodipyrimidine photo-lyase;phrB [Mytilus coruscus];deoxyribodipyrimidine photo-lyase [Crassostrea gigas];deoxyribodipyrimidine photo-lyase-like [Crassostrea virginica]DNA photolyase;DNA photolyases class 2 signature 2.;Photolyase/cryptochrome alpha/beta domain profile.;phr2: deoxyribodipyrimidine photolyase;
mRNA.chromosome_19.2169.1	--tenascin-X-like, partial [Rhincodon typus];AGAP011223-PA-like protein [Anopheles sinensis];protein scabrous-like [Myzus persicae]Fibrinogen beta and gamma chains, C-terminal globular domain;Fibrinogen C-terminal domain profile.;
mRNA.contig_3773.2.1	----Apolipoprotein A1/A4/E domain;
mRNA.chromosome_6.195.1	K16599 TTLL1; tubulin polyglutamylase TTLL1;K16603 TTLL9; tubulin polyglutamylase TTLL9;probable tubulin polyglutamylase TTLL9 isoform X3 [Crassostrea gigas]TTL domain profile.;Tubulin-tyrosine ligase family;
mRNA.chromosome_4.2321.1	K07426 CYP4B1; cytochrome P450, family 4, subfamily B, polypeptide 1;cytochrome P450 [Meretrix meretrix];Leukotriene-B4 omega-hydroxylase 3 [Mizuhopecten yessoensis]Cytochrome P450;
mRNA.chromosome_18.1047.1	--myosin-3-like [Mizuhopecten yessoensis]--
mRNA.contig_1279.1.1	--ER membrane protein complex subunit 7-like [Mizuhopecten yessoensis]Protein of unknown function (DUF2012);
mRNA.chromosome_7.445.1	K00968 PCYT1; choline-phosphate cytidylyltransferase;pleckstrin homology domain-containing family B member 2-like, partial [Pecten maximus];pleckstrin homology domain-containing family B member 2-like [Pecten maximus]PH domain;PH domain profile.;
mRNA.chromosome_9.747.1	K15168 MED25; mediator of RNA polymerase II transcription subunit 25;serine/threonine-protein kinase pats1 [Mizuhopecten yessoensis];uncharacterized protein LOC110458736 isoform X1 [Mizuhopecten yessoensis]Death;Death domain;Death domain profile.;
mRNA.chromosome_10.613.1	K06841 SEMA5; semaphorin 5;LOW QUALITY PROTEIN: semaphorin-5A-like [Lingula anatina];LOW QUALITY PROTEIN: semaphorin-5A-like [Lingula anatina]Thrombospondin type 1 domain;Thrombospondin type-1 (TSP1) repeat profile.;
mRNA.chromosome_6.2257.1	K18626 TCHH; trichohyalin;uncharacterized protein LOC117684722 [Crassostrea gigas];hypothetical protein [Tenacibaculum sp.];hypothetical protein [Tenacibaculum sp.]Reverse transcriptase (RNA-dependent DNA polymerase);Reverse transcriptase (RT) catalytic domain profile.;
mRNA.chromosome_17.2198.2	--inhibitor of apoptosis 2, partial [Sinohyriopsis schlegelii]BIR;BIR repeat profile.;Inhibitor of Apoptosis domain;
mRNA.chromosome_13.64.1	ND;uncharacterized protein LOC105317600 isoform X2 [Crassostrea gigas];uncharacterized protein LOC105317600 isoform X3 [Crassostrea gigas]--
mRNA.chromosome_4.1977.1	K17726 CYP4F2_3; leukotriene-B4 20-monooxygenase / phylloquinone omega-hydroxylase;CYP450 family 4 [Ruditapes philippinarum];cytochrome P450 4F22 [Crassostrea gigas];cytochrome P450 4F22 [Crassostrea gigas]Cytochrome P450;Cytochrome P450 cysteine heme-iron ligand signature.;E-class P450 group I signature;P450 superfamily signature;
mRNA.chromosome_7.123.1	ND;multimerin-1-like [Crassostrea virginica];eisosome protein 1-like [Crassostrea virginica];uncharacterized protein LOC111102731 [Crassostrea virginica]C1q domain;C1q domain profile.;Complement C1Q domain signature;
mRNA.chromosome_5.1983.1	K03989 C4; complement component 4;hic24 [Hyriopsis cumingii];short-chain collagen C4-like [Branchiostoma floridae];short-chain collagen C4-like isoform X1 [Crassostrea gigas]--
mRNA.chromosome_13.771.1	K10408 DNAH; dynein heavy chain, axonemal;transmembrane protein 168 isoform X2 [Crassostrea gigas]--
mRNA.chromosome_2.229.1	K07841 DIRAS2; DIRAS family, GTP-binding Ras-like 2;K07844 RASD2; RASD family, member 2;ras-related protein Rap-1 [Aplysia californica];hypothetical protein HF521_000077 [Silurus meridionalis]Ras family;small GTPase Ras family profile.;small_GTP: small GTP-binding protein domain;Transforming protein P21 ras signature;
mRNA.chromosome_9.398.1	K01931 NEUR; protein neuralized;uncharacterized protein LOC105330331 [Crassostrea gigas];uncharacterized protein LOC117339184 [Pecten maximus]mRING-HC-C3HC5_NEU1;Zinc finger, C3HC4 type (RING finger);Zinc finger RING-type profile.;
mRNA.chromosome_3.559.1	K12472 EPS15; epidermal growth factor receptor substrate 15;hypothetical protein CAPTEDRAFT_172714 [Capitella teleta];PREDICTED: DEP domain-containing protein 1B-like isoform X2 [Saccoglossus kowalevskii]RhoGAP domain;Rho GTPase-activating proteins domain profile.;
mRNA.contig_2100.2.1	--PREDICTED: NACHT, LRR and PYD domains-containing protein 6-like [Branchiostoma belcheri];protein NLRC5-like [Orbicella faveolata]--
mRNA.chromosome_17.965.1	--PREDICTED: uncharacterized protein LOC107331790 [Acropora digitifera]--
mRNA.chromosome_6.325.1	--uncharacterized protein LOC117684414 [Crassostrea gigas]--
mRNA.chromosome_6.1654.1	K04306 RXFP1, LGR7; relaxin family peptide receptor 1;K06704 ADAM10, CD156c; disintegrin and metalloproteinase domain-containing protein 10;K06704 CD156c, ADAM10; a disintegrin and metalloproteinase domain 10;K09533 DNAJC13; DnaJ homolog subfamily C member 13;K19942 GAS8; growth arrest-specific protein 8;RNA-directed DNA polymerase from transposon BS [Mizuhopecten yessoensis];hypothetical protein…
mRNA.chromosome_4.2395.1	K12829 SF3B2, SAP145, CUS1; splicing factor 3B subunit 2;uncharacterized protein LOC112041353, partial [Lingula anatina];uncharacterized protein LOC111100074 isoform X1 [Crassostrea virginica];hypothetical protein AVEN_147570_1 [Araneus ventricosus]--
mRNA.chromosome_11.179.2	--unnamed protein product [Mytilus coruscus];uncharacterized protein LOC117344226 [Pecten maximus];uncharacterized protein LOC110464348 [Mizuhopecten yessoensis]Zinc finger RING-type profile.;
mRNA.contig_1983.1.1	--TNF, partial [Ruditapes philippinarum];TNF, partial [Ruditapes philippinarum]TNF family profile.;TNF(Tumour Necrosis Factor) family;
mRNA.chromosome_2.1379.1	K16506 FAT1_2_3; protocadherin Fat 1/2/3;K16506 FAT1_2_3; protocadherin Fat 1/2/3;ND;uncharacterized protein K02A2.6-like [Crassostrea gigas];uncharacterized protein K02A2.6-like [Crassostrea gigas];uncharacterized protein K02A2.6-like [Crassostrea gigas]Integrase catalytic domain profile.;Integrase core domain;
mRNA.chromosome_1.828.1	----EF-hand calcium-binding domain.;
mRNA.chromosome_4.2319.1	K07426 CYP4B1; cytochrome P450, family 4, subfamily B, polypeptide 1;CYP450 family 4 [Ruditapes philippinarum];cytochrome P450 family 4, partial [Paphia undulata];cytochrome P450 family 4, partial [Meretrix meretrix]Cytochrome P450;
mRNA.chromosome_9.566.1	K06532 CD133, PROM1; prominin 1;K06532 PROM1, CD133; prominin 1;prominin-1-A [Strongylocentrotus purpuratus];putative prominin-1-A [Apostichopus japonicus];prominin-1-like isoform X1 [Acanthaster planci]Prominin;
mRNA.chromosome_13.1118.2	K10382 DST; dystonin;uncharacterized protein LOC117341337 [Pecten maximus];I-connectin [Penaeus vannamei];PREDICTED: uncharacterized protein LOC108672031 [Hyalella azteca]CLECT;
mRNA.chromosome_3.1982.1	--uncharacterized protein LOC117325865 [Pecten maximus];uncharacterized protein LOC110464451 [Mizuhopecten yessoensis];uncharacterized protein LOC105347480 [Crassostrea gigas]--
mRNA.chromosome_11.2154.1	--sarcoplasmic calcium binding protein [Ruditapes philippinarum];sarcoplasmic calcium-binding protein [Meretrix lusoria];sarcoplasmic calsium binding protein [Pseudocardium sybillae]EF-hand calcium-binding domain.;EF-hand calcium-binding domain profile.;

## Sheet: Blue
Table S4. Genes corresponding to the blue module identified from WGCNA of hemolymph and calcium
geneID	Protein
mRNA.chromosome_9.119.1	K16506 FAT1_2_3; protocadherin Fat 1/2/3;K16506 FAT1_2_3; protocadherin Fat 1/2/3;uncharacterized protein K02A2.6-like [Crassostrea gigas];uncharacterized protein K02A2.6-like [Crassostrea gigas];uncharacterized protein K02A2.6-like [Crassostrea gigas]Integrase catalytic domain profile.;Integrase core domain;Integrase zinc binding domain;Reverse transcriptase (RT) catalytic domain profile.;RNase_…
mRNA.chromosome_17.1242.1	----Integrase catalytic domain profile.;Integrase core domain;Integrase zinc binding domain;RNase_HI_RT_Ty3;RNase H-like domain found in reverse transcriptase;
mRNA.chromosome_8.2164.1	K08132 COL12A; collagen, type XII, alpha;COL6A [Mytilus coruscus];collagen alpha-1(XII) chain [Octopus vulgaris]von Willebrand factor type A domain;VWFA domain profile.;vWFA_subfamily_ECM;
mRNA.chromosome_12.1038.1	K02599 NOTCH1; Notch 1;K02599 NOTCH; Notch;K06052 CD339, JAG1; jagged 1 (Alagille syndrome);K06052 JAGGED, CD339; jagged;SNED1 protein [Caloenas nicobarica];SNED1 protein [Anseranas semipalmata];SNED1 protein [Herpetotheres cachinnans]Aspartic acid and asparagine hydroxylation site.;Calcium-binding EGF-like domain signature.;EGF_CA;EGF-like domain;EGF-like domain profile.;EGF-like domain signatur…
mRNA.chromosome_11.188.1	K12852 EFTUD2; 116 kDa U5 small nuclear ribonucleoprotein component;116 kDa U5 small nuclear ribonucleoprotein component-like [Crassostrea virginica];116 kDa U5 small nuclear ribonucleoprotein component-like [Crassostrea virginica];116 kDa U5 small nuclear ribonucleoprotein component [Crassostrea gigas]snRNP_III;
mRNA.chromosome_1.1623.2	------
mRNA.chromosome_12.2301.1	K06709 KDM4, JMJD2, JHDM3; jumonji domain-containing protein 2;uncharacterized protein LOC117331006 [Pecten maximus];uncharacterized protein LOC111131279 isoform X1 [Crassostrea virginica];uncharacterized protein LOC111125683 [Crassostrea virginica]Reverse transcriptase (RNA-dependent DNA polymerase);Reverse transcriptase (RT) catalytic domain profile.;
mRNA.contig_2779.1.3	----50S ribosome-binding GTPase;Ras_like_GTPase;TLD;
mRNA.chromosome_10.1347.1	--fatty acid-binding protein, intestinal-like [Crassostrea virginica];fatty acid-binding protein, adipocyte-like [Crassostrea virginica]Fatty acid-binding protein signature;
mRNA.chromosome_2.2278.1	K00623 CHAT; choline O-acetyltransferase;K07765 MBTPS2; S2P endopeptidase;K11536 SLC28A; pyrimidine nucleoside transport protein;UPF0728 protein-like isoform X1 [Anneissia japonica];hypothetical protein EGW08_003818 [Elysia chlorotica];UPF0728 protein-like [Acanthaster planci]Uncharacterised protein family UPF0728;
mRNA.chromosome_12.2233.1	K10380 ANK; ankyrin;ND;protein TANC2-like [Pecten maximus];ANKRD50 [Mytilus coruscus];protein TANC2-like [Pecten maximus]Ankyrin repeat profile.;Ankyrin repeat region circular profile.;Ankyrin repeats (3 copies);Domain of unknown function (DUF4559);
mRNA.chromosome_12.417.1	K01365 CTSL; cathepsin L;hypothetical protein BOX15_Mlig013052g1 [Macrostomum lignano];cathepsin L1 isoform X4 [Lingula anatina]Cathepsin propeptide inhibitor domain (I29);Eukaryotic thiol (cysteine) proteases cysteine active site.;Papain cysteine protease (C1) family signature;Papain family cysteine protease;Peptidase_C1A;
mRNA.chromosome_1.4262.1	K18085 MTMR10_11_12; myotubularin-related protein 10/11/12;hypothetical protein parPi_0013022 [Paroedura picta];uncharacterized protein LOC117335730 [Pecten maximus]Reverse transcriptase (RT) catalytic domain profile.;
mRNA.chromosome_17.1510.1	--macrophage-expressed gene 1 protein-like [Acanthaster planci];macrophage-expressed gene 1 protein-like [Mizuhopecten yessoensis];macrophage-expressed gene 1 protein-like [Mizuhopecten yessoensis]MAC/Perforin domain;Membrane attack complex/perforin (MACPF) domain profile.;
mRNA.chromosome_9.1603.1	ND;unnamed protein product [Mytilus coruscus];unnamed protein product [Mytilus coruscus];unnamed protein product [Mytilus coruscus]--
mRNA.chromosome_16.360.1	------
mRNA.chromosome_13.2224.1	K04097 HPGDS; prostaglandin-H2 D-isomerase / glutathione transferase;sigma glutathione S-transferase [Ruditapes philippinarum];glutathione S-transferase [Cyclina sinensis];sigma class glutathione S-transferase [Ruditapes philippinarum]AMPS.1;Glutathione S-transferase, C-terminal domain;Glutathione S-transferase, N-terminal domain;Glutathione Transferase (cytosolic);GST_C_Sigma_like;GST_N_Sigma_li…
mRNA.chromosome_10.611.1	K14716 SLC39A10, ZIP10; solute carrier family 39 (zinc transporter), member 10;K14718 SLC39A12, ZIP12; solute carrier family 39 (zinc transporter), member 12;Zinc transporter ZIP6,Zinc transporter foi,Zinc transporter ZIP4,Zinc transporter ZIP10 [Mytilus coruscus];zinc transporter ZIP10 [Crassostrea gigas];zinc transporter ZIP10-like [Crassostrea virginica]ZIP Zinc transporter;
mRNA.chromosome_12.536.1	--PREDICTED: uncharacterized protein K02A2.6-like [Saccoglossus kowalevskii];PREDICTED: uncharacterized protein K02A2.6-like [Saccoglossus kowalevskii]Eukaryotic and viral aspartyl proteases active site.;Reverse transcriptase (RNA-dependent DNA polymerase);Reverse transcriptase (RT) catalytic domain profile.;RNase_HI_RT_Ty3;RNase H-like domain found in reverse transcriptase;RT_LTR;
mRNA.chromosome_14.1754.1	------
mRNA.chromosome_1.3736.1	----EF-hand calcium-binding domain.;EF-hand calcium-binding domain profile.;
mRNA.chromosome_2.418.1	--uncharacterized protein LOC106154729 [Lingula anatina];uncharacterized protein LOC106163851 [Lingula anatina];uncharacterized protein LOC106168896 [Lingula anatina]Thrombospondin type-1 (TSP1) repeat profile.;
mRNA.chromosome_19.2481.1	--Ryncolin-2 [Exaiptasia diaphana];alpha collagen-like protein, partial [Stylophora pistillata];PREDICTED: hemicentin-1 isoform X6 [Cebus capucinus imitator]Thrombospondin type 1 domain;Thrombospondin type-1 (TSP1) repeat profile.;
mRNA.chromosome_11.2123.1	--sarcoplasmic calcium-binding protein [Meretrix lusoria];sarcoplasmic calcium binding protein [Ruditapes philippinarum];sarcoplasmic calsium binding protein [Pseudocardium sybillae]--
mRNA.chromosome_1.63.1	K20478 GOLGB1; golgin subfamily B member 1;uncharacterized protein LOC111131611 [Crassostrea virginica];uncharacterized protein LOC105346430 [Crassostrea gigas]von Willebrand factor type A domain;vWFA;VWFA domain profile.;
mRNA.chromosome_15.871.1	--hypothetical protein CRYPA_348 [uncultured SUP05 cluster bacterium];hypothetical protein BBROOKSOX_202 [Bathymodiolus brooksi thiotrophic gill symbiont]--
mRNA.chromosome_19.1763.2	----M1_APN-Q_like;Membrane alanyl dipeptidase (M1) family signature;Peptidase family M1 domain;Peptidase M1 N-terminal domain;
mRNA.chromosome_5.256.1	--heat shock 70 kDa protein 12A-like [Crassostrea gigas];heat shock 70 kDa protein 12A-like [Crassostrea virginica]--
mRNA.chromosome_9.1604.1	calcium-independent phospholipase A2-gamma;unnamed protein product [Mytilus coruscus];unnamed protein product [Mytilus coruscus];unnamed protein product [Mytilus coruscus]--
mRNA.chromosome_3.1777.1	--unnamed protein product [Mytilus coruscus];unnamed protein product [Mytilus coruscus];unnamed protein product [Mytilus coruscus]Putative esterase;
mRNA.chromosome_5.3060.1	K12307 MSFD8, CLN7; MFS transporter, ceroid-lipofuscinosis neuronal protein 7;major facilitator superfamily domain-containing protein 8-like isoform X1 [Pecten maximus];major facilitator superfamily domain-containing protein 8-like isoform X2 [Pecten maximus]Major Facilitator Superfamily;Major facilitator superfamily (MFS) profile.;MFS_MFSD8;
mRNA.chromosome_11.2302.1	K05866 CDC25B; M-phase inducer phosphatase 2;M-phase inducer phosphatase-like [Pecten maximus];M-phase inducer phosphatase-like [Pecten maximus];STG [Mytilus coruscus]Cdc25;M-phase inducer phosphatase signature;Rhodanese domain profile.;Rhodanese-like domain;
mRNA.chromosome_6.1995.1	K12852 EFTUD2; 116 kDa U5 small nuclear ribonucleoprotein component;sorting nexin-29;hypothetical protein AM593_06081, partial [Mytilus galloprovincialis];hypothetical protein [Tenacibaculum sp.];PREDICTED: RNA-directed DNA polymerase from mobile element jockey-like, partial [Saccoglossus kowalevskii]Reverse transcriptase (RNA-dependent DNA polymerase);Reverse transcriptase (RT) catalytic domain …
mRNA.chromosome_11.200.1	K10268 FBXL2_20; F-box and leucine-rich repeat protein 2/20;K10270 FBXL4; F-box and leucine-rich repeat protein 4;F-box/LRR-repeat protein 4 isoform X2 [Crassostrea gigas];F-box/LRR-repeat protein 4-like isoform X2 [Crassostrea gigas];F-box/LRR-repeat protein 4 isoform X1 [Crassostrea gigas]--
mRNA.chromosome_6.2012.1	----EB module;
mRNA.chromosome_19.327.1	--hypothetical protein BSL78_25928 [Apostichopus japonicus];hypothetical protein BSL78_15536 [Apostichopus japonicus];PREDICTED: uncharacterized protein LOC108361514 [Rhagoletis zephyria]DDE superfamily endonuclease;
mRNA.chromosome_5.3096.1	--uncharacterized protein LOC117690910 [Crassostrea gigas];uncharacterized protein LOC111116006 [Crassostrea virginica]BTB2_POZ_RhoBTB;BTB/POZ domain;
mRNA.chromosome_11.2304.1	K05866 CDC25B; M-phase inducer phosphatase 2;M-phase inducer phosphatase-like [Pecten maximus];STG [Mytilus coruscus];STG [Mytilus coruscus]Cdc25;M-phase inducer phosphatase signature;Rhodanese domain profile.;Rhodanese-like domain;
mRNA.chromosome_5.1440.1	ND;sialic acid-binding lectin [Ruditapes philippinarum];C1q domain-containing protein DC23, partial [Archivesica packardana];C1q domain-containing protein DC24, partial [Archivesica packardana]C1q domain;C1q domain profile.;Complement C1Q domain signature;
mRNA.chromosome_12.464.1	--uncharacterized protein LOC111121265 isoform X4 [Crassostrea virginica];uncharacterized protein LOC111121265 isoform X2 [Crassostrea virginica];uncharacterized protein LOC111121265 isoform X3 [Crassostrea virginica]--
mRNA.chromosome_17.1760.1	--PREDICTED: uncharacterized protein LOC106807044 isoform X4 [Priapulus caudatus];PREDICTED: uncharacterized protein LOC106807044 isoform X4 [Priapulus caudatus];PREDICTED: uncharacterized protein LOC106807044 isoform X4 [Priapulus caudatus]PDZ domain;PDZ domain profile.;PDZ_signaling;
mRNA.chromosome_10.2452.1	K08630 ADAMTS16; a disintegrin and metalloproteinase with thrombospondin motifs 16;uncharacterized protein LOC111125480 [Crassostrea virginica];mucin-2-like [Crassostrea gigas];LOW QUALITY PROTEIN: A disintegrin and metalloproteinase with thrombospondin motifs 19-like, partial [Pecten maximus]ADAM cysteine-rich domain;ADAM type metalloprotease domain profile.;Metallo-peptidase family M12;
mRNA.chromosome_5.486.1	----BRICHOS domain;
mRNA.chromosome_12.2873.2	K01025 E2.8.2.-;sulfotransferase family cytosolic 1B member 1-like [Crassostrea virginica];sulfotransferase 1 family member D1-like [Crassostrea virginica]Sulfotransferase domain;
mRNA.chromosome_11.716.1	K02183 CALM; calmodulin;Calmodulin [Mizuhopecten yessoensis];calcium-binding protein LPS1-beta-like [Mizuhopecten yessoensis];Calmodulin [Mizuhopecten yessoensis]EF-hand calcium-binding domain.;EF-hand calcium-binding domain profile.;EF-hand domain pair;EFh_PI-PLC;
mRNA.chromosome_16.1011.1	K11793 CRBN; cereblon;PREDICTED: protein cereblon homolog [Branchiostoma belcheri]CRBN_C_like;CULT domain profile.;Yippee zinc-binding/DNA-binding /Mis18, centromere assembly;
mRNA.chromosome_1.1560.1	K12298 CEL; bile salt-stimulated lipase;fatty acyl-CoA hydrolase precursor, medium chain-like [Branchiostoma floridae];PREDICTED: carboxylesterase 5A-like [Branchiostoma belcheri];uncharacterized protein LOC109936103 [Rhincodon typus]Carboxylesterase family;
mRNA.chromosome_2.361.1	ND;--Aspartic acid and asparagine hydroxylation site.;Calcium-binding EGF domain;Calcium-binding EGF-like domain signature.;Coagulation Factor Xa inhibitory site;EGF-like domain profile.;EGF-like domain signature 2.;
mRNA.chromosome_17.570.1	--LOW QUALITY PROTEIN: kinesin-like protein KIF6 [Crassostrea virginica]Kinesin heavy chain signature;Kinesin motor domain;Kinesin motor domain profile.;Kinesin motor domain signature.;KISc;
mRNA.chromosome_2.3036.1	K00685 ATE1, ate1; arginine-tRNA-protein transferase;K04306 RXFP1, LGR7; relaxin family peptide receptor 1;K08187 SLC16A10; MFS transporter, MCP family, solute carrier family 16 (monocarboxylic acid transporters), member 10;hypothetical protein CRYPA_407 [uncultured SUP05 cluster bacterium];hypothetical protein BBROOKSOX_353 [Bathymodiolus brooksi thiotrophic gill symbiont]--
mRNA.contig_3878.2.1	--uncharacterized protein LOC111104768 [Crassostrea virginica]Prokaryotic phospholipase A2;
mRNA.chromosome_13.1069.1	K01349 FURIN, PCSK3; furin;Dibasic-processing endoprotease [Malassezia restricta CBS 7877]Subtilase family;
mRNA.chromosome_4.2579.2	--uncharacterized protein LOC117328159 [Pecten maximus];uncharacterized protein C6orf118 [Crassostrea gigas]Translin-associated factor X-interacting N-terminus;
mRNA.chromosome_9.1863.1	K18626 TCHH; trichohyalin;uncharacterized protein LOC111947977 [Oryzias latipes];hypothetical protein DSZ28_08875 [Thiothrix sp.];hypothetical protein DSY43_01110, partial [Gammaproteobacteria bacterium]C.elegans hypothetical protein (pol-like reverse transciptase) signature;Reverse transcriptase (RNA-dependent DNA polymerase);Reverse transcriptase (RT) catalytic domain profile.;RT_nLTR_like;
mRNA.chromosome_10.1181.3	K12375 ARSI_J; arylsulfatase I/J;hypothetical protein C0Q70_03065 [Pomacea canaliculata];arylsulfatase I-like [Pomacea canaliculata]4-S;Sulfatase;Sulfatases signature 2.;
mRNA.chromosome_7.2336.1	ND;uncharacterized protein LOC117342253 [Pecten maximus];unnamed protein product [Mytilus coruscus]Mucin-2 protein WxxW repeating region;
mRNA.chromosome_5.592.1	------
mRNA.chromosome_4.1908.1	K00771 XYLT; protein xylosyltransferase;hypothetical protein V500_05562 [Pseudogymnoascus sp. VKM F-4518 (FW-2643)];Neurotrypsin [Stylophora pistillata]WSC domain;WSC domain profile.;
mRNA.chromosome_1.1562.1	K01044 CES1; carboxylesterase 1;K01050 BCHE; cholinesterase;CEL [Mytilus coruscus];uncharacterized protein LOC117341889 [Pecten maximus]Carboxylesterase family;Carboxylesterases type-B serine active site.;Carboxylesterases type-B signature 2.;
mRNA.chromosome_2.2120.1	--cell wall protein DAN4 [Crassostrea gigas];flocculation protein FLO11-like [Crassostrea virginica];zinc metalloproteinase-disintegrin-like atrase-A isoform X1 [Crassostrea virginica]--
mRNA.chromosome_1.1565.1	K03927 CES2; carboxylesterase 2;uncharacterized protein LOC117341889 [Pecten maximus];CEL [Mytilus coruscus]Carboxylesterase family;Carboxylesterases type-B serine active site.;Carboxylesterases type-B signature 2.;
mRNA.chromosome_15.1059.1	--unnamed protein product [Mytilus coruscus];uncharacterized protein LOC111105699 [Crassostrea virginica];uncharacterized protein LOC105317724 [Crassostrea gigas]--
mRNA.chromosome_19.1262.1	--PREDICTED: tripartite motif-containing protein 3-like [Branchiostoma belcheri]RING-type zinc-finger;Zinc finger RING-type profile.;Zinc finger RING-type signature.;
mRNA.chromosome_18.369.2	--P-glycoprotein [Tegillarca granosa];P-glycoprotein [Tegillarca granosa];multidrug resistance protein 1-like isoform X1 [Crassostrea virginica]ABC_6TM_Pgp_ABCB1_D1_like;ABC_6TM_Pgp_ABCB1_D2_like;ABC_MTABC3_MDL1_MDL2;ABC transporter;ABC transporter integral membrane type-1 fused domain profile.;ABC transporters family signature.;ABC transporter transmembrane region;ATP-binding cassette, ABC trans…
mRNA.chromosome_2.3800.1	K07408 CYP1A1; cytochrome P450, family 1, subfamily A, polypeptide 1;cytochrome P450 1A1-like [Pomacea canaliculata]Cytochrome P450;Cytochrome P450 cysteine heme-iron ligand signature.;E-class P450 group I signature;P450 superfamily signature;
mRNA.chromosome_15.617.1	--PREDICTED: LOW QUALITY PROTEIN: uncharacterized protein LOC109480621, partial [Branchiostoma belcheri];PREDICTED: LOW QUALITY PROTEIN: uncharacterized protein LOC109480621, partial [Branchiostoma belcheri];PREDICTED: LOW QUALITY PROTEIN: uncharacterized protein LOC109480621, partial [Branchiostoma belcheri]CCP;Sushi/CCP/SCR domain profile.;Sushi repeat (SCR repeat);
mRNA.chromosome_7.2111.1	K15107 SLC25A18_22, GC; solute carrier family 25 (mitochondrial glutamate transporter), member 18/22;mitochondrial glutamate carrier 1 [Aplysia californica]Mitochondrial carrier protein;Solute carrier (Solcar) repeat profile.;
mRNA.chromosome_15.429.1	--hypothetical protein CRYPA_348 [uncultured SUP05 cluster bacterium];hypothetical protein CRYPA_462 [uncultured SUP05 cluster bacterium]--
mRNA.chromosome_1.137.1	--uncharacterized protein LOC111115988 [Crassostrea virginica];hypothetical protein AM593_10233, partial [Mytilus galloprovincialis];uncharacterized protein LOC111113793 [Crassostrea virginica]EFh;
mRNA.contig_1204.2.1	--macrophage-expressed gene 1 protein-like [Acanthaster planci];macrophage expressed protein [Crassostrea gigas]MAC/Perforin domain;Membrane attack complex/perforin (MACPF) domain profile.;
mRNA.chromosome_7.966.2	K04389 CD178, FASLG; tumor necrosis factor (ligand) superfamily, member 6;K04389 TNFSF6, FASL, CD178; tumor necrosis factor ligand superfamily member 6;tumor necrosis factor [Ostrea edulis];tumor necrosis factor ligand superfamily member 10-like [Pecten maximus]TNF family profile.;TNF(Tumour Necrosis Factor) family;
mRNA.chromosome_17.822.2	--uncharacterized protein LOC110459901 isoform X4 [Mizuhopecten yessoensis];uncharacterized protein LOC110459901 isoform X2 [Mizuhopecten yessoensis];uncharacterized protein LOC110459901 isoform X1 [Mizuhopecten yessoensis]NACHT domain;Nucleoporin Nup120/160;Trp-Asp (WD) repeats circular profile.;Trp-Asp (WD) repeats profile.;Trp-Asp (WD) repeats signature.;
mRNA.contig_985.1.1	------
mRNA.chromosome_10.219.1	--RNA-binding protein 42-like [Pomacea canaliculata];RNA-binding protein 42-like [Pecten maximus]Eukaryotic RNA Recognition Motif (RRM) profile.;Proline rich extensin signature;RNA recognition motif. (a.k.a. RRM, RBD, or RNP domain);RRM_RBM42;
mRNA.chromosome_14.603.1	--cytochrome P450 family 4, partial [Meretrix meretrix];cytochrome P450 [Meretrix meretrix];CYP450 family 4 [Ruditapes philippinarum]Cytochrome P450;Cytochrome P450 cysteine heme-iron ligand signature.;E-class P450 group I signature;P450 superfamily signature;
mRNA.chromosome_10.23.2	K13346 PEX10; peroxin-10;Serine/threonine-protein kinase [Mizuhopecten yessoensis];Serine/threonine-protein kinase [Mizuhopecten yessoensis];Serine/threonine-protein kinase [Mizuhopecten yessoensis]Zinc finger, C3HC4 type (RING finger);Zinc finger RING-type profile.;Zinc finger RING-type signature.;
mRNA.chromosome_18.1237.1	--RNA-directed DNA polymerase from transposon BS [Mizuhopecten yessoensis];RNA-directed DNA polymerase from transposon BS [Mizuhopecten yessoensis];PREDICTED: uncharacterized protein LOC107339570 [Acropora digitifera]Reverse transcriptase (RNA-dependent DNA polymerase);Reverse transcriptase (RT) catalytic domain profile.;RT_nLTR_like;
mRNA.chromosome_16.772.2	--PREDICTED: uncharacterized protein LOC100377645 [Saccoglossus kowalevskii]Domain of unknown function (DUF4559);
mRNA.chromosome_6.287.1	K10582 UBE2Q; ubiquitin-conjugating enzyme E2 Q;ubiquitin-conjugating enzyme E2 Q2-like isoform X1 [Pecten maximus];ubiquitin-conjugating enzyme E2 Q2-like isoform X2 [Pecten maximus]Ubiquitin-conjugating enzyme;Ubiquitin-conjugating enzymes family profile.;
mRNA.chromosome_13.1068.1	------
mRNA.chromosome_13.1070.1	----Subtilase family;
mRNA.chromosome_10.598.1	--uncharacterized protein LOC110450193 [Mizuhopecten yessoensis];hypothetical protein KP79_PYT22781 [Mizuhopecten yessoensis];uncharacterized protein LOC111106812 isoform X2 [Crassostrea virginica]--
mRNA.chromosome_17.1319.1	------
mRNA.chromosome_1.1111.1	--uncharacterized protein LOC111125893 [Crassostrea virginica]--
mRNA.chromosome_13.1095.1	K15901 CGI121, TPRKB; EKC/KEOPS complex subunit CGI121/TPRKB;EKC/KEOPS complex subunit TPRKB-like [Pecten maximus];EKC/KEOPS complex subunit Tprkb [Crassostrea gigas]Kinase binding protein CGI-121;
mRNA.chromosome_15.1055.1	--unnamed protein product [Mytilus coruscus];unnamed protein product [Mytilus coruscus];unnamed protein product [Mytilus coruscus]--
mRNA.chromosome_10.1950.1	K18626 TCHH; trichohyalin;immune-associated nucleotide-binding protein 8-like isoform X1 [Crassostrea virginica];immune-associated nucleotide-binding protein 8-like isoform X2 [Crassostrea virginica];GTPase IMAP family member 7-like isoform X3 [Crassostrea virginica]AIG1 family;AIG1-type G domain profile.;
mRNA.chromosome_19.2863.1	----Cytochrome P450;Cytochrome P450 cysteine heme-iron ligand signature.;E-class P450 group I signature;P450 superfamily signature;
mRNA.chromosome_15.550.1	--gelsolin-like protein 2 [Aplysia californica];gelsolin-like protein 1 isoform X2 [Crassostrea virginica]Gelsolin family signature;Gelsolin repeat;gelsolin_S1_like;
mRNA.chromosome_2.1705.1	K07876 RAB35, RAB1C; Ras-related protein Rab-35;K11647 SMARCA2_4; SWI/SNF-related matrix-associated actin-dependent regulator of chromatin subfamily A member 2/4;PREDICTED: RNA-directed DNA polymerase from mobile element jockey-like [Acropora digitifera];RNA-directed DNA polymerase from mobile element jockey [Stylophora pistillata];putative RNA-directed DNA polymerase from transposon X-element [S…
mRNA.chromosome_4.1702.1	K18085 MTMR10_11_12; myotubularin-related protein 10/11/12;uncharacterized protein LOC117335730 [Pecten maximus]Reverse transcriptase (RNA-dependent DNA polymerase);Reverse transcriptase (RT) catalytic domain profile.;RNase_HI_RT_DIRS1;
mRNA.chromosome_2.2250.3	K01775 alr; alanine racemase;alanine racemase [Aplysia californica];hypothetical protein C0Q70_01787 [Pomacea canaliculata];uncharacterized protein LOC112557851 isoform X1 [Pomacea canaliculata]Alanine racemase, N-terminal domain;Alanine racemase pyridoxal-phosphate attachment site.;Alanine racemase signature;
mRNA.chromosome_10.2829.1	--hypothetical protein AWC38_SpisGene376 [Stylophora pistillata];uncharacterized protein LOC111104323 [Crassostrea virginica];uncharacterized protein LOC111108323 isoform X2 [Crassostrea virginica]--
mRNA.chromosome_14.2282.1	--hypothetical protein CRYPA_348 [uncultured SUP05 cluster bacterium];hypothetical protein CRYPA_462 [uncultured SUP05 cluster bacterium]--
mRNA.chromosome_10.79.1	K17495 CSMD; CUB and sushi domain-containing protein;PREDICTED: sushi, von Willebrand factor type A, EGF and pentraxin domain-containing protein 1-like isoform X2 [Amphimedon queenslandica];PREDICTED: sushi, von Willebrand factor type A, EGF and pentraxin domain-containing protein 1-like isoform X2 [Amphimedon queenslandica];PREDICTED: sushi, von Willebrand factor type A, EGF and pentraxin domain…
mRNA.chromosome_3.2354.1	--hypothetical protein CRYPA_462 [uncultured SUP05 cluster bacterium];hypothetical protein CRYPA_348 [uncultured SUP05 cluster bacterium]--
mRNA.chromosome_5.1439.1	--sialic acid-binding lectin [Ruditapes philippinarum];C1q domain-containing protein DC23, partial [Archivesica packardana];C1q domain-containing protein DC24, partial [Archivesica packardana]C1q domain;C1q domain profile.;
mRNA.chromosome_11.1819.2	K02575 NRT, narK, nrtP, nasA; MFS transporter, NNP family, nitrate/nitrite transporter;NRT [Mytilus coruscus];NRT [Mytilus coruscus];NRT [Mytilus coruscus]Major Facilitator Superfamily;MFS_NRT2_like;
mRNA.chromosome_7.2400.1	K04306 RXFP1, LGR7; relaxin family peptide receptor 1;K09533 DNAJC13; DnaJ homolog subfamily C member 13;hypothetical protein BBROOKSOX_353 [Bathymodiolus brooksi thiotrophic gill symbiont];hypothetical protein, partial [Bathymodiolus brooksi thiotrophic gill symbiont]Reverse transcriptase (RNA-dependent DNA polymerase);Reverse transcriptase (RT) catalytic domain profile.;
mRNA.chromosome_15.2105.1	--pyrimidine-specific ribonucleoside hydrolase RihA-like isoform X2 [Pecten maximus];PREDICTED: uridine nucleosidase 1-like [Saccoglossus kowalevskii]Inosine-uridine preferring nucleoside hydrolase;nuc_hydro_CeIAG;
mRNA.chromosome_11.1477.1	K17550 PPP1R7, SDS22; protein phosphatase 1 regulatory subunit 7;K17579 PPP1R42, LRRC67; protein phosphatase 1 regulatory subunit 42;leucine-rich repeat-containing protein 46 [Lingula anatina];leucine-rich repeat-containing protein 46 [Lingula anatina]Leucine-rich repeat profile.;Leucine Rich repeats (2 copies);
mRNA.chromosome_4.2477.1	K16060 BIRC2_3; baculoviral IAP repeat-containing protein 2/3;unnamed protein product [Mytilus coruscus];baculoviral IAP repeat-containing protein 7-A-like [Lingula anatina];baculoviral IAP repeat-containing protein 3-like [Lingula anatina]Zinc finger, C3HC4 type (RING finger);Zinc finger RING-type profile.;
mRNA.chromosome_16.1669.1	--hypothetical protein EAI_01293, partial [Harpegnathos saltator];hypothetical protein EAI_01293, partial [Harpegnathos saltator];hypothetical protein EAI_01293, partial [Harpegnathos saltator]--
mRNA.chromosome_1.3144.1	K00008 SORD, gutB; L-iditol 2-dehydrogenase;SORD [Mytilus coruscus]Alcohol dehydrogenase GroES-like domain;sorbitol_DH;Zinc-binding dehydrogenase;Zinc-containing alcohol dehydrogenases signature.;
mRNA.chromosome_3.1390.1	K00108 betA, CHDH; choline dehydrogenase;glucose dehydrogenase [FAD, quinone]-like [Pecten maximus];glucose dehydrogenase [FAD, quinone]-like isoform X1 [Mizuhopecten yessoensis]GMC oxidoreductase;GMC oxidoreductases signature 2.;
mRNA.chromosome_15.1631.1	--WD repeat-containing protein 38-like [Pecten maximus];Vegetative incompatibility protein HET-E-1,WD repeat-containing protein 38,Uncharacterized WD repeat-containing protein alr2800,Probable serine/threonine-protein kinase PkwA,Uncharacterized WD repeat-containing protein alr3466 [Mytilus coruscus]G protein beta WD-40 repeat signature;Trp-Asp (WD) repeats circular profile.;Trp-Asp (WD) repeats …
mRNA.contig_3254.1.1	--sialic acid-binding lectin [Ruditapes philippinarum];complement C1q-like protein 3 [Ruditapes philippinarum];cerebellin-3-like [Crassostrea virginica]C1q domain;C1q domain profile.;Protein of unknown function (DUF1640);
mRNA.chromosome_5.196.1	--uncharacterized protein LOC114524764 [Dendronephthya gigantea];PREDICTED: uncharacterized protein LOC100377645 [Saccoglossus kowalevskii];NLR family CARD domain-containing protein 4-like isoform X1 [Branchiostoma floridae]Domain of unknown function (DUF4559);NACHT domain;NACHT-NTPase domain profile.;
mRNA.chromosome_16.1914.1	--hypothetical protein CAPTEDRAFT_171703 [Capitella teleta]iduronate-2-sulfatase;Sulfatase;Sulfatases signature 1.;
mRNA.chromosome_10.761.1	--heat shock 70 kDa protein, partial [Mizuhopecten yessoensis];Heat shock 70 kDa protein 12A [Mizuhopecten yessoensis];LOW QUALITY PROTEIN: heat shock 70 kDa protein 12A-like [Crassostrea virginica]--
mRNA.chromosome_5.1166.1	K17834 MB21D1; cyclic GMP-AMP synthase;ND;unnamed protein product [Mytilus coruscus];uncharacterized protein LOC116288057 [Actinia tenebrosa];uncharacterized protein LOC116288055 isoform X1 [Actinia tenebrosa]Mab-21 protein;
mRNA.chromosome_6.2400.1	K13868 SLC7A9, BAT1; solute carrier family 7 (L-type amino acid transporter), member 9;b(0,+)-type amino acid transporter 1-like [Crassostrea virginica];b(0,+)-type amino acid transporter 1 [Crassostrea gigas]Amino acid permease;
mRNA.chromosome_5.1441.1	ND;C1q domain-containing protein DC24, partial [Archivesica packardana];sialic acid-binding lectin [Ruditapes philippinarum];C1q domain-containing protein DC23, partial [Archivesica packardana]C1q domain;C1q domain profile.;Complement C1Q domain signature;
mRNA.chromosome_11.2119.1	--sarcoplasmic calcium binding protein [Ruditapes philippinarum];sarcoplasmic calcium-binding protein [Meretrix lusoria];sarcoplasmic calsium binding protein [Pseudocardium sybillae]EF-hand calcium-binding domain.;
mRNA.chromosome_12.2808.1	K06065 NCOR2, SMRT; nuclear receptor co-repressor 2;hypothetical protein BSL78_27753, partial [Apostichopus japonicus];Pol, env [Haliotis discus hannai];hypothetical protein DSY43_00985 [Gammaproteobacteria bacterium]Integrase zinc binding domain;Reverse transcriptase (RNA-dependent DNA polymerase);Reverse transcriptase (RT) catalytic domain profile.;RNase_HI_RT_Ty3;RNase H-like domain found in r…
mRNA.chromosome_7.1741.1	K19876 STEAP4; metalloreductase STEAP4;metalloreductase STEAP2-like isoform X3 [Mizuhopecten yessoensis]Ferric reductase like transmembrane component;NADP oxidoreductase coenzyme F420-dependent;
mRNA.chromosome_12.2838.1	K01623 ALDO; fructose-bisphosphate aldolase, class I;ALDO [Mytilus coruscus];fructose-bisphosphate aldolase-like [Crassostrea virginica]FBP_aldolase_I_a;Fructose-bisphosphate aldolase class-I;Fructose-bisphosphate aldolase class-I active site.;
mRNA.chromosome_7.1200.1	K09488 TRAP1, HSP75; TNF receptor-associated protein 1;uncharacterized protein LOC117688584 [Crassostrea gigas];uncharacterized protein LOC117688441 [Crassostrea gigas];uncharacterized protein LOC117314595 [Pecten maximus]DEDDh;
mRNA.chromosome_1.1737.1	--uncharacterized protein LOC111119416 isoform X2 [Crassostrea virginica];uncharacterized protein LOC111121265 isoform X1 [Crassostrea virginica]--
mRNA.chromosome_1.3844.1	K14639 SLC15A5; solute carrier family 15, member 5;PREDICTED: uncharacterized protein LOC107332295 [Acropora digitifera];hypothetical protein AC249_AIPGENE24821 [Exaiptasia diaphana];uncharacterized protein LOC110249173 [Exaiptasia diaphana]--
mRNA.chromosome_7.1540.1	K00685 ATE1, ate1; arginine-tRNA-protein transferase;K04306 RXFP1, LGR7; relaxin family peptide receptor 1;K08187 SLC16A10; MFS transporter, MCP family, solute carrier family 16 (monocarboxylic acid transporters), member 10;RNA-directed DNA polymerase from transposon BS [Mizuhopecten yessoensis];RNA-directed DNA polymerase from transposon BS [Mizuhopecten yessoensis]--
mRNA.chromosome_1.716.1	ND;dynein regulatory complex subunit 5-like [Pecten maximus]Leucine Rich repeat;
mRNA.chromosome_15.1609.1	--uncharacterized protein LOC105348263 isoform X3 [Crassostrea gigas]Phage integrase family;
mRNA.chromosome_6.852.1	K04306 RXFP1, LGR7; relaxin family peptide receptor 1;K06704 ADAM10, CD156c; disintegrin and metalloproteinase domain-containing protein 10;K06704 CD156c, ADAM10; a disintegrin and metalloproteinase domain 10;K09533 DNAJC13; DnaJ homolog subfamily C member 13;K19942 GAS8; growth arrest-specific protein 8;hypothetical protein CRYPA_468 [uncultured SUP05 cluster bacterium];RNA-directed DNA polymera…
mRNA.chromosome_9.1774.1	--reverse transcriptase family protein, partial [Bathymodiolus brooksi thiotrophic gill symbiont];RNA-directed DNA polymerase from transposon BS [Mizuhopecten yessoensis];RNA-directed DNA polymerase, partial [Bathymodiolus brooksi thiotrophic gill symbiont]--
mRNA.chromosome_5.3208.1	K14575 AFG2, DRG1, SPATA5; AAA family ATPase;AFG2 [Mytilus coruscus];Spermatogenesis-associated protein 5 [Mizuhopecten yessoensis];ATPase family protein 2 homolog isoform X1 [Crassostrea gigas]AAA;AAA+ lid domain;AAA-protein family signature.;ATPase family associated with various cellular activities (AAA);
mRNA.chromosome_15.97.1	--microsomal glutathione S-transferase [Ruditapes philippinarum];microsomal glutathione-s-transferase [Azumapecten farreri]MAPEG family;
mRNA.chromosome_1.2828.1	ND;complement C1q-like protein 4 [Pecten maximus];cerebellin-1-like [Pecten maximus];complement C1q-like protein 2 [Ruditapes philippinarum]C1q domain;C1q domain profile.;Complement C1Q domain signature;
mRNA.chromosome_1.2347.1	K16681 CRB; protein crumbs;Fibropellin-1 [Stylophora pistillata];Fibropellin-1 [Stylophora pistillata];neurogenic locus notch homolog protein 1-like [Orbicella faveolata]EGF_CA;EGF-like domain;EGF-like domain profile.;EGF-like domain signature 1.;EGF-like domain signature 2.;Type II EGF-like signature;
mRNA.contig_3549.3.1	--baculoviral IAP repeat-containing protein 7-like [Lingula anatina]BIR;BIR repeat profile.;Inhibitor of Apoptosis domain;
mRNA.chromosome_15.939.1	--PREDICTED: 17-beta-hydroxysteroid dehydrogenase 14-like [Branchiostoma belcheri];LOW QUALITY PROTEIN: 17-beta-hydroxysteroid dehydrogenase 14-like [Tachysurus fulvidraco];17-beta-hydroxysteroid dehydrogenase 14-like [Actinia tenebrosa]Enoyl-(Acyl carrier protein) reductase;Glucose/ribitol dehydrogenase family signature;Short-chain dehydrogenase/reductase (SDR) superfamily signature;Short-chain …
mRNA.chromosome_4.1067.1	K14439 SMARCAD1; SWI/SNF-related matrix-associated actin-dependent regulator of chromatin subfamily A containing DEAD/H box 1;Golgi-associated PDZ and coiled-coil motif-containing protein-like [Pecten maximus];Golgi-associated PDZ and coiled-coil motif-containing protein-like [Crassostrea virginica];Golgi-associated PDZ and coiled-coil motif-containing protein-like [Crassostrea virginica]PDZ doma…
mRNA.chromosome_12.2159.1	K14445 SLC13A2_3_5; solute carrier family 13 (sodium-dependent dicarboxylate transporter), member 2/3/5;solute carrier family 13 member 5-like isoform X2 [Mizuhopecten yessoensis];Solute carrier family 13 member 5 [Mizuhopecten yessoensis];solute carrier family 13 member 5-like isoform X1 [Mizuhopecten yessoensis]Sodium:sulfate symporter family signature.;Sodium:sulfate symporter transmembrane re…
mRNA.contig_2467.1.1	--60S ribosomal protein L39 [Mizuhopecten yessoensis];ribosomal protein L39, partial [Ostrea edulis]Ribosomal L39 protein;Ribosomal protein L39e signature.;
mRNA.chromosome_16.1264.2	--uncharacterized protein LOC110450955 isoform X1 [Mizuhopecten yessoensis];uncharacterized protein LOC110450955 isoform X2 [Mizuhopecten yessoensis];uncharacterized protein LOC106179424 [Lingula anatina]Ureidoglycolate lyase;
mRNA.contig_4948.3.1	--interferon-induced guanylate-binding protein 1-like protein [Hyriopsis cumingii];PREDICTED: interferon-induced guanylate-binding protein 1-like [Salmo salar];PREDICTED: interferon-induced guanylate-binding protein 1-like, partial [Salmo salar]Guanylate-binding protein, C-terminal domain;
mRNA.chromosome_3.2224.1	K15001 CYP4; cytochrome P450, family 4;uncharacterized protein LOC117324580 [Pecten maximus]Cytochrome P450;Cytochrome P450 cysteine heme-iron ligand signature.;E-class P450 group I signature;P450 superfamily signature;
mRNA.chromosome_12.552.1	K01183 E3.2.1.14; chitinase;PREDICTED: acidic mammalian chitinase-like, partial [Hippocampus comes];acidic mammalian chitinase-like [Seriola lalandi dorsalis]Chitinases family 18 active site.;Glycosyl hydrolases family 18;
mRNA.chromosome_2.350.1	K06825 FBN1; fibrillin 1;K06825 FBN1; fibrillin 1;PREDICTED: uncharacterized protein LOC109472761 isoform X2 [Branchiostoma belcheri];PREDICTED: signal peptide, CUB and EGF-like domain-containing protein 2 [Branchiostoma belcheri]Aspartic acid and asparagine hydroxylation site.;Calcium-binding EGF domain;Calcium-binding EGF-like domain signature.;Coagulation Factor Xa inhibitory site;Complement C…
mRNA.chromosome_2.3675.2	K17854 CYP2K; cytochrome P450, family 2, subfamily K;cytochrome P450 2J6 [Crassostrea gigas];cytochrome P450-2B [Mytilus coruscus]Cytochrome P450;Cytochrome P450 cysteine heme-iron ligand signature.;E-class P450 group I signature;P450 superfamily signature;
mRNA.chromosome_5.557.1	ND;COMM domain-containing protein 6 [Strongylocentrotus purpuratus];COMM domain-containing protein 6-like [Lingula anatina];COMM domain-containing protein 6 isoform X2 [Lingula anatina]COMM domain;COMM domain profile.;
mRNA.contig_1107.9.1	--uncharacterized protein LOC110237410, partial [Exaiptasia diaphana];hypothetical protein AC249_AIPGENE17196, partial [Exaiptasia diaphana]Protein of unknown function (DUF1759);
mRNA.chromosome_11.667.1	K11517 HAO; (S)-2-hydroxy-acid oxidase;K14325 RNPS1; RNA-binding protein with serine-rich domain 1;PREDICTED: ectoine dioxygenase-like [Biomphalaria glabrata]--
mRNA.chromosome_2.2742.1	--sarcoplasmic calcium-binding protein [Meretrix lusoria];sarcoplasmic calcium binding protein [Ruditapes philippinarum];sarcoplasmic calsium binding protein [Pseudocardium sybillae]EF-hand calcium-binding domain profile.;
mRNA.chromosome_4.2059.1	K12348 ASAH1; acid ceramidase;K13720 NAAA; N-acylethanolamine-hydrolysing acid amidase;NAAA [Mytilus coruscus];N-acylethanolamine-hydrolyzing acid amidase-like [Crassostrea virginica];N-acylethanolamine-hydrolyzing acid amidase-like [Pecten maximus]beta subunit of N-acylethanolamine-hydrolyzing acid amidase;Linear amide C-N hydrolases, choloylglycine hydrolase family;Ntn_AC_NAAA;
mRNA.chromosome_9.1753.1	K15261 PARP10_14_15; poly [ADP-ribose] polymerase 10/14/15;protein mono-ADP-ribosyltransferase PARP14 isoform X1 [Crassostrea gigas];protein mono-ADP-ribosyltransferase PARP14 isoform X2 [Crassostrea gigas];poly [ADP-ribose] polymerase 14 isoform X1 [Lingula anatina]PARP catalytic domain profile.;Poly(ADP-ribose) polymerase catalytic domain;TCCD_inducible_PARP_like;
mRNA.chromosome_19.3330.1	----Zinc finger B-box type profile.;
mRNA.contig_4890.3.1	--hypothetical protein KP79_PYT18724 [Mizuhopecten yessoensis];uncharacterized protein LOC110453171 [Mizuhopecten yessoensis]Mab-21 protein;
mRNA.chromosome_7.570.1	K05849 SLC8A, NCX; solute carrier family 8 (sodium/calcium exchanger);uncharacterized protein LOC117550588 [Gymnodraco acuticeps];uncharacterized protein LOC117557330 [Gymnodraco acuticeps];uncharacterized protein LOC105339632 [Crassostrea gigas]--
mRNA.chromosome_15.340.1	------
mRNA.chromosome_15.1787.1	--protein crumbs homolog 1 [Lingula anatina];neurogenic locus notch homolog protein 1-like [Pecten maximus]Aspartic acid and asparagine hydroxylation site.;EGF_CA;EGF-like domain;EGF-like domain profile.;EGF-like domain signature 1.;EGF-like domain signature 2.;LamG;Laminin G domain;Laminin G domain profile.;
mRNA.chromosome_2.1852.1	K16669 FAT4; protocadherin Fat 4;K16669 FAT4; protocadherin Fat 4;uncharacterized protein LOC111119290 isoform X4 [Crassostrea virginica];uncharacterized protein LOC111119290 isoform X5 [Crassostrea virginica];uncharacterized protein LOC111119290 isoform X3 [Crassostrea virginica]--
mRNA.chromosome_4.2062.1	K12348 ASAH1; acid ceramidase;K13720 NAAA; N-acylethanolamine-hydrolysing acid amidase;N-acylethanolamine-hydrolyzing acid amidase-like [Crassostrea virginica]--
mRNA.chromosome_9.1852.1	K01183 E3.2.1.14; chitinase;chitotriosidase-1-like, partial [Acanthaster planci];LOW QUALITY PROTEIN: chitotriosidase-1-like [Acanthaster planci];probable chitinase 10, partial [Limulus polyphemus]Chitin binding Peritrophin-A domain;Chitin-binding type-2 domain profile.;
mRNA.chromosome_19.2621.1	--uncharacterized protein LOC111106872 [Crassostrea virginica]FLYWCH zinc finger domain;MULE transposase domain;
mRNA.chromosome_2.1848.1	K14845 RAI1, DOM3Z; RAT1-interacting protein;decapping and exoribonuclease protein-like [Crassostrea virginica]RAI1 like PD-(D/E)XK nuclease;
mRNA.chromosome_15.2114.1	--predicted protein [Nematostella vectensis];uncharacterized protein LOC5500806 [Nematostella vectensis];uncharacterized protein LOC116619720 [Nematostella vectensis]--
mRNA.chromosome_4.2383.1	K09100 SIM; single-minded;single-minded homolog 2-like [Pecten maximus];SIM [Mytilus coruscus]HLH;Myc-type, basic helix-loop-helix (bHLH) domain profile.;Nuclear translocator signature;PAS;PAS fold;PAS repeat profile.;sensory_box: PAS domain S-box protein;
mRNA.chromosome_4.3279.2	K15261 PARP10_14_15; poly [ADP-ribose] polymerase 10/14/15;unnamed protein product [Mytilus coruscus];unnamed protein product [Mytilus coruscus];unnamed protein product [Mytilus coruscus]Death effector domain;Death effector domain (DED) profile.;DED;
mRNA.chromosome_17.949.1	------
mRNA.chromosome_15.968.1	--prefoldin subunit 6 [Lingula anatina];prefoldin subunit 6 [Aplysia californica];prefoldin subunit 6 [Crassostrea gigas]Prefoldin_beta;Prefoldin subunit;
mRNA.chromosome_19.2353.1	--complement C1q-like protein 3 [Ruditapes philippinarum];sialic acid-binding lectin [Ruditapes philippinarum]C1q domain;C1q domain profile.;Complement C1Q domain signature;
mRNA.chromosome_15.393.1	--baculoviral IAP repeat-containing protein 7 isoform X2 [Electrophorus electricus];PREDICTED: baculoviral IAP repeat-containing protein 7 [Cyprinodon variegatus]BIR;BIR repeat profile.;Inhibitor of Apoptosis domain;Zinc finger, C3HC4 type (RING finger);Zinc finger RING-type profile.;
mRNA.chromosome_12.2440.1	K00306 PIPOX; sarcosine oxidase / L-pipecolate oxidase;monomeric sarcosine oxidase-like [Pecten maximus];LOW QUALITY PROTEIN: uncharacterized protein LOC111104295 [Crassostrea virginica]FAD dependent oxidoreductase;
mRNA.chromosome_2.3068.2	--uncharacterized protein LOC110461812 [Mizuhopecten yessoensis];hypothetical protein KP79_PYT04638 [Mizuhopecten yessoensis]--
mRNA.chromosome_3.2698.2	K04936 KCNMA1; potassium large conductance calcium-activated channel subfamily M alpha member 1;unnamed protein product [Mytilus coruscus];unnamed protein product [Mytilus coruscus];unnamed protein product [Mytilus coruscus]--
mRNA.chromosome_2.360.1	------
mRNA.chromosome_15.1694.1	--CCBL [Mytilus coruscus];kynurenine--oxoglutarate transaminase 3-like isoform X2 [Pecten maximus]Aminotransferase class I and II;
mRNA.chromosome_7.1941.2	K07249 E1.2.1.36; retinal dehydrogenase;aldehyde dehydrogenase X, mitochondrial-like isoform X2 [Pecten maximus]Aldehyde dehydrogenase family;Aldehyde dehydrogenases glutamic acid active site.;ALDH_F1AB_F2_RALDH1;
mRNA.contig_2797.6.1	------
mRNA.chromosome_4.297.2	K17854 CYP2K; cytochrome P450, family 2, subfamily K;cytochrome P450 2U1-like [Mizuhopecten yessoensis]Cytochrome P450;E-class P450 group I signature;P450 superfamily signature;
mRNA.contig_1592.6.1	--piggyBac transposable element-derived protein 4-like [Mizuhopecten yessoensis]Transposase IS4;
mRNA.chromosome_3.1782.1	--unnamed protein product [Mytilus coruscus];unnamed protein product [Mytilus coruscus];unnamed protein product [Mytilus coruscus]Putative esterase;
mRNA.chromosome_16.738.1	--hypothetical protein C0Q70_14823 [Pomacea canaliculata];putative RNA-directed DNA polymerase from transposon BS [Exaiptasia diaphana];uncharacterized protein LOC110245902 [Exaiptasia diaphana]Domain of unknown function (DUF4559);
mRNA.chromosome_18.231.1	--PREDICTED: coiled-coil domain-containing protein 103-like isoform X3 [Branchiostoma belcheri]Dynein attachment factor N-terminus;Potential Monad-binding region of RPAP3;
mRNA.chromosome_11.2453.1	K01758 CTH; cystathionine gamma-lyase;L-methionine gamma-lyase-like isoform X1 [Crassostrea gigas];L-methionine gamma-lyase-like isoform X2 [Crassostrea gigas];LOW QUALITY PROTEIN: uncharacterized protein LOC111132244 [Crassostrea virginica]CGS_like;Cys/Met metabolism enzymes pyridoxal-phosphate attachment site.;Cys/Met metabolism PLP-dependent enzyme;
mRNA.chromosome_7.2233.1	K03989 C4; complement component 4;hypothetical protein CAPTEDRAFT_175196 [Capitella teleta];uncharacterized protein LOC115221650 isoform X2 [Octopus vulgaris];uncharacterized protein LOC115221650 isoform X1 [Octopus vulgaris]--
mRNA.chromosome_5.1932.2	K07151 STT3; dolichyl-diphosphooligosaccharide--protein glycosyltransferase;methyltransferase-like protein 27 isoform X1 [Crassostrea virginica];methyltransferase-like protein 27 isoform X3 [Crassostrea gigas]AdoMet_MTases;Methyltransferase domain;
mRNA.chromosome_13.1347.1	K05038 SLC6A5S; solute carrier family 6 (neurotransmitter transporter, amino acid) member 5/7/9/14;sodium- and chloride-dependent glycine transporter 1-like [Crassostrea virginica];sodium- and chloride-dependent glycine transporter 1-like isoform X1 [Crassostrea virginica];sodium- and chloride-dependent glycine transporter 1-like isoform X1 [Crassostrea virginica]Sodium/chloride neurotransmitter …
mRNA.chromosome_10.105.1	--C1q domain-containing protein DC29, partial [Archivesica packardana]--
mRNA.chromosome_14.1014.1	--sodium-coupled monocarboxylate transporter 1-like [Pecten maximus];sodium-coupled monocarboxylate transporter 1-like [Mizuhopecten yessoensis];hypothetical protein EGW08_001210 [Elysia chlorotica]Sodium:solute symporter family;Sodium:solute symporter family profile.;sss: transporter, solute:sodium symporter (SSS) family;
mRNA.chromosome_3.1763.1	--unnamed protein product [Mytilus coruscus];unnamed protein product [Mytilus coruscus];unnamed protein product [Mytilus coruscus]Putative esterase;
mRNA.chromosome_2.3041.2	K09640 TMPRSS9; transmembrane protease serine 9;DMBT1 [Mytilus coruscus];Trypsin-7,Cationic trypsin,Trypsin-1,Trypsin V-A,Trypsin,Trypsin-3,Trypsin-10,Trypsin V-B [Mytilus coruscus];PREDICTED: atrial natriuretic peptide-converting enzyme-like [Biomphalaria glabrata]Chymotrypsin serine protease family (S1) signature;CLECT;C-type lectin domain profile.;LDLa;LDL-receptor class A (LDLRA) domain profi…
mRNA.chromosome_6.2410.1	ND;PREDICTED: uncharacterized protein LOC100367476 [Saccoglossus kowalevskii];unnamed protein product [Mytilus coruscus];PREDICTED: uncharacterized protein LOC106811658 [Priapulus caudatus]DDE superfamily endonuclease;
mRNA.chromosome_16.1293.1	--uncharacterized protein LOC110454718 isoform X1 [Mizuhopecten yessoensis]Aldo/keto reductase family;Aldo_ket_red;
mRNA.chromosome_17.2048.1	--PREDICTED: uncharacterized protein LOC102803160 [Saccoglossus kowalevskii];Pol [Haliotis discus hannai]Integrase catalytic domain profile.;Integrase core domain;
mRNA.chromosome_6.994.2	K07299 SLC2A1, GLUT1; MFS transporter, SP family, solute carrier family 2 (facilitated glucose transporter), member 1;solute carrier family 2 facilitated glucose transporter member 1 protein [Pteria penguin];SLC2A1 [Mytilus coruscus]Major facilitator superfamily (MFS) profile.;MFS_GLUT_Class1;SP: MFS transporter, sugar porter (SP) family;Sugar (and other) transporter;Sugar transporter signature;S…
mRNA.contig_1642.2.1	--interferon-induced protein 44-like isoform X2 [Crassostrea virginica];interferon-induced protein 44-like isoform X1 [Crassostrea virginica]Ras_like_GTPase;
mRNA.chromosome_14.2277.1	--PREDICTED: mitogen-activated protein kinase kinase kinase 4 isoform X1 [Anolis carolinensis];PREDICTED: mitogen-activated protein kinase kinase kinase 4 isoform X2 [Anolis carolinensis];PREDICTED: mitogen-activated protein kinase kinase kinase 4 isoform X4 [Anolis carolinensis]Protein kinase domain;Protein kinase domain profile.;Serine/Threonine protein kinases active-site signature.;
mRNA.chromosome_14.2121.1	--interferon-induced protein 44-like [Pecten maximus];interferon-induced protein 44-like [Crassostrea gigas];interferon-induced protein 44-like isoform X1 [Crassostrea virginica]Ras_like_GTPase;TLD;
mRNA.chromosome_11.658.1	K14611 SLC23A1_2, SVCT1_2; solute carrier family 23 (nucleobase transporter), member 1/2;solute carrier family 23 member 1-like isoform X2 [Crassostrea gigas];LOW QUALITY PROTEIN: solute carrier family 23 member 1-like [Pecten maximus];solute carrier family 23 member 1 [Crassostrea gigas]Permease family;
mRNA.chromosome_14.2012.1	--big defensin [Ruditapes philippinarum];big defensin [Ruditapes philippinarum]Big defensin;
mRNA.chromosome_9.482.1	K01672 CA; carbonic anhydrase;carbonic anhydrase [Ruditapes philippinarum];carbonic anhydrase [Archivesica packardana];receptor-type tyrosine-protein phosphatase gamma-like [Pecten maximus]alpha_CA;Alpha-carbonic anhydrases profile.;Eukaryotic-type carbonic anhydrase;
mRNA.chromosome_1.1418.1	K06065 NCOR2, SMRT; nuclear receptor co-repressor 2;Pol [Haliotis discus hannai];DDE-type integrase/transposase/recombinase, partial [Bathymodiolus brooksi thiotrophic gill symbiont]Reverse transcriptase (RNA-dependent DNA polymerase);Reverse transcriptase (RT) catalytic domain profile.;RNase_HI_RT_Ty3;RNase H-like domain found in reverse transcriptase;RT_LTR;
mRNA.chromosome_19.3764.1	--hypothetical protein OCBIM_22023464mg, partial [Octopus bimaculoides];hypothetical protein OCBIM_22023465mg, partial [Octopus bimaculoides];hypothetical protein OCBIM_22023463mg, partial [Octopus bimaculoides]Ig-like domain profile.;Immunoglobulin I-set domain;
mRNA.chromosome_8.864.1	K00654 SPT; serine palmitoyltransferase;uncharacterized protein LOC117691595 [Crassostrea gigas];unnamed protein product [Mytilus coruscus];uncharacterized protein LOC117333109 [Pecten maximus]--
mRNA.contig_558.2.2	--uncharacterized protein LOC106177497 [Lingula anatina];uncharacterized protein LOC106166992 [Lingula anatina]--
mRNA.chromosome_11.1931.1	--sarcoplasmic calcium-binding protein [Meretrix lusoria];sarcoplasmic calcium binding protein [Ruditapes philippinarum];sarcoplasmic calsium binding protein [Pseudocardium sybillae]--
mRNA.chromosome_5.1446.1	ND;C1q domain-containing protein DC24, partial [Archivesica packardana];C1q domain-containing protein DC23, partial [Archivesica packardana];sialic acid-binding lectin [Ruditapes philippinarum]C1q domain;C1q domain profile.;Complement C1Q domain signature;
mRNA.chromosome_1.3382.1	K18626 TCHH; trichohyalin;uncharacterized protein LOC117682998 [Crassostrea gigas];uncharacterized protein LOC109618360 [Crassostrea gigas];uncharacterized protein LOC117681191 isoform X1 [Crassostrea gigas]Reverse transcriptase (RNA-dependent DNA polymerase);Reverse transcriptase (RT) catalytic domain profile.;RT_nLTR_like;
mRNA.chromosome_18.872.1	----Protein kinase domain profile.;Protein tyrosine kinase;Tyrosine kinase catalytic domain signature;
mRNA.chromosome_2.3695.1	K07151 STT3; dolichyl-diphosphooligosaccharide--protein glycosyltransferase;methyltransferase-like protein 27 [Folsomia candida];uncharacterized protein LOC101853064 [Aplysia californica];methyltransferase-like protein 27 [Aplysia californica]AdoMet_MTases;Methyltransferase domain;
mRNA.chromosome_5.2886.1	K20028 ZDHHC2_15_20; palmitoyltransferase ZDHHC2/15/20;unnamed protein product [Mytilus coruscus];unnamed protein product [Mytilus coruscus];unnamed protein product [Mytilus coruscus]Glycosyl hydrolase catalytic core;
mRNA.chromosome_14.822.1	--hypothetical protein BBROOKSOX_353 [Bathymodiolus brooksi thiotrophic gill symbiont];hypothetical protein, partial [Bathymodiolus brooksi thiotrophic gill symbiont];hypothetical protein BBROOKSOX_753 [Bathymodiolus brooksi thiotrophic gill symbiont]--
mRNA.chromosome_16.357.1	--uncharacterized protein LOC105318045 [Crassostrea gigas];uncharacterized protein LOC101860135 [Aplysia californica];uncharacterized protein LOC117338130 [Pecten maximus]--
mRNA.chromosome_12.587.1	K08184 SLC16A7; MFS transporter, MCP family, solute carrier family 16 (monocarboxylic acid transporters), member 7;Monocarboxylate transporter 12 [Mizuhopecten yessoensis]Major Facilitator Superfamily;Major facilitator superfamily (MFS) profile.;MFS_MCT_SLC16;
mRNA.chromosome_10.50.1	------
mRNA.chromosome_4.2623.1	------
mRNA.chromosome_17.2237.1	--PREDICTED: uncharacterized protein LOC107356908 [Acropora digitifera];uncharacterized protein K02A2.6-like [Mizuhopecten yessoensis]--
mRNA.chromosome_11.2049.1	K11536 SLC28A; pyrimidine nucleoside transport protein;sodium/nucleoside cotransporter 1-like [Crassostrea virginica]Na+ dependent nucleoside transporter C-terminus;
mRNA.chromosome_7.693.1	K14386 SLC5A6, SMVT; solute carrier family 5 (sodium-dependent multivitamin transporter), member 6;K14388 SLC5A8_12, SMCT; solute carrier family 5 (sodium-coupled monocarboxylate transporter), member 8/12;SLC5A6 [Mytilus coruscus];uncharacterized protein LOC117341863 [Pecten maximus];SLC5A6 [Mytilus coruscus]Sodium:solute symporter family;Sodium:solute symporter family profile.;
mRNA.chromosome_9.160.1	ND;uncharacterized protein LOC111122747 [Crassostrea virginica];uncharacterized protein LOC111128375 [Crassostrea virginica]DDE superfamily endonuclease;
mRNA.chromosome_7.645.1	K18152 BST1, CD157; ADP-ribosyl cyclase 2;K18152 CD157, BST1; bone marrow stromal cell antigen 1;hypothetical protein EGW08_010046 [Elysia chlorotica];ADP-ribosyl cyclase/cyclic ADP-ribose hydrolase-like [Pecten maximus]ADP-ribosyl cyclase;
mRNA.chromosome_6.104.1	--uncharacterized protein LOC110453407 isoform X1 [Mizuhopecten yessoensis];unnamed protein product [Mytilus coruscus];uncharacterized protein C18orf63 isoform X1 [Crassostrea gigas]Domain of unknown function (DUF4708);
mRNA.contig_3903.3.1	--PREDICTED: uncharacterized protein LOC109485370 [Branchiostoma belcheri];uncharacterized protein LOC106166992 [Lingula anatina]--
mRNA.chromosome_11.157.1	K14611 SLC23A1_2, SVCT1_2; solute carrier family 23 (nucleobase transporter), member 1/2;solute carrier family 23 member 1-like isoform X1 [Mizuhopecten yessoensis]Permease family;
mRNA.chromosome_8.1426.2	K07249 E1.2.1.36; retinal dehydrogenase;Retinal dehydrogenase 2 [Mizuhopecten yessoensis];retinal dehydrogenase 2-like [Pecten maximus];retinal dehydrogenase 2-like [Pecten maximus]Aldehyde dehydrogenase family;Aldehyde dehydrogenases cysteine active site.;Aldehyde dehydrogenases glutamic acid active site.;ALDH_F1AB_F2_RALDH1;
mRNA.chromosome_11.487.1	K07426 CYP4B1; cytochrome P450, family 4, subfamily B, polypeptide 1;CYP4, partial [Mactra quadrangularis];CYP4B1 [Mytilus coruscus]Cytochrome P450;Cytochrome P450 cysteine heme-iron ligand signature.;E-class P450 group I signature;P450 superfamily signature;
mRNA.chromosome_8.600.3	K08746 SLC27A2, FACVL1, FATP2; solute carrier family 27 (fatty acid transporter), member 2;Very long-chain acyl-CoA synthetase,Bile acyl-CoA synthetase,Long-chain fatty acid transport protein 6,Solute carrier family 27 member 3 [Mytilus coruscus]AMP-binding enzyme;hsFATP2a_ACSVL_like;Putative AMP-binding domain signature.;
mRNA.chromosome_18.365.1	----ABC_6TM_Pgp_ABCB1_D2_like;ABC_MTABC3_MDL1_MDL2;ABC transporter;ABC transporter integral membrane type-1 fused domain profile.;ABC transporters family signature.;ABC transporter transmembrane region;ATP-binding cassette, ABC transporter-type domain profile.;
mRNA.chromosome_12.555.1	K14389 SLC5A9, SGLT4; solute carrier family 5 (sodium/glucose cotransporter), member 9;sodium/glucose cotransporter 4-like [Crassostrea virginica];sodium/glucose cotransporter 4-like [Crassostrea virginica]Sodium:solute symporter family;Sodium:solute symporter family profile.;sss: transporter, solute:sodium symporter (SSS) family;
mRNA.chromosome_13.1616.1	K05909 E1.10.3.2; laccase;laccase-4 [Crassostrea gigas];laccase-24 [Crassostrea gigas];laccase-10-like [Crassostrea gigas]CuRO_3_tcLLC2_insect_like;Multicopper oxidase;Multicopper oxidases signature 1.;Multicopper oxidases signature 2.;
mRNA.chromosome_1.1156.1	K04810 CHRNA9; nicotinic acetylcholine receptor alpha-9;K08834 MYO3, DFNB30; myosin III;reverse transcriptase family protein, partial [Bathymodiolus brooksi thiotrophic gill symbiont]--
mRNA.chromosome_9.236.1	K07378 NLGN; neuroligin;K07378 NLGN; neuroligin;neuroligin-4, X-linked-like [Pecten maximus];Neuroligin-1 [Mizuhopecten yessoensis];LOW QUALITY PROTEIN: acetylcholinesterase-like [Crassostrea virginica]Carboxylesterase family;Carboxylesterases type-B signature 2.;
mRNA.chromosome_2.2249.1	--uncharacterized protein LOC112557851 isoform X2 [Pomacea canaliculata];hypothetical protein C0Q70_01787 [Pomacea canaliculata];uncharacterized protein LOC112557851 isoform X1 [Pomacea canaliculata]Alanine racemase, C-terminal domain;Alanine racemase signature;
mRNA.chromosome_12.1493.1	------
mRNA.chromosome_19.766.1	--uncharacterized protein LOC110448677 [Mizuhopecten yessoensis];RNA-directed DNA polymerase from mobile element jockey [Mizuhopecten yessoensis];RNA-directed DNA polymerase from mobile element jockey [Mizuhopecten yessoensis]--
mRNA.chromosome_15.879.3	--vitelline membrane outer layer protein 1, partial [Ruditapes philippinarum];Vitelline membrane outer layer protein 1,Vitelline membrane outer layer protein 1 homolog [Mytilus coruscus];hypothetical protein AM593_10055, partial [Mytilus galloprovincialis]Vitelline membrane outer layer protein I (VOMI);
mRNA.chromosome_11.2239.1	K14611 SLC23A1_2, SVCT1_2; solute carrier family 23 (nucleobase transporter), member 1/2;LOW QUALITY PROTEIN: solute carrier family 23 member 1-like [Pecten maximus];solute carrier family 23 member 1-like [Pecten maximus]Permease family;
mRNA.chromosome_16.1497.1	--hypothetical protein [Haliotis diversicolor]Domain of unknown function (DUF4149);
mRNA.chromosome_6.324.1	------
mRNA.chromosome_16.511.2	--uncharacterized protein LOC111130330 [Crassostrea virginica];uncharacterized protein LOC105343847 [Crassostrea gigas]Beta-lactamase;
mRNA.chromosome_3.1576.1	K00276 AOC3, AOC2, tynA; primary-amine oxidase;putative amine oxidase [copper-containing] [Pecten maximus];LOW QUALITY PROTEIN: putative amine oxidase [copper-containing] [Mizuhopecten yessoensis];putative amine oxidase [copper-containing] [Crassostrea gigas]Amiloride-sensitive amine oxidase signature;Copper amine oxidase copper-binding site signature.;Copper amine oxidase, enzyme domain;
mRNA.chromosome_10.1973.2	K09866 AQP4; aquaporin-4;aquaporin 1 [Sinonovacula constricta];aquaporin [Helix pomatia]Major intrinsic protein;Major intrinsic protein family signature;MIP;MIP family signature.;MIP: MIP family channel proteins;
mRNA.chromosome_4.1234.1	K00544 BHMT; betaine-homocysteine S-methyltransferase;betaine-homocysteine methyltransferase-like, partial [Mytilus galloprovincialis];BHMT [Mytilus coruscus];betaine--homocysteine S-methyltransferase 1-like [Pecten maximus]Homocysteine-binding domain profile.;Homocysteine S-methyltransferase;
mRNA.contig_3612.1.1	--uncharacterized protein K02A2.6-like [Crassostrea virginica];uncharacterized protein K02A2.6-like [Mizuhopecten yessoensis]--
mRNA.chromosome_4.2017.3	K10408 DNAH; dynein heavy chain, axonemal;dynein gamma chain, flagellar outer arm-like isoform X2 [Mizuhopecten yessoensis];LOW QUALITY PROTEIN: dynein heavy chain 5, axonemal-like [Pecten maximus];Dynein heavy chain 5, axonemal [Mizuhopecten yessoensis]AAA;AAA+ lid domain;ATP-binding dynein motor region;Dynein heavy chain AAA lid domain;Dynein heavy chain C-terminal domain;Dynein heavy chain reg…
mRNA.chromosome_7.2187.1	K14611 SLC23A1_2, SVCT1_2; solute carrier family 23 (nucleobase transporter), member 1/2;SLC23A1 [Mytilus coruscus];SLC23A1 [Mytilus coruscus]Permease family;
mRNA.contig_4747.5.1	--uncharacterized protein LOC111706996 [Eurytemora affinis];uncharacterized protein LOC106178872 [Lingula anatina]Ubiquitin domain profile.;Ubiquitin family;Ubl_ubiquitin_like;vWFA;VWFA domain profile.;
mRNA.chromosome_19.921.1	--PREDICTED: collectin-46-like, partial [Saccoglossus kowalevskii];PKD domain-containing protein [Candidatus Magnetobacterium casensis];low affinity immunoglobulin epsilon Fc receptor [Microtus ochrogaster]CLECT;C-type lectin domain profile.;Lectin C-type domain;
mRNA.chromosome_16.878.1	--hypothetical protein OCBIM_22005753mg, partial [Octopus bimaculoides];hypothetical protein CAPTEDRAFT_119250 [Capitella teleta];PREDICTED: sodium-dependent phosphate transporter 1-B-like [Octopus bimaculoides]Phosphate transporter family;
mRNA.chromosome_8.702.2	K12385 NPC1; Niemann-Pick C1 protein;patched domain-containing protein 3-like [Pecten maximus];patched domain-containing protein 3-like [Pecten maximus]Acriflavin resistance protein family signature;Patched family;Sterol-sensing domain (SSD) profile.;
mRNA.chromosome_1.2617.1	K05692 ACTB_G1; actin beta/gamma 1;PREDICTED: actin, cytoplasmic-like [Biomphalaria glabrata];actin, cytoplasmic isoform X2 [Dendronephthya gigantea];actin, cytoplasmic isoform X1 [Dendronephthya gigantea]Actin;Actin signature;Actins signature 1.;Actins signature 2.;NBD_sugar-kinase_HSP70_actin;
mRNA.chromosome_6.424.2	--alkyl/aryl-sulfatase BDS1-like [Pecten maximus];alkyl/aryl-sulfatase BDS1 [Crassostrea gigas]Alkyl sulfatase C-terminal;Alkyl sulfatase dimerisation;arylsulfatase_Sdsa1-like_MBL-fold;Metallo-beta-lactamase superfamily;
mRNA.chromosome_2.2601.1	K10352 MYH; myosin heavy chain;myosin heavy chain, striated muscle isoform X1 [Pecten maximus];myosin heavy chain, striated muscle isoform X2 [Pecten maximus];myosin heavy chain, striated muscle isoform X3 [Pecten maximus]Myosin tail;
mRNA.chromosome_15.376.1	--PREDICTED: betaine--homocysteine S-methyltransferase 1-like [Biomphalaria glabrata];PREDICTED: LOW QUALITY PROTEIN: S-methylmethionine--homocysteine S-methyltransferase BHMT2-like [Biomphalaria glabrata];betaine--homocysteine S-methyltransferase 1 [Aplysia californica]Homocysteine-binding domain profile.;Homocysteine S-methyltransferase;
mRNA.chromosome_2.2618.1	------
mRNA.contig_5008.1.1	--PREDICTED: uncharacterized protein LOC109075231 [Cyprinus carpio]--
mRNA.chromosome_12.1439.1	K00503 DBH; dopamine beta-monooxygenase;DBH-like monooxygenase protein 1 [Crassostrea gigas]--
mRNA.chromosome_12.1441.1	K00503 DBH; dopamine beta-monooxygenase;PREDICTED: tyramine beta-hydroxylase-like, partial [Biomphalaria glabrata];tyramine beta-hydroxylase-like [Mizuhopecten yessoensis]Copper type II ascorbate-dependent monooxygenase, C-terminal domain;
mRNA.chromosome_11.1876.1	--sarcoplasmic calcium binding protein [Ruditapes philippinarum];sarcoplasmic calcium-binding protein [Meretrix lusoria];sarcoplasmic calsium binding protein [Pseudocardium sybillae]--
mRNA.chromosome_7.2338.1	ND;EF-hand domain-containing family member C2-like [Pecten maximus];EF-hand domain-containing family member C2 [Mytilus coruscus]DM10 domain profile.;DUF1126 PH-like domain;
mRNA.chromosome_18.124.2	----Integrase catalytic domain profile.;Integrase core domain;
mRNA.chromosome_5.2293.1	K07819 B3GALT1; beta-1,3-galactosyltransferase 1;--Galactosyltransferase;
mRNA.chromosome_2.3371.1	K08889 FER, TYK3; tyrosine-protein kinase Fer;Fibroblast growth factor receptor [Mizuhopecten yessoensis];uncharacterized protein LOC110457120 [Mizuhopecten yessoensis];uncharacterized protein LOC117343520 [Pecten maximus]Protein kinase domain profile.;Protein tyrosine kinase;Tyrosine kinase catalytic domain signature;
mRNA.chromosome_6.601.1	--uncharacterized protein LOC117337900 [Pecten maximus];SEC14 cytosolic factor [Aplysia californica]CRAL/TRIO domain;CRAL-TRIO lipid binding domain profile.;SEC14;
mRNA.chromosome_10.1773.2	K01283 ACE, CD143; peptidyl-dipeptidase A;K01283 CD143, ACE; angiotensin I converting enzyme (peptidyl-dipeptidase A) 1;uncharacterized protein LOC105325490 isoform X1 [Crassostrea gigas];uncharacterized protein LOC117680950 isoform X1 [Crassostrea gigas];uncharacterized protein LOC105325490 isoform X1 [Crassostrea gigas]Angiotensin-converting enzyme;M2_ACE;Peptidyl-dipeptidase A (M2) metalloprot…
mRNA.chromosome_2.3320.1	K12661 LRA3, yfaW; L-rhamnonate dehydratase;K18334 fucD; L-fuconate dehydratase;L-rhamnonate dehydratase-like [Pecten maximus];uncharacterized protein LOC106172549 [Lingula anatina]Enolase;Enolase C-terminal domain-like;mandelate racemase;Mandelate racemase / muconate lactonizing enzyme, N-terminal domain;
mRNA.chromosome_2.2414.1	K07249 E1.2.1.36; retinal dehydrogenase;Retinal dehydrogenase 2 [Mizuhopecten yessoensis];retinal dehydrogenase 2-like [Pecten maximus];retinal dehydrogenase 2-like [Pecten maximus]Aldehyde dehydrogenase family;Aldehyde dehydrogenases cysteine active site.;Aldehyde dehydrogenases glutamic acid active site.;
mRNA.chromosome_13.2669.1	--uncharacterized protein LOC106173543 [Lingula anatina];hypothetical protein AM593_01663, partial [Mytilus galloprovincialis]TerD domain;TerD_like;Ubl_ubiquitin_like;
mRNA.contig_1995.1.1	--uncharacterized protein LOC111128086 [Crassostrea virginica];PREDICTED: uncharacterized protein LOC102810160 [Saccoglossus kowalevskii]--
mRNA.chromosome_1.1125.1	K01581 E4.1.1.17, ODC1, speC, speF; ornithine decarboxylase;ornithine decarboxylase [Aplysia californica]Orn/DAP/Arg decarboxylases family 2 signature 2.;Ornithine decarboxylase signature;Ornithine/diaminopimelate/arginine (ODA) decarboxylase family signature;Pyridoxal-dependent decarboxylase, pyridoxal binding domain;
mRNA.chromosome_2.3018.1	K05398 CD281, TLR1; toll-like receptor 1;uncharacterized protein LOC116962106 [Tyto alba alba]TIR domain;TIR domain profile.;
mRNA.chromosome_12.551.1	K01183 E3.2.1.14; chitinase;probable chitinase 10 [Copidosoma floridanum];probable chitinase 10 [Copidosoma floridanum];chitinase 7, partial [Papilio polytes]Glycosyl hydrolases family 18;
mRNA.contig_3287.2.1	--uncharacterized protein LOC111110005 [Crassostrea virginica];uncharacterized protein LOC111107656 [Crassostrea virginica];uncharacterized protein LOC111109082 [Crassostrea virginica]--
mRNA.chromosome_11.2127.1	--sarcoplasmic calcium-binding protein [Meretrix lusoria];sarcoplasmic calcium binding protein [Ruditapes philippinarum];sarcoplasmic calsium binding protein [Pseudocardium sybillae]EF-hand calcium-binding domain profile.;
mRNA.chromosome_13.1196.1	--PREDICTED: putative universal stress protein SAS1637 [Octopus bimaculoides];putative universal stress protein SAUSA300_1656 [Octopus vulgaris]Universal stress protein family;Universal stress protein signature;USP_Like;
mRNA.chromosome_19.2277.1	--uncharacterized protein LOC106164022 [Lingula anatina];uncharacterized protein LOC106164030 [Lingula anatina];Efetin [Hyriopsis cumingii]--
mRNA.chromosome_7.1444.1	K09097 ARNT; aryl hydrocarbon receptor nuclear translocator;hypothetical protein AM593_06081, partial [Mytilus galloprovincialis];RNA-directed DNA polymerase from mobile element jockey [Mizuhopecten yessoensis];RNA-directed DNA polymerase from mobile element jockey [Mizuhopecten yessoensis]Reverse transcriptase (RNA-dependent DNA polymerase);Reverse transcriptase (RT) catalytic domain profile.;
mRNA.chromosome_15.1869.1	--uncharacterized protein LOC110455840 isoform X1 [Mizuhopecten yessoensis];cell wall protein PRY3-like isoform X3 [Mizuhopecten yessoensis]CAP_GAPR1-like;
mRNA.chromosome_3.1780.1	--unnamed protein product [Mytilus coruscus];unnamed protein product [Mytilus coruscus];unnamed protein product [Mytilus coruscus]Putative esterase;
mRNA.chromosome_5.1908.1	K11517 HAO; (S)-2-hydroxy-acid oxidase;uncharacterized protein LOC111118520 [Crassostrea virginica]Phytanoyl-CoA dioxygenase (PhyH);
mRNA.chromosome_10.1802.1	K01283 ACE, CD143; peptidyl-dipeptidase A;K01283 CD143, ACE; angiotensin I converting enzyme (peptidyl-dipeptidase A) 1;angiotensin-converting enzyme-like isoform X4 [Mizuhopecten yessoensis];angiotensin-converting enzyme-like isoform X1 [Pecten maximus];LOW QUALITY PROTEIN: angiotensin-converting enzyme-like [Crassostrea virginica]Angiotensin-converting enzyme;M2_ACE;Peptidyl-dipeptidase A (M2) …
mRNA.chromosome_13.128.1	K04097 HPGDS; prostaglandin-H2 D-isomerase / glutathione transferase;sigma glutathione S-transferase 1 [Ruditapes philippinarum];sigma-class glutathione S-transferase [Sinanodonta woodiana];sigma class glutathione S-transferase [Hyriopsis cumingii]AMPS.1;Glutathione S-transferase, C-terminal domain;Glutathione S-transferase, N-terminal domain;Glutathione Transferase (cytosolic);GST_C_Sigma_like;G…
mRNA.chromosome_8.1635.1	K11647 SMARCA2_4; SWI/SNF-related matrix-associated actin-dependent regulator of chromatin subfamily A member 2/4;hypothetical protein CRYPA_225 [uncultured SUP05 cluster bacterium];hypothetical protein, partial [Bathymodiolus brooksi thiotrophic gill symbiont];hypothetical protein BBROOKSOX_382 [Bathymodiolus brooksi thiotrophic gill symbiont]Reverse transcriptase (RNA-dependent DNA polymerase);…
mRNA.chromosome_17.1558.1	------
mRNA.chromosome_19.1206.1	--cathepsin L [Meretrix meretrix];cathepsin L2 [Sinonovacula constricta]Cathepsin propeptide inhibitor domain (I29);Eukaryotic thiol (cysteine) proteases asparagine active site.;Eukaryotic thiol (cysteine) proteases cysteine active site.;Eukaryotic thiol (cysteine) proteases histidine active site.;Papain cysteine protease (C1) family signature;Papain family cysteine protease;Peptidase_C1A;
mRNA.chromosome_17.1559.1	--zinc transporter ZIP14-like [Crassostrea virginica]ZIP Zinc transporter;
mRNA.chromosome_3.2583.1	--protein PFC0760c-like isoform X1 [Crassostrea gigas];centromere protein F-like isoform X2 [Crassostrea gigas];centromere protein F-like [Crassostrea gigas]Scavenger receptor cysteine-rich domain;Speract receptor signature;SRCR domain profile.;SRCR domain signature.;
mRNA.chromosome_2.2574.1	K01639 E4.1.3.3, nanA, NPL; N-acetylneuraminate lyase;N-acetylneuraminate lyase-like [Crassostrea virginica];N-acetylneuraminate lyase-like isoform X2 [Pecten maximus];N-acetylneuraminate lyase-like isoform X1 [Pecten maximus]Dihydrodipicolinate synthetase family;
mRNA.chromosome_14.1232.1	--metal tolerance protein 11-like isoform X2 [Pomacea canaliculata]Cation efflux family;CDF: cation diffusion facilitator family transporter;Dimerisation domain of Zinc Transporter;
mRNA.chromosome_3.573.1	K18334 fucD; L-fuconate dehydratase;fucD [Mytilus coruscus];fucD [Mytilus coruscus];fucD [Mytilus coruscus]Enolase C-terminal domain-like;
mRNA.chromosome_12.1440.1	K00503 DBH; dopamine beta-monooxygenase;tyramine beta-hydroxylase [Crassostrea gigas];tyramine beta-hydroxylase [Crassostrea gigas]Copper type II ascorbate-dependent monooxygenase, N-terminal domain;
mRNA.chromosome_14.853.2	--PREDICTED: betaine--homocysteine S-methyltransferase 1-like [Biomphalaria glabrata];PREDICTED: uncharacterized protein LOC100371248 [Saccoglossus kowalevskii]Homocysteine-binding domain profile.;Homocysteine S-methyltransferase;
mRNA.chromosome_11.1957.1	ND;hypothetical protein DSZ28_07615 [Thiothrix sp.];Exodeoxyribonuclease III [Bathymodiolus brooksi thiotrophic gill symbiont];reverse transcriptase family protein, partial [Bathymodiolus brooksi thiotrophic gill symbiont]--
mRNA.chromosome_1.308.1	K00019 E1.1.1.30, bdh; 3-hydroxybutyrate dehydrogenase;D-beta-hydroxybutyrate dehydrogenase, mitochondrial-like [Mizuhopecten yessoensis];D-beta-hydroxybutyrate dehydrogenase, mitochondrial-like [Mizuhopecten yessoensis]Glucose/ribitol dehydrogenase family signature;short chain dehydrogenase;Short-chain dehydrogenase/reductase (SDR) superfamily signature;Short-chain dehydrogenases/reductases fami…
mRNA.chromosome_12.865.1	K06238 COL6A; collagen, type VI, alpha;K06238 COL6A; collagen, type VI, alpha;cartilage matrix protein-like [Pecten maximus];COL6A [Mytilus coruscus]von Willebrand factor type A domain;Von Willebrand factor type A domain signature;VWFA domain profile.;vWFA_subfamily_ECM;
mRNA.chromosome_9.974.1	ND;uncharacterized protein C10orf107 homolog isoform X1 [Crassostrea virginica];ciliary-associated calcium-binding coiled-coil protein 1 isoform X3 [Crassostrea gigas];ciliary-associated calcium-binding coiled-coil protein 1 isoform X1 [Crassostrea gigas]Flagellar C1a complex subunit C1a-32;
mRNA.chromosome_4.2058.1	K00934 E2.7.3.3; arginine kinase;arginine kinase-like [Crassostrea gigas];LOW QUALITY PROTEIN: taurocyamine kinase-like [Crassostrea virginica]arginine_kinase_like;ATP:guanido phosphotransferase, C-terminal catalytic domain;ATP:guanido phosphotransferase, N-terminal domain;Phosphagen kinase active site signature.;Phosphagen kinase C-terminal domain profile.;Phosphagen kinase N-terminal domain pro…
mRNA.chromosome_3.756.1	K15394 ACE1; hybrid polyketide synthase / nonribosomal peptide synthetase ACE1;phthiocerol/phenolphthiocerol synthesis polyketide synthase type I PpsD-like [Pecten maximus]Acyl transferase domain;Acyl transferase domain in polyketide synthase (PKS) enzymes.;Beta-ketoacyl synthase;Beta-ketoacyl synthase, C-terminal domain;Beta-ketoacyl synthase, N-terminal domain;Beta-ketoacyl synthases active sit…
mRNA.contig_4147.1.1	--PREDICTED: cytosolic phospholipase A2-like, partial [Tinamus guttatus];PREDICTED: cytosolic phospholipase A2-like [Bos indicus];PREDICTED: cytosolic phospholipase A2, partial [Pterocles gutturalis]Lysophospholipase catalytic domain;PLA2c domain profile.;
mRNA.chromosome_5.616.1	K00059 fabG; 3-oxoacyl-[acyl-carrier protein] reductase;K04708 E1.1.1.102; 3-dehydrosphinganine reductase;linear gramicidin synthase subunit D-like [Pecten maximus];Uncharacterized oxidoreductase SA2266,Uncharacterized oxidoreductase MXAN_5909,Uncharacterized oxidoreductase SSP1627 [Staphylococcus saprophyticus subsp. saprophyticus ATCC 15305 _ NCTC 7292],Uncharacterized oxidoreductase Lmo0432,Un…
mRNA.chromosome_3.560.1	--unnamed protein product [Mytilus coruscus];uncharacterized protein LOC111099783 [Crassostrea virginica];uncharacterized protein LOC111118545 [Crassostrea virginica]--
mRNA.chromosome_4.569.1	--uncharacterized protein LOC111103931 [Crassostrea virginica];uncharacterized protein LOC111110962 isoform X2 [Crassostrea virginica];uncharacterized protein LOC111113261 [Crassostrea virginica]Phage integrase, N-terminal SAM-like domain;
mRNA.chromosome_6.2323.1	K00544 BHMT; betaine-homocysteine S-methyltransferase;PREDICTED: betaine--homocysteine S-methyltransferase 1-like [Biomphalaria glabrata];betaine--homocysteine S-methyltransferase 1 [Aplysia californica]Homocysteine-binding domain profile.;Homocysteine S-methyltransferase;
mRNA.chromosome_11.1270.2	K01273 DPEP; membrane dipeptidase;dipeptidase 1-like [Pecten maximus];DPEP [Mytilus coruscus]Membrane dipeptidase (Peptidase family M19);rDP_like;Renal dipeptidase active site.;Renal dipeptidase family profile.;
mRNA.chromosome_6.2534.1	K07249 E1.2.1.36; retinal dehydrogenase;Retinal dehydrogenase 2 [Mizuhopecten yessoensis];retinal dehydrogenase 2-like [Pecten maximus];retinal dehydrogenase 2-like [Pecten maximus]Aldehyde dehydrogenase family;Aldehyde dehydrogenases cysteine active site.;Aldehyde dehydrogenases glutamic acid active site.;ALDH_F1AB_F2_RALDH1;
mRNA.chromosome_7.1739.1	K19876 STEAP4; metalloreductase STEAP4;metalloreductase STEAP2-like isoform X3 [Mizuhopecten yessoensis];metalloreductase STEAP2-like isoform X2 [Mizuhopecten yessoensis]Ferric reductase like transmembrane component;NADP oxidoreductase coenzyme F420-dependent;
mRNA.chromosome_7.2188.1	K14611 SLC23A1_2, SVCT1_2; solute carrier family 23 (nucleobase transporter), member 1/2;solute carrier family 23 member 1-like isoform X1 [Pecten maximus];solute carrier family 23 member 1-like isoform X2 [Pecten maximus];SLC23A1 [Mytilus coruscus]Permease family;
mRNA.chromosome_2.3004.1	K16600 TTLL2; tubulin polyglutamylase TTLL2;--Ion channel regulatory protein UNC-93;MFS_unc93A_like;
mRNA.chromosome_4.1807.1	K03514 PAPD5_7, TRF4; non-canonical poly(A) RNA polymerase PAPD5/7;K10504 ZBTB25; zinc finger and BTB domain-containing protein 25;zinc finger protein 862-like [Crassostrea virginica];unnamed protein product [Mytilus coruscus];zinc finger protein 862-like [Crassostrea gigas]Domain of unknown function (DUF4371);hAT family C-terminal dimerisation region;
mRNA.chromosome_7.974.1	K19876 STEAP4; metalloreductase STEAP4;metalloreductase STEAP2-like isoform X2 [Mizuhopecten yessoensis];metalloreductase STEAP2-like isoform X3 [Mizuhopecten yessoensis]Ferric reductase like transmembrane component;NADP oxidoreductase coenzyme F420-dependent;
mRNA.chromosome_19.2867.1	----AdoMet_MTases;Methyltransferase domain;
mRNA.chromosome_5.2788.1	K20989 DUR3; urea-proton symporter;DUR3-like urea-proton symporter [Tridacna squamosa];urea-proton symporter DUR3-like [Pecten maximus];Urea-proton symporter DUR3 [Mizuhopecten yessoensis]Sodium:solute symporter family profile.;
mRNA.chromosome_17.1772.1	----MFS_MCT_SLC16;
mRNA.chromosome_11.2115.1	------
mRNA.chromosome_14.410.1	--sacsin-like isoform X5 [Crassostrea gigas]HATPase_MORC-like;HEPN domain;HEPN domain profile.;
mRNA.chromosome_16.119.1	------
mRNA.chromosome_1.110.1	K17914 KIF13; kinesin family member 13;--FHA;FHA domain;Forkhead-associated (FHA) domain profile.;Kinesin-associated;Kinesin heavy chain signature;Kinesin motor domain;Kinesin motor domain profile.;
mRNA.chromosome_15.2179.1	--argininosuccinate synthase-like protein [Sinonovacula constricta]argG: argininosuccinate synthase;Argininosuccinate_Synthase;Argininosuccinate synthase [argG].;Argininosuccinate synthase signature 1.;Argininosuccinate synthase signature 2.;Arginosuccinate synthase;
mRNA.chromosome_15.377.1	--LOW QUALITY PROTEIN: uncharacterized protein LOC111104295 [Crassostrea virginica];LOW QUALITY PROTEIN: uncharacterized protein LOC111104294 [Crassostrea virginica]FAD dependent oxidoreductase;
mRNA.chromosome_12.1632.3	--putative transporter SVOPL [Pecten maximus]Major facilitator superfamily (MFS) profile.;MFS_SVOP_like;Sugar (and other) transporter;
mRNA.chromosome_7.1173.1	ND;unnamed protein product [Mytilus coruscus];unnamed protein product [Mytilus coruscus];PREDICTED: uncharacterized protein LOC106811658 [Priapulus caudatus]DDE superfamily endonuclease;
mRNA.chromosome_5.1287.1	K04808 CHRNA6; nicotinic acetylcholine receptor alpha-6;acetylcholine receptor subunit beta-like [Crassostrea virginica];Neuronal acetylcholine receptor subunit alpha-3 [Mizuhopecten yessoensis];CHRNA3 [Mytilus coruscus]LGIC_ECD_cation;LGIC_TM_cation;Neurotransmitter-gated ion-channel ligand binding domain;Neurotransmitter-gated ion-channels signature.;Neurotransmitter-gated ion-channel transmemb…
mRNA.chromosome_2.2386.1	ND;PREDICTED: mucin-4-like [Biomphalaria glabrata];unnamed protein product [Mytilus coruscus];unnamed protein product [Mytilus coruscus]Aspartic acid and asparagine hydroxylation site.;Calcium-binding EGF-like domain signature.;EGF-like domain profile.;EGF-like domain signature 2.;
mRNA.chromosome_19.3093.1	----ABC_6TM_MRP1_2_3_6_D2_like;ABCC_MRP_domain2;ABC transporter;ABC transporter integral membrane type-1 fused domain profile.;ABC transporters family signature.;ABC transporter transmembrane region;ATP-binding cassette, ABC transporter-type domain profile.;
mRNA.chromosome_11.579.1	--heat shock 70 kDa protein 12B [Crassostrea gigas];heat shock 70 kDa protein 12B-like [Crassostrea virginica]Hsp70 protein;
mRNA.chromosome_1.1377.1	K05665 ABCC1; ATP-binding cassette, subfamily C (CFTR/MRP), member 1;LOW QUALITY PROTEIN: multidrug resistance-associated protein 1-like [Pomacea canaliculata];Multidrug resistance-associated protein 1 [Mizuhopecten yessoensis];multidrug resistance-associated protein 1-like [Mizuhopecten yessoensis]ABC_6TM_MRP1_2_3_6_D1_like;ABC_6TM_MRP1_2_3_6_D2_like;ABCC_MRP_domain1;ABCC_MRP_domain2;ABC transpo…
mRNA.chromosome_16.1216.1	--Solute carrier organic anion transporter family member 1B2 [Mizuhopecten yessoensis]MFS_SLCO_OATP;Organic Anion Transporter Polypeptide (OATP) family;
mRNA.chromosome_1.598.1	K08826 HIPK; homeodomain interacting protein kinase;----
mRNA.chromosome_1.3121.6	K00008 SORD, gutB; L-iditol 2-dehydrogenase;SORD [Mytilus coruscus]Alcohol dehydrogenase GroES-like domain;sorbitol_DH;Zinc-binding dehydrogenase;Zinc-containing alcohol dehydrogenases signature.;
mRNA.chromosome_15.1786.1	--adhesion G-protein coupled receptor V1 isoform X4 [Nematostella vectensis];Neurogenic locus Notch protein [Stylophora pistillata]Aspartic acid and asparagine hydroxylation site.;Calcium-binding EGF domain;Calcium-binding EGF-like domain signature.;EGF_CA;EGF-like domain;EGF-like domain profile.;EGF-like domain signature 1.;EGF-like domain signature 2.;Human growth factor-like EGF;Type II EGF-li…
mRNA.chromosome_17.2123.2	--sorting nexin-14-like isoform X4 [Mizuhopecten yessoensis];sorting nexin-14-like isoform X3 [Mizuhopecten yessoensis]PX domain profile.;Sorting nexin C terminal;
mRNA.chromosome_9.1426.1	K14389 SLC5A9, SGLT4; solute carrier family 5 (sodium/glucose cotransporter), member 9;sodium/glucose cotransporter 4-like [Crassostrea virginica];sodium/glucose cotransporter 4-like [Crassostrea virginica];SLC5A9 [Mytilus coruscus]Sodium:solute symporter family;Sodium:solute symporter family profile.;sss: transporter, solute:sodium symporter (SSS) family;
mRNA.chromosome_6.1083.1	------
mRNA.chromosome_4.1625.1	--hypothetical protein AC249_AIPGENE11741 [Exaiptasia diaphana];uncharacterized protein LOC114970637 [Acropora millepora];hypothetical protein AC249_AIPGENE7611 [Exaiptasia diaphana]Transposase family tnp2;
mRNA.chromosome_19.2268.1	--complement C1q-like protein 3 [Ruditapes philippinarum];sialic acid-binding lectin [Ruditapes philippinarum];sialic acid binding lectin [Solen grandis]C1q domain;C1q domain profile.;Complement C1Q domain signature;
mRNA.chromosome_17.732.1	--glyoxylate/hydroxypyruvate reductase A [Aplysia californica]D-isomer specific 2-hydroxyacid dehydrogenase, NAD binding domain;
mRNA.chromosome_19.1401.1	----Putative transposase DNA-binding domain;
mRNA.chromosome_12.2500.1	K01858 INO1, ISYNA1; myo-inositol-1-phosphate synthase;INO1 [Mytilus coruscus];LOW QUALITY PROTEIN: inositol-3-phosphate synthase 1-B-like [Crassostrea virginica];inositol-3-phosphate synthase 1-B isoform X2 [Crassostrea gigas]Myo-inositol-1-phosphate synthase;
mRNA.chromosome_12.1489.1	------
mRNA.chromosome_4.3376.1	K08202 SLC22A4_5, OCTN; MFS transporter, OCT family, solute carrier family 22 (organic cation transporter), member 4/5;organic cation transporter protein-like [Crassostrea virginica];organic cation transporter protein-like [Crassostrea virginica];organic cation transporter protein [Crassostrea gigas]Major facilitator superfamily (MFS) profile.;MFS_SLC22;Sugar (and other) transporter;Sugar transpo…
mRNA.chromosome_7.692.1	K00387 SUOX; sulfite oxidase;uncharacterized protein LOC117341737 [Pecten maximus];uncharacterized protein LOC117342027 [Pecten maximus]Bacterial protein of unknown function (DUF885);
mRNA.chromosome_11.2118.1	--sarcoplasmic calcium binding protein [Ruditapes philippinarum];sarcoplasmic calcium-binding protein [Meretrix lusoria];sarcoplasmic calsium binding protein [Pseudocardium sybillae]EF hand;EF-hand calcium-binding domain.;
mRNA.chromosome_1.825.1	K01301 NAALAD; N-acetylated-alpha-linked acidic dipeptidase;N-acetylated-alpha-linked acidic dipeptidase 2-like [Pecten maximus];N-acetylated-alpha-linked acidic dipeptidase 2-like [Pecten maximus]M28_PSMA_like;PA domain;PA_GCPII_like;Peptidase family M28;
mRNA.chromosome_7.887.1	K00010 iolG; myo-inositol 2-dehydrogenase / D-chiro-inositol 1-dehydrogenase;uncharacterized protein LOC111101268 [Crassostrea virginica];uncharacterized oxidoreductase YrbE [Crassostrea gigas];iolG [Mytilus coruscus]Oxidoreductase family, C-terminal alpha/beta domain;Oxidoreductase family, NAD-binding Rossmann fold;
mRNA.chromosome_11.2126.1	--sarcoplasmic calcium-binding protein [Meretrix lusoria];sarcoplasmic calcium binding protein [Ruditapes philippinarum];sarcoplasmic calsium binding protein [Pseudocardium sybillae]EF-hand calcium-binding domain profile.;
mRNA.chromosome_14.978.2	--uncharacterized protein LOC111134562 [Crassostrea virginica];deacetylase Oant_2987 isoform X1 [Crassostrea gigas];deacetylase Oant_2987 isoform X2 [Crassostrea gigas]Amidohydrolase family;
mRNA.chromosome_4.2827.1	K00019 E1.1.1.30, bdh; 3-hydroxybutyrate dehydrogenase;3-hydroxybutyrate dehydrogenase type 2 [Callorhinchus milii]DHRS6_like_SDR_c;Enoyl-(Acyl carrier protein) reductase;Glucose/ribitol dehydrogenase family signature;Short-chain dehydrogenase/reductase (SDR) superfamily signature;Short-chain dehydrogenases/reductases family signature.;
mRNA.chromosome_12.2577.1	------
mRNA.chromosome_5.633.1	ND;uncharacterized protein LOC111123833 [Crassostrea virginica];PREDICTED: LOW QUALITY PROTEIN: uncharacterized protein LOC109482865 [Branchiostoma belcheri];linear gramicidin synthase subunit D-like [Branchiostoma floridae]Glucose/ribitol dehydrogenase family signature;short chain dehydrogenase;
mRNA.chromosome_7.703.1	--uncharacterized protein LOC110982422 [Acanthaster planci];uncharacterized protein LOC106174925 [Lingula anatina];uncharacterized protein LOC106164022 [Lingula anatina]--
mRNA.chromosome_18.871.1	------
mRNA.chromosome_7.427.1	--hypothetical protein TCAL_03912 [Tigriopus californicus];theromacin [Sinanodonta woodiana];theromacin [Hyriopsis cumingii]Macin;
mRNA.chromosome_10.2622.1	--2-oxoglutarate-dependent dioxygenase htyE-like [Crassostrea gigas]2OG-Fe(II) oxygenase superfamily;Fe(2+) 2-oxoglutarate dioxygenase domain profile.;non-haem dioxygenase in morphine synthesis N-terminal;
mRNA.chromosome_17.943.1	--betaine--homocysteine S-methyltransferase 1 [Aplysia californica];PREDICTED: betaine--homocysteine S-methyltransferase 1-like [Biomphalaria glabrata]Homocysteine-binding domain profile.;Homocysteine S-methyltransferase;
mRNA.chromosome_11.1379.1	--metallothionein [Mercenaria mercenaria];metallothionein, partial [Crassostrea gigas];metallothionein, partial [Cerastoderma glaucum]Metallothionein;Mollusc metallothionein signature;
mRNA.chromosome_7.694.1	K14386 SLC5A6, SMVT; solute carrier family 5 (sodium-dependent multivitamin transporter), member 6;hypothetical protein C0Q70_20872 [Pomacea canaliculata];LOW QUALITY PROTEIN: uncharacterized protein LOC112555508 [Pomacea canaliculata]Sodium:solute symporter family;Sodium:solute symporter family profile.;
mRNA.chromosome_6.2917.1	K00799 GST, gst; glutathione S-transferase;omega glutathione S-transferase [Ruditapes philippinarum];omega class glutathione-s-transferase 1 [Haliotis discus discus]Glutathione S-transferase, C-terminal domain;Glutathione S-transferase, N-terminal domain;Glutathione Transferase (cytosolic);Main (cytGST);Omega-class glutathione S-transferase signature;Soluble glutathione S-transferase C-terminal d…
mRNA.chromosome_12.714.2	K20028 ZDHHC2_15_20; palmitoyltransferase ZDHHC2/15/20;alkali-sensitive linkage protein 1-like [Lingula anatina];alkali-sensitive linkage protein 1-like [Lingula anatina]Glycosyl hydrolase catalytic core;
mRNA.chromosome_7.66.1	K01487 E3.5.4.3, guaD; guanine deaminase;guanine deaminase-like [Pecten maximus];guanine deaminase [Crassostrea gigas]Amidohydrolase family;guan_deamin: guanine deaminase;
mRNA.contig_5087.2.1	------
mRNA.chromosome_1.536.1	------
mRNA.chromosome_9.1392.1	--heat shock 70 kDa protein 12A-like [Crassostrea gigas];heat shock 70 kDa protein 12B-like [Crassostrea virginica]--
mRNA.chromosome_8.49.1	ND;hypothetical protein DSZ28_07615 [Thiothrix sp.];Exodeoxyribonuclease III [Bathymodiolus brooksi thiotrophic gill symbiont];reverse transcriptase family protein, partial [Bathymodiolus brooksi thiotrophic gill symbiont]--
mRNA.chromosome_5.1936.2	K00477 PHYH; phytanoyl-CoA hydroxylase;probable phytanoyl-CoA dioxygenase isoform X1 [Mizuhopecten yessoensis]Phytanoyl-CoA dioxygenase (PhyH);
mRNA.chromosome_19.1966.1	--multidrug resistance-associated protein 1-like isoform X1 [Mizuhopecten yessoensis];multidrug resistance-associated protein 1-like [Mizuhopecten yessoensis];multidrug resistance-associated protein 1-like isoform X1 [Mizuhopecten yessoensis]ABC_6TM_MRP1_2_3_6_D2_like;ABCC_MRP_domain1;ABC transporter;ABC transporter integral membrane type-1 fused domain profile.;ABC transporters family signature.…

## Sheet: Turquoise
Table S4. Genes corresponding to the turquoise module identified from WGCNA of hemolymph and calcium
geneID	Protein
mRNA.chromosome_1.119.2	--uncharacterized protein C15orf41 homolog [Crassostrea virginica]Protein of unknown function TPD sequence-motif;
mRNA.chromosome_1.131.1	K11412 SIRT2, SIR2L2; NAD-dependent deacetylase sirtuin 2;NAD-dependent protein deacetylase sirtuin-2-like, partial [Lingula anatina]Sir2 family;Sirtuin catalytic domain profile.;
mRNA.chromosome_1.236.1	K13144 INTS7; integrator complex subunit 7;integrator complex subunit 7-like isoform X1 [Mizuhopecten yessoensis]--
mRNA.chromosome_1.261.1	K12374 ARSD_F_H; arylsulfatase D/F/H;steryl-sulfatase-like isoform X2 [Mizuhopecten yessoensis];steryl-sulfatase-like isoform X1 [Mizuhopecten yessoensis]C-terminal region of aryl-sulfatase;Sulfatase;Sulfatases signature 1.;
mRNA.chromosome_1.363.1	------
mRNA.chromosome_1.364.1	K14944 NOVA; RNA-binding protein Nova;RNA-binding protein Nova-1-like isoform X9 [Crassostrea virginica];RNA-binding protein Nova-1 isoform X3 [Crassostrea gigas];RNA-binding protein Nova-1-like isoform X2 [Crassostrea virginica]KH domain;KH-I;PCBP_like_KH;Type-1 KH domain profile.;
mRNA.chromosome_1.525.1	K20473 NBAS; neuroblastoma-amplified sequence;uncharacterized protein LOC111132680 [Crassostrea virginica];uncharacterized protein LOC110460842 [Mizuhopecten yessoensis];uncharacterized protein LOC110251885 [Exaiptasia diaphana]DNA-directed DNA-polymerase family B signature;DNA polymerase type B, organellar and viral;
mRNA.chromosome_1.676.1	--uncharacterized protein LOC105348491 isoform X1 [Crassostrea gigas];uncharacterized protein LOC105348491 isoform X2 [Crassostrea gigas];uncharacterized protein LOC117687097 [Crassostrea gigas]--
mRNA.chromosome_1.799.1	K07583 PUS10; tRNA pseudouridine synthase 10;tRNA pseudouridine synthase Pus10 isoform X1 [Octopus vulgaris];PREDICTED: putative tRNA pseudouridine synthase Pus10 [Octopus bimaculoides];hypothetical protein OCBIM_22002809mg, partial [Octopus bimaculoides]--
mRNA.chromosome_1.1006.1	K02519 infB, MTIF2; translation initiation factor IF-2;infB [Mytilus coruscus];hypothetical protein Cfor_07117 [Coptotermes formosanus]Elongation factor Tu GTP binding domain;IF2_eIF5B;IF2_mtIF2_II;small_GTP: small GTP-binding protein domain;Translational (tr)-type guanine nucleotide-binding (G) domain profile.;
mRNA.chromosome_1.1290.1	K04306 RXFP1, LGR7; relaxin family peptide receptor 1;K06704 ADAM10, CD156c; disintegrin and metalloproteinase domain-containing protein 10;K06704 CD156c, ADAM10; a disintegrin and metalloproteinase domain 10;K09533 DNAJC13; DnaJ homolog subfamily C member 13;K19942 GAS8; growth arrest-specific protein 8;RNA-directed DNA polymerase from transposon BS [Mizuhopecten yessoensis];hypothetical protein…
mRNA.chromosome_1.1387.1	--uncharacterized protein LOC117324304 [Pecten maximus];unnamed protein product [Mytilus coruscus];location of vulva defective 1-like [Crassostrea virginica]--
mRNA.chromosome_1.1605.1	K11997 TRIM2_3; tripartite motif-containing protein 2/3;unnamed protein product [Mytilus coruscus];USP16_45 [Mytilus coruscus];USP16_45 [Mytilus coruscus]Zinc finger B-box type profile.;
mRNA.chromosome_1.1740.1	----DZIP3/ hRUL138-like HEPN;
mRNA.chromosome_1.1771.1	--hypothetical protein OCBIM_22017746mg [Octopus bimaculoides]SERTA domain profile.;SERTA motif;
mRNA.chromosome_1.1772.1	--hypothetical protein OCBIM_22017746mg [Octopus bimaculoides]SERTA domain profile.;SERTA motif;
mRNA.chromosome_1.1790.1	----SERTA domain profile.;SERTA motif;
mRNA.chromosome_1.1793.1	--uncharacterized protein LOC112570005 isoform X1 [Pomacea canaliculata]SERTA domain profile.;SERTA motif;
mRNA.chromosome_1.1794.1	----SERTA domain profile.;SERTA motif;
mRNA.chromosome_1.1872.1	K08844 LRRK2; leucine-rich repeat kinase 2;uncharacterized protein LOC105341082 [Crassostrea gigas];uncharacterized protein LOC111120744 [Crassostrea virginica];uncharacterized protein LOC111121981 isoform X2 [Crassostrea virginica]Death;Death domain profile.;Ras of Complex, Roc, domain of DAPkinase;Roc domain profile.;
mRNA.chromosome_1.1889.1	K01373 CTSF; cathepsin F;hypothetical protein Avbf_04550, partial [Armadillidium vulgare];Paternally-expressed gene 3 protein [Portunus trituberculatus];putative cysteine proteinase [Armadillidium vulgare]--
mRNA.chromosome_1.2013.1	K04306 RXFP1, LGR7; relaxin family peptide receptor 1;K06704 ADAM10, CD156c; disintegrin and metalloproteinase domain-containing protein 10;K06704 CD156c, ADAM10; a disintegrin and metalloproteinase domain 10;K09533 DNAJC13; DnaJ homolog subfamily C member 13;K19942 GAS8; growth arrest-specific protein 8;RNA-directed DNA polymerase from transposon BS [Mizuhopecten yessoensis];hypothetical protein…
mRNA.chromosome_1.2041.1	--uncharacterized protein K02A2.6-like [Crassostrea gigas];uncharacterized protein K02A2.6-like [Crassostrea gigas];uncharacterized protein K02A2.6-like [Crassostrea gigas]Aspartyl protease;Eukaryotic and viral aspartyl proteases active site.;retropepsin_like;Reverse transcriptase (RNA-dependent DNA polymerase);Reverse transcriptase (RT) catalytic domain profile.;RNase_HI_RT_Ty3;RNase H-like doma…
mRNA.chromosome_1.2346.1	K06793 CSPG2, VCAN; chondroitin sulfate proteoglycan 2 (versican);K06793 VCAN, CSPG2; versican core protein;K06793 VCAN, CSPG2; versican core protein;C-type lectin [Ruditapes philippinarum];c-type lectin [Ruditapes philippinarum];perlucin-like protein isoform A [Ruditapes philippinarum]CLECT;C-type lectin domain profile.;Lectin C-type domain;
mRNA.chromosome_1.2438.1	------
mRNA.chromosome_1.2548.1	--uncharacterized protein LOC106164022 [Lingula anatina];uncharacterized protein LOC106164030 [Lingula anatina];U-scoloptoxin(05)-Sm1a-like [Anneissia japonica]--
mRNA.chromosome_1.2776.2	K06047 TTL; tubulin---tyrosine ligase;tubulin--tyrosine ligase-like [Pecten maximus];TTL [Mytilus coruscus]TTL domain profile.;Tubulin-tyrosine ligase family;
mRNA.chromosome_1.2805.1	K14351 AADACL3_4; arylacetamide deacetylase-like 3/4;carboxylesterase NlhH isoform X1 [Crassostrea gigas];AB hydrolase superfamily protein C1039.03 isoform X4 [Crassostrea gigas]alpha/beta hydrolase fold;
mRNA.chromosome_1.2826.2	K14779 DDX52, ROK1; ATP-dependent RNA helicase DDX52/ROK1;probable ATP-dependent RNA helicase DDX52 [Pecten maximus];PREDICTED: probable ATP-dependent RNA helicase DDX52-like [Saccoglossus kowalevskii];probable ATP-dependent RNA helicase DDX52 [Branchiostoma floridae]DEAD-box RNA helicase Q motif profile.;DEADc_DDX52;DEAD/DEAH box helicase;Helicase conserved C-terminal domain;SF2_C_DEAD;Superfami…
mRNA.chromosome_1.3085.1	K14510 CTR1; serine/threonine-protein kinase CTR1;unnamed protein product [Mytilus coruscus];unnamed protein product [Mytilus coruscus]Protein kinase domain;Protein kinase domain profile.;Protein kinases ATP-binding region signature.;Serine/Threonine protein kinases active-site signature.;
mRNA.chromosome_1.3208.3	K06091 MPP5, PALS1; MAGUK p55 subfamily member 5;MAGUK p55 subfamily member 5-like isoform X1 [Pecten maximus];MAGUK p55 subfamily member 5-like isoform X2 [Pecten maximus];MAGUK p55 subfamily member 5 isoform X2 [Crassostrea gigas]GMPK;Guanylate kinase;Guanylate kinase-like domain profile.;L27_N;PDZ domain;PDZ domain profile.;PDZ_signaling;SH3_MPP5;Src homology 3 (SH3) domain profile.;Variant SH…
mRNA.chromosome_1.3265.1	------
mRNA.chromosome_1.3266.1	------
mRNA.chromosome_1.3381.1	K04306 RXFP1, LGR7; relaxin family peptide receptor 1;K06704 ADAM10, CD156c; disintegrin and metalloproteinase domain-containing protein 10;K06704 CD156c, ADAM10; a disintegrin and metalloproteinase domain 10;K09533 DNAJC13; DnaJ homolog subfamily C member 13;K19942 GAS8; growth arrest-specific protein 8;RNA-directed DNA polymerase from transposon BS [Mizuhopecten yessoensis];hypothetical protein…
mRNA.chromosome_1.3403.1	--unnamed protein product [Mytilus coruscus];uncharacterized protein C2orf73 homolog [Pecten maximus]Protein of unknown function with motif GDWWSH;
mRNA.chromosome_1.3626.1	K04646 CLTC; clathrin heavy chain;clathrin heavy chain linker domain-containing protein 1-like isoform X4 [Mizuhopecten yessoensis];Clathrin heavy chain linker domain-containing protein 1 [Mizuhopecten yessoensis];clathrin heavy chain linker domain-containing protein 1-like isoform X2 [Crassostrea virginica]Translin-associated factor X-interacting N-terminus;
mRNA.chromosome_1.3719.1	K08115 CSPG4; chondroitin sulfate proteoglycan 4;K08115 CSPG4; chondroitin sulfate proteoglycan 4;uncharacterized protein LOC117322380 [Pecten maximus];uncharacterized protein LOC117322392 [Pecten maximus]Family of unknown function (DUF5641);
mRNA.chromosome_1.3763.1	K17346 TSPAN33; tetraspanin-33;uncharacterized protein LOC117330465 [Pecten maximus];uncharacterized protein LOC117315657 [Pecten maximus]YqaJ-like viral recombinase domain;Zinc finger SWIM-type profile.;
mRNA.chromosome_1.3792.1	K10380 ANK; ankyrin;E3 ubiquitin-protein ligase DZIP3 [Exaiptasia diaphana];E3 ubiquitin-protein ligase DZIP3 [Exaiptasia diaphana]Ankyrin repeat;Ankyrin repeat profile.;Ankyrin repeat region circular profile.;Ankyrin repeats (3 copies);DZIP3/ hRUL138-like HEPN;
mRNA.chromosome_1.3843.1	K15429 TRM5, TRMT5; tRNA (guanine37-N1)-methyltransferase;TRM5 [Mytilus coruscus];hypothetical protein EGW08_021667 [Elysia chlorotica];tRNA (guanine(37)-N1)-methyltransferase [Lingula anatina]Met-10+ like-protein;SAM-dependent methyltransferase TRM5/TYW2-type domain profile.;tRNA (guanine(37)-N1)-methyltransferase [TRMT5].;
mRNA.chromosome_1.3845.1	ND;putative nuclease HARBI1 [Pecten maximus];putative nuclease HARBI1 [Crassostrea virginica]DDE superfamily endonuclease;
mRNA.chromosome_1.4014.1	--interferon-induced protein 44-like isoform X1 [Crassostrea virginica];Interferon-induced protein 44-like [Mytilus coruscus]50S ribosome-binding GTPase;Ras_like_GTPase;TLD;
mRNA.chromosome_1.4019.1	--interferon-induced protein 44-like isoform X2 [Crassostrea virginica];interferon-induced protein 44-like isoform X1 [Crassostrea virginica]Conserved hypothetical ATP binding protein;
mRNA.chromosome_1.4229.1	K16506 FAT1_2_3; protocadherin Fat 1/2/3;K16506 FAT1_2_3; protocadherin Fat 1/2/3;uncharacterized protein K02A2.6-like [Crassostrea gigas];uncharacterized protein K02A2.6-like [Pecten maximus];uncharacterized protein K02A2.6-like [Pecten maximus]Integrase catalytic domain profile.;Integrase core domain;Integrase zinc binding domain;
mRNA.chromosome_1.4281.1	--hypothetical protein [Tanacetum cinerariifolium];hypothetical protein BDEG_22519 [Batrachochytrium dendrobatidis JEL423];hypothetical protein BDEG_27820 [Batrachochytrium dendrobatidis JEL423]--
mRNA.chromosome_2.49.1	--uncharacterized protein LOC105348138 isoform X1 [Crassostrea gigas];uncharacterized protein LOC105348138 isoform X2 [Crassostrea gigas];unnamed protein product [Mytilus coruscus]Transposase family tnp2;
mRNA.chromosome_2.71.1	ND;uncharacterized protein LOC115375706 isoform X1 [Myripristis murdjan];uncharacterized protein LOC115375706 isoform X2 [Myripristis murdjan];PREDICTED: uncharacterized protein LOC100377645 [Saccoglossus kowalevskii]Domain of unknown function (DUF4559);
mRNA.chromosome_2.99.2	K14859 SSF1_2; ribosome biogenesis protein SSF1/2;suppressor of SWI4 1 homolog isoform X1 [Crassostrea gigas];SSF1_2 [Mytilus coruscus];suppressor of SWI4 1 homolog [Pecten maximus]Brix domain;Brix domain profile.;
mRNA.chromosome_2.791.2	K11838 USP7, UBP15; ubiquitin carboxyl-terminal hydrolase 7;ubiquitin carboxyl-terminal hydrolase 7-like isoform X1 [Pecten maximus];ubiquitin carboxyl-terminal hydrolase 7-like isoform X4 [Mizuhopecten yessoensis]ICP0-binding domain of Ubiquitin-specific protease 7;MATH domain;MATH_HAUSP;MATH/TRAF domain profile.;peptidase_C19C;Ubiquitin carboxyl-terminal hydrolase;Ubiquitin-specific protease C-…
mRNA.chromosome_2.868.2	LIM domain-binding protein 3;integrator complex subunit 3 homolog isoform X1 [Crassostrea virginica];integrator complex subunit 3 homolog isoform X1 [Crassostrea virginica];integrator complex subunit 3 homolog isoform X3 [Crassostrea virginica]Domain of unknown function (DUF4749);PDZ domain;PDZ domain profile.;PDZ_signaling;
mRNA.chromosome_2.920.1	K07378 NLGN; neuroligin;K07378 NLGN; neuroligin;hypothetical protein parPi_0025457 [Paroedura picta];carboxylesterase 1D-like [Acanthaster planci];uncharacterized protein LOC110973290 [Acanthaster planci]Carboxylesterase family;Carboxylesterases type-B serine active site.;Carboxylesterases type-B signature 2.;
mRNA.chromosome_2.921.1	K07378 NLGN; neuroligin;K07378 NLGN; neuroligin;neuroligin-4, X-linked-like isoform X1 [Pomacea canaliculata];acetylcholinesterase-like [Pecten maximus];hypothetical protein C0Q70_10458 [Pomacea canaliculata]Carboxylesterase family;Carboxylesterases type-B serine active site.;Lipolytic enzymes "G-D-X-G" family, putative histidine active site.;
mRNA.chromosome_2.1147.1	ND;uncharacterized protein LOC117319374 [Pecten maximus];uncharacterized protein LOC111102433 isoform X1 [Crassostrea virginica];uncharacterized protein LOC111102433 isoform X2 [Crassostrea virginica]--
mRNA.chromosome_2.1313.1	------
mRNA.chromosome_2.1349.1	K14569 BMS1; ribosome biogenesis protein BMS1;ribosome biogenesis protein BMS1 homolog [Pecten maximus];ribosome biogenesis protein BMS1 homolog [Crassostrea virginica];ribosome biogenesis protein BMS1 homolog [Crassostrea virginica]AARP2CN (NUC121) domain;BMS1;Bms1-type guanine nucleotide-binding (G) domain profile.;
mRNA.chromosome_2.1613.1	K03514 PAPD5_7, TRF4; non-canonical poly(A) RNA polymerase PAPD5/7;--Protein of unknown function (DUF 659);
mRNA.chromosome_2.1789.1	K15684 BFAR; bifunctional apoptosis regulator;bifunctional apoptosis regulator-like [Crassostrea virginica];bifunctional apoptosis regulator-like isoform X1 [Crassostrea virginica]SAM domain profile.;SAM domain (Sterile alpha motif);Zinc finger, C3HC4 type (RING finger);Zinc finger RING-type profile.;Zinc finger RING-type signature.;
mRNA.chromosome_2.1801.1	K04306 RXFP1, LGR7; relaxin family peptide receptor 1;K05763 MSN; moesin;K06704 ADAM10, CD156c; disintegrin and metalloproteinase domain-containing protein 10;K06704 CD156c, ADAM10; a disintegrin and metalloproteinase domain 10;K19942 GAS8; growth arrest-specific protein 8;RNA-directed DNA polymerase from transposon BS [Mizuhopecten yessoensis];RNA-directed DNA polymerase from transposon BS [Mizu…
mRNA.chromosome_2.1905.1	K20398 LAMTOR2; ragulator complex protein LAMTOR2;--Roadblock/LC7 domain;
mRNA.chromosome_2.1984.1	--uncharacterized protein LOC117330576 [Pecten maximus];NKAP family protein CG6066-like [Crassostrea virginica]--
mRNA.chromosome_2.1989.1	--capping protein inhibiting regulator of actin dynamics isoform X1 [Octopus vulgaris];capping protein inhibiting regulator of actin dynamics isoform X1 [Octopus vulgaris];capping protein inhibiting regulator of actin dynamics isoform X2 [Octopus vulgaris]Delta serrate ligand;DSL domain profile.;
mRNA.chromosome_2.2207.1	K03259 EIF4E; translation initiation factor 4E;eukaryotic translation initiation factor 4E-like isoform X1 [Crassostrea virginica];eukaryotic translation initiation factor 4E-like isoform X2 [Crassostrea virginica];eukaryotic translation initiation factor 4E [Crassostrea gigas]Eukaryotic initiation factor 4E;Eukaryotic initiation factor 4E signature.;
mRNA.chromosome_2.2365.1	--unnamed protein product [Mytilus coruscus]--
mRNA.chromosome_2.2444.2	K00507 SCD, desC; stearoyl-CoA desaturase (Delta-9 desaturase);stearoyl-CoA desaturase type 1 [Haliotis discus hannai];acyl-CoA desaturase isoform X1 [Lingula anatina]Delta9-FADS-like;Fatty acid desaturase;Fatty acid desaturase family 1 signature;Fatty acid desaturases family 1 signature.;
mRNA.chromosome_2.3313.1	ND;uncharacterized protein LOC106150941 [Lingula anatina];uncharacterized protein LOC106172698 [Lingula anatina];PREDICTED: uncharacterized protein LOC100377645 [Saccoglossus kowalevskii]Domain of unknown function (DUF4559);NACHT domain;NACHT-NTPase domain profile.;
mRNA.chromosome_2.3643.1	K05641 ABCA1; ATP-binding cassette, subfamily A (ABC1), member 1;Exodeoxyribonuclease III [Bathymodiolus brooksi thiotrophic gill symbiont];hypothetical protein [Bathymodiolus brooksi thiotrophic gill symbiont]Reverse transcriptase (RNA-dependent DNA polymerase);Reverse transcriptase (RT) catalytic domain profile.;RT_nLTR_like;
mRNA.chromosome_2.3679.1	K14555 UTP13, TBL3; U3 small nucleolar RNA-associated protein 13;transducin beta-like protein 3 isoform X5 [Lingula anatina];transducin beta-like protein 3 isoform X3 [Lingula anatina]G protein beta WD-40 repeat signature;Trp-Asp (WD) repeats circular profile.;Trp-Asp (WD) repeats profile.;Utp13 specific WD40 associated domain;WD40;WD domain, G-beta repeat;
mRNA.chromosome_3.11.1	------
mRNA.chromosome_3.152.1	K00108 betA, CHDH; choline dehydrogenase;choline dehydrogenase, mitochondrial isoform X2 [Octopus vulgaris];betA [Mytilus coruscus]GMC oxidoreductase;GMC oxidoreductases signature 1.;GMC oxidoreductases signature 2.;
mRNA.chromosome_3.337.1	------
mRNA.chromosome_3.600.1	K18626 TCHH; trichohyalin;Exodeoxyribonuclease III [Bathymodiolus brooksi thiotrophic gill symbiont];reverse transcriptase family protein, partial [Bathymodiolus brooksi thiotrophic gill symbiont];uncharacterized protein LOC117686323 isoform X2 [Crassostrea gigas]--
mRNA.chromosome_3.1003.1	K09228 KRAB; KRAB domain-containing zinc finger protein;zinc finger protein 271-like [Pseudochaenichthys georgianus];zinc finger protein 436-like isoform X1 [Etheostoma spectabile];zinc finger protein 436-like isoform X2 [Etheostoma spectabile]Zinc finger, C2H2 type;Zinc finger C2H2 type domain profile.;Zinc finger C2H2 type domain signature.;
mRNA.chromosome_3.1093.1	ND;C1q domain-containing protein DC29, partial [Archivesica packardana];heavy metal-binding protein HIP [Crassostrea gigas];complement C1q tumor necrosis factor-related protein 3 [Crassostrea gigas]C1q domain;C1q domain profile.;Complement C1Q domain signature;
mRNA.chromosome_3.1143.1	K01201 GBA, srfJ; glucosylceramidase;endo-1,6-beta-D-glucanase BGN16.3-like [Crassostrea virginica]Glycosyl hydrolase family 30 beta sandwich domain;Glycosyl hydrolase family 30 signature;Glycosyl hydrolase family 30 TIM-barrel domain;
mRNA.chromosome_3.1229.1	ND;uncharacterized protein LOC111099799 [Crassostrea virginica];uncharacterized protein LOC111111435 [Crassostrea virginica];uncharacterized protein LOC111112795 [Crassostrea virginica]--
mRNA.chromosome_3.1427.2	K14326 UPF1, RENT1; regulator of nonsense transcripts 1;helicase with zinc finger domain 2-like [Mizuhopecten yessoensis];LOW QUALITY PROTEIN: helicase with zinc finger domain 2-like [Pecten maximus];Helicase with zinc finger domain 2 [Mizuhopecten yessoensis]AAA domain;DEXXc_HELZ2-C;RNB domain;SF1_C_Upf1;
mRNA.chromosome_3.1699.1	K09506 DNAJA5; DnaJ homolog subfamily A member 5;DnaJ-like subfamily C member 21 [Mizuhopecten yessoensis];dnaJ homolog subfamily C member 21-like [Mizuhopecten yessoensis]DnaJ;DnaJ domain;dnaJ domain profile.;DnaJ domain signature;Nt-dnaJ domain signature.;
mRNA.chromosome_3.1870.1	K05854 LYN; tyrosine-protein kinase Lyn;tyrosine-protein kinase SRK2 [Crassostrea gigas];tyrosine-protein kinase SRK2-like [Crassostrea virginica]Protein kinase domain profile.;Protein tyrosine kinase;SH2 domain;Src homology 2 (SH2) domain profile.;Tyrosine kinase catalytic domain signature;Tyrosine protein kinases specific active-site signature.;
mRNA.chromosome_3.1880.1	K05705 YES1; tyrosine-protein kinase Yes;YES1 [Mytilus coruscus];tyrosine-protein kinase SRK2-like isoform X2 [Pecten maximus]Protein kinase domain profile.;Protein tyrosine kinase;SH2 domain;SH2 domain signature;SH3 domain;SH3 domain signature;SH3_Src_like;Src homology 2 (SH2) domain profile.;Src homology 3 (SH3) domain profile.;Tyrosine kinase catalytic domain signature;
mRNA.chromosome_3.2144.1	K12375 ARSI_J; arylsulfatase I/J;arylsulfatase B-like [Crassostrea virginica];arylsulfatase B-like [Crassostrea virginica]4-S;Sulfatase;Sulfatases signature 1.;Sulfatases signature 2.;
mRNA.chromosome_3.2222.1	--uncharacterized protein LOC111138433 [Crassostrea virginica];hypothetical protein KP79_PYT09613 [Mizuhopecten yessoensis];hypothetical protein KP79_PYT01546 [Mizuhopecten yessoensis]Methyltransferase domain;
mRNA.chromosome_3.2237.1	K05692 ACTB_G1; actin beta/gamma 1;cytoplasmic actin [Dreissena polymorpha];beta actin [Doryteuthis pealeii];actin [Diplodon chilensis]Actin;Actin signature;Actins signature 2.;NBD_sugar-kinase_HSP70_actin;
mRNA.chromosome_3.2241.1	K05692 ACTB_G1; actin beta/gamma 1;beta-actin [Meretrix meretrix];uncharacterized protein LOC115049378 isoform X1 [Echeneis naucrates]Actin;Actins and actin-related proteins signature.;Actin signature;Actins signature 1.;NBD_sugar-kinase_HSP70_actin;
mRNA.chromosome_3.2242.1	K05692 ACTB_G1; actin beta/gamma 1;cytoplasmic actin [Dreissena polymorpha];beta-actin [Meretrix meretrix];Actin [Trichuris suis]Actin;Actins and actin-related proteins signature.;Actin signature;Actins signature 1.;Actins signature 2.;NBD_sugar-kinase_HSP70_actin;
mRNA.chromosome_3.2455.1	K06462 CD11c, ITGAX; integrin, alpha X;K06462 ITGAX, CD11c; integrin alpha X;K06462 ITGAX, CD11c; integrin alpha X;unnamed protein product [Mytilus coruscus];COL6A [Mytilus coruscus];unnamed protein product [Mytilus coruscus]von Willebrand factor type A domain;VWFA domain profile.;
mRNA.chromosome_3.2457.1	--COL6A [Mytilus coruscus];unnamed protein product [Mytilus coruscus];unnamed protein product [Mytilus coruscus]von Willebrand factor type A domain;
mRNA.chromosome_3.2559.1	K18085 MTMR10_11_12; myotubularin-related protein 10/11/12;uncharacterized protein LOC111110962 isoform X1 [Crassostrea virginica];uncharacterized protein LOC110443160 isoform X1 [Mizuhopecten yessoensis]Reverse transcriptase (RNA-dependent DNA polymerase);Reverse transcriptase (RT) catalytic domain profile.;RNase_HI_RT_DIRS1;
mRNA.chromosome_3.2834.1	--hypothetical protein BOW10_12225 [Solemya velum gill symbiont]--
mRNA.chromosome_3.2917.1	K02134 ATPeF1D, ATP5D, ATP16; F-type H+-transporting ATPase subunit delta;mitochondrial F1F0-ATP synthase subunit delta/ATP16, partial [Simulium vittatum];AAEL002504-PB [Aedes aegypti]ATP synthase, Delta/Epsilon chain, beta-sandwich domain;F1-ATPase_delta;
mRNA.chromosome_4.156.1	K14556 DIP2, UTP12, WDR3; U3 small nucleolar RNA-associated protein 12;WD repeat-containing protein 3-like [Crassostrea virginica]Anaphase-promoting complex subunit 4 WD40 domain;G protein beta WD-40 repeat signature;Trp-Asp (WD) repeats circular profile.;Trp-Asp (WD) repeats profile.;Trp-Asp (WD) repeats signature.;WD40;WD domain, G-beta repeat;
mRNA.chromosome_4.181.1	--hypothetical protein AM593_10421, partial [Mytilus galloprovincialis]--
mRNA.chromosome_4.182.1	K08844 LRRK2; leucine-rich repeat kinase 2;--Ras of Complex, Roc, domain of DAPkinase;Roc domain profile.;
mRNA.chromosome_4.283.1	K19360 NPHP3; nephrocystin-3;uncharacterized protein LOC106165773 [Lingula anatina];uncharacterized protein LOC106179959 [Lingula anatina];transmembrane and TPR repeat-containing protein 2-like [Lingula anatina]Tetratricopeptide repeat;TPR repeat profile.;TPR repeat region circular profile.;
mRNA.chromosome_4.288.1	K19360 NPHP3; nephrocystin-3;uncharacterized protein LOC106165773 [Lingula anatina];Kinesin light chain [Mizuhopecten yessoensis]Tetratricopeptide repeat;TPR repeat profile.;TPR repeat region circular profile.;
mRNA.chromosome_4.375.1	K19370 DNAJC22; DnaJ homolog subfamily C member 22;--TM2 domain;
mRNA.chromosome_4.432.1	WW domain-containing oxidoreductase;--short chain dehydrogenase;
mRNA.chromosome_4.471.1	K17346 TSPAN33; tetraspanin-33;PiggyBac transposable element-derived protein 4 [Exaiptasia diaphana];hypothetical protein TcasGA2_TC033879 [Tribolium castaneum];PREDICTED: uncharacterized protein LOC103314328 [Tribolium castaneum]YqaJ-like viral recombinase domain;
mRNA.chromosome_4.472.1	ND;uncharacterized protein LOC111325369 [Stylophora pistillata];uncharacterized protein LOC110234970 [Exaiptasia diaphana];hypothetical protein AC249_AIPGENE7624 [Exaiptasia diaphana]DDE superfamily endonuclease;
mRNA.chromosome_4.474.1	ND;THAP domain-containing protein 6-like [Stylophora pistillata];PREDICTED: uncharacterized protein LOC109470390 [Branchiostoma belcheri]THAP domain;Zinc finger THAP-type profile;
mRNA.chromosome_4.492.1	K16060 BIRC2_3; baculoviral IAP repeat-containing protein 2/3;CLUMA_CG020700, isoform A [Clunio marinus];inhibitor of apoptosis protein [Penaeus monodon]BIR repeat profile.;Inhibitor of Apoptosis domain;
mRNA.chromosome_4.496.1	K16060 BIRC2_3; baculoviral IAP repeat-containing protein 2/3;inhibitor of apoptosis protein [Penaeus monodon];CLUMA_CG020700, isoform A [Clunio marinus];inhibitor of apoptosis protein, partial [Penaeus monodon]BIR;BIR repeat profile.;Inhibitor of Apoptosis domain;
mRNA.chromosome_4.533.1	K04725 XIAP, BIRC4; E3 ubiquitin-protein ligase XIAP;K16060 BIRC2_3; baculoviral IAP repeat-containing protein 2/3;K16061 BIRC7_8; baculoviral IAP repeat-containing protein 7/8;hypothetical protein AM593_06116, partial [Mytilus galloprovincialis];inhibitor of apoptosis, partial [Mytilus galloprovincialis]BIR;BIR repeat.;BIR repeat profile.;Inhibitor of Apoptosis domain;Zinc finger, C3HC4 type (RI…
mRNA.chromosome_4.653.1	------
mRNA.chromosome_4.751.1	K16060 BIRC2_3; baculoviral IAP repeat-containing protein 2/3;E3 ubiquitin-protein ligase XIAP-like [Pecten maximus];CLUMA_CG020700, isoform A [Clunio marinus]BIR;BIR repeat profile.;Inhibitor of Apoptosis domain;
mRNA.chromosome_4.795.1	K16060 BIRC2_3; baculoviral IAP repeat-containing protein 2/3;uncharacterized protein LOC105321986 [Crassostrea gigas];uncharacterized protein LOC117680471 [Crassostrea gigas];uncharacterized protein LOC110458047 isoform X2 [Mizuhopecten yessoensis]BIR;BIR repeat.;BIR repeat profile.;Inhibitor of Apoptosis domain;
mRNA.chromosome_4.845.1	K10380 ANK; ankyrin;ND;Ankyrin repeat domain-containing protein 50 [Stylophora pistillata];uncharacterized protein LOC111347065 [Stylophora pistillata];hypothetical protein pdam_00000098 [Pocillopora damicornis]Ankyrin repeat profile.;Ankyrin repeat region circular profile.;Ankyrin repeats (3 copies);Domain of unknown function (DUF4559);
mRNA.chromosome_4.899.1	------
mRNA.chromosome_4.900.1	K16060 BIRC2_3; baculoviral IAP repeat-containing protein 2/3;inhibitor of apoptosis 1 [Sinohyriopsis schlegelii];uncharacterized protein LOC106167829, partial [Lingula anatina]Zinc finger, C3HC4 type (RING finger);
mRNA.chromosome_4.966.1	K16060 BIRC2_3; baculoviral IAP repeat-containing protein 2/3;putative baculoviral IAP repeat-containing protein 7-like [Scophthalmus maximus];E3 ubiquitin-protein ligase XIAP-like [Archocentrus centrarchus];baculoviral IAP repeat-containing protein 7 isoform X2 [Scophthalmus maximus]BIR;BIR repeat profile.;Inhibitor of Apoptosis domain;
mRNA.chromosome_4.1235.2	K00544 BHMT; betaine-homocysteine S-methyltransferase;BHMT [Mytilus coruscus];betaine--homocysteine S-methyltransferase 1-like [Pecten maximus];betaine--homocysteine S-methyltransferase 1-like isoform X1 [Pecten maximus]Homocysteine-binding domain profile.;Homocysteine S-methyltransferase;
mRNA.chromosome_4.1282.1	K00128 ALDH; aldehyde dehydrogenase (NAD+);LOW QUALITY PROTEIN: aldehyde dehydrogenase family 16 member A1-like [Pecten maximus];aldehyde dehydrogenase family 16 member A1-like [Crassostrea virginica]Aldehyde dehydrogenase family;Aldehyde dehydrogenases glutamic acid active site.;
mRNA.chromosome_4.1357.1	ND;uncharacterized protein LOC117685491 [Crassostrea gigas];uncharacterized protein LOC117689020 [Crassostrea gigas];hypothetical protein AC249_AIPGENE21580 [Exaiptasia diaphana]Helix-turn-helix of DDE superfamily endonuclease;
mRNA.chromosome_4.1448.1	K05731 TIAM1; T-lymphoma invasion and metastasis-inducing protein 1;protein still life, isoform SIF type 1-like isoform X5 [Pecten maximus];protein still life, isoform SIF type 1-like isoform X12 [Pecten maximus];protein still life, isoform SIF type 1-like isoform X4 [Pecten maximus]Dbl homology (DH) domain profile.;Dbl homology (DH) domain signature.;RhoGEF;RhoGEF domain;
mRNA.chromosome_4.1460.1	K14573 NOP4, RBM28; nucleolar protein 4;RNA-binding protein 28 isoform X1 [Lingula anatina];RNA-binding protein 28 isoform X2 [Lingula anatina];RNA-binding protein 28-like [Branchiostoma floridae]Eukaryotic RNA Recognition Motif (RRM) profile.;RNA recognition motif. (a.k.a. RRM, RBD, or RNP domain);RRM3_RBM28_like;RRM4_RBM28_like;
mRNA.chromosome_4.1586.1	--hypothetical protein MED121_21006 [Marinomonas sp. MED121];GNAT family N-acetyltransferase [Marinomonas sp. MED121]Acetyltransferase (GNAT) domain;
mRNA.chromosome_4.1932.1	------
mRNA.chromosome_4.1948.2	K17495 CSMD; CUB and sushi domain-containing protein;MAM and LDL-receptor class A domain-containing protein 1-like [Branchiostoma floridae];PREDICTED: uncharacterized protein LOC100634273, partial [Amphimedon queenslandica];LOW QUALITY PROTEIN: CUB and sushi domain-containing protein 1-like [Catharus ustulatus]CCP;MAM;MAM domain, meprin/A5/mu;MAM domain profile.;MAM domain signature;Sushi/CCP/SCR…
mRNA.chromosome_4.2230.1	K13915 LYZ; lysozyme C;lysozyme [Cyclina sinensis];C-type lysozyme 3 [Mytilus galloprovincialis];LYZ [Mytilus coruscus]Alpha-lactalbumin / lysozyme C family profile.;Alpha-lactalbumin / lysozyme C signature.;C-type lysozyme/alpha-lactalbumin family;Lysozyme/alpha-lactalbumin superfamily signature;LYZ_C_invert;
mRNA.chromosome_4.2308.1	------
mRNA.chromosome_4.2354.1	--protein inscuteable homolog [Pecten maximus];unnamed protein product [Mytilus coruscus]Inscuteable LGN-binding domain;
mRNA.chromosome_4.2370.1	K04984 TRPA1, ANKTM1; transient receptor potential cation channel subfamily A member 1;transient receptor potential cation channel subfamily A member 1 homolog isoform X1 [Crassostrea virginica];transient receptor potential cation channel subfamily A member 1 homolog isoform X2 [Crassostrea virginica]--
mRNA.chromosome_4.2429.1	------
mRNA.chromosome_4.2465.1	K02599 NOTCH1; Notch 1;K02599 NOTCH; Notch;K20994 NOTCH2; Notch 2;unnamed protein product [Mytilus coruscus];uncharacterized protein LOC117327254 [Pecten maximus];uncharacterized protein LOC111113538 [Crassostrea virginica]EGF_CA;EGF-like domain;EGF-like domain profile.;EGF-like domain signature 1.;EGF-like domain signature 2.;Putative ephrin-receptor like;Thrombospondin type 1 domain;Thrombospon…
mRNA.chromosome_4.2715.2	K00868 pdxK, pdxY; pyridoxine kinase;pyridoxal kinase-like isoform X2 [Pecten maximus];pyridoxal kinase-like isoform X1 [Pecten maximus]Phosphomethylpyrimidine kinase;pyridoxal_pyridoxamine_kinase;pyridox_kin: pyridoxal kinase;
mRNA.chromosome_4.3081.1	K00503 DBH; dopamine beta-monooxygenase;temptin-like isoform X2 [Crassostrea virginica];temptin isoform X1 [Crassostrea gigas];temptin-like [Crassostrea virginica]--
mRNA.chromosome_4.3254.1	K00688 PYG, glgP; glycogen phosphorylase;glycogen phosphorylase-like [Parasteatoda tepidariorum];PYG [Mytilus coruscus];glycogen phosphorylase [Diplodon chilensis]Carbohydrate phosphorylase;GT35_Glycogen_Phosphorylase;Phosphorylase pyridoxal-phosphate attachment site.;P_ylase: glycogen/starch/alpha-glucan phosphorylases;
mRNA.chromosome_4.3306.1	K08202 SLC22A4_5, OCTN; MFS transporter, OCT family, solute carrier family 22 (organic cation transporter), member 4/5;organic cation transporter protein-like isoform X2 [Mizuhopecten yessoensis];organic cation transporter protein-like isoform X3 [Mizuhopecten yessoensis]Major facilitator superfamily (MFS) profile.;MFS_SLC22;Sugar (and other) transporter;
mRNA.chromosome_4.3308.1	K08202 SLC22A4_5, OCTN; MFS transporter, OCT family, solute carrier family 22 (organic cation transporter), member 4/5;SLC22A4_5 [Mytilus coruscus];organic cation transporter protein-like [Pecten maximus]Major facilitator superfamily (MFS) profile.;MFS_SLC22;
mRNA.chromosome_4.3318.1	K11647 SMARCA2_4; SWI/SNF-related matrix-associated actin-dependent regulator of chromatin subfamily A member 2/4;unnamed protein product [Mytilus coruscus];uncharacterized protein LOC117332287 [Pecten maximus]--
mRNA.chromosome_4.3350.1	K12383 GM2A; ganglioside GM2 activator;ganglioside GM2 activator [Crassostrea gigas];ganglioside GM2 activator [Aplysia californica];LOW QUALITY PROTEIN: ganglioside GM2 activator-like, partial [Crassostrea virginica]ML domain;
mRNA.chromosome_4.3402.1	K09554 CDC37; cell division cycle protein 37;hsp90 co-chaperone Cdc37 [Lingula anatina];hypothetical protein [Chiloscyllium punctatum];hsp90 co-chaperone Cdc37 [Rhincodon typus]Cdc37 C terminal domain;Cdc37 Hsp90 binding domain;
mRNA.chromosome_5.132.1	K00423 E1.10.3.3; L-ascorbate oxidase;oxidoreductase OpS5-like [Crassostrea virginica];laccase-2-like [Pecten maximus]CuRO_1_tcLCC2_insect_like;CuRO_2_tcLCC_insect_like;CuRO_3_tcLLC2_insect_like;Multicopper oxidase;Multicopper oxidases signature 1.;Multicopper oxidases signature 2.;
mRNA.chromosome_5.277.2	K01022 CHST1; keratan sulfate 6-sulfotransferase 1;K04745 CHST2; carbohydrate 6-sulfotransferase 2;Carbohydrate sulfotransferase 3 [Mizuhopecten yessoensis];carbohydrate sulfotransferase 1 isoform X1 [Crassostrea gigas]Sulfotransferase family;
mRNA.chromosome_5.382.1	K05694 PTPRB, PTPB; receptor-type tyrosine-protein phosphatase beta;K05694 PTPRB, PTPB; receptor-type tyrosine-protein phosphatase beta;hypothetical protein CAPTEDRAFT_173573 [Capitella teleta];uncharacterized protein LOC111118076 isoform X1 [Crassostrea virginica];uncharacterized protein LOC111118076 isoform X2 [Crassostrea virginica]Protein-tyrosine phosphatase;Protein tyrosine phosphatase sign…
mRNA.chromosome_5.859.1	--uncharacterized protein LOC117318747 [Pecten maximus];LOW QUALITY PROTEIN: uncharacterized protein LOC117315101 [Pecten maximus];unnamed protein product [Mytilus coruscus]Transposase family tnp2;
mRNA.chromosome_5.1061.1	--coiled-coil domain-containing protein 158-like isoform X4 [Pecten maximus];coiled-coil domain-containing protein 158-like isoform X3 [Pecten maximus];coiled-coil domain-containing protein 158-like isoform X6 [Mizuhopecten yessoensis]Coiled-coil domain-containing protein 158;
mRNA.chromosome_5.1184.2	K00049 GRHPR; glyoxylate/hydroxypyruvate reductase;glyoxylate reductase/hydroxypyruvate reductase [Aplysia californica];glyoxylate reductase/hydroxypyruvate reductase-like [Pecten maximus]D-isomer specific 2-hydroxyacid dehydrogenase, catalytic domain;D-isomer specific 2-hydroxyacid dehydrogenase, NAD binding domain;D-isomer specific 2-hydroxyacid dehydrogenases signature 3.;GDH;
mRNA.chromosome_5.1275.1	K14856 SDA1, SDAD1; protein SDA1;protein SDA1 homolog [Pecten maximus];protein SDA1 homolog [Crassostrea gigas]NUC130/3NT domain;
mRNA.chromosome_5.1463.1	K11997 TRIM2_3; tripartite motif-containing protein 2/3;tripartite motif-containing protein 2 isoform X3 [Crassostrea gigas];tripartite motif-containing protein 2-like isoform X4 [Crassostrea virginica]BBOX;B-box zinc finger;Filamin/ABP280 repeat;Filamin/ABP280 repeat profile.;NHL repeat;NHL repeat profile.;NHL_TRIM2_like;RING-type zinc-finger;Zinc finger B-box type profile.;Zinc finger RING-type…
mRNA.chromosome_5.1553.1	K09485 HSP110; heat shock protein 110kDa;uncharacterized protein LOC111123833 [Crassostrea virginica];heat shock 70 kDa protein 4 isoform X1 [Crassostrea gigas];heat shock 70 kDa protein 4 isoform X2 [Crassostrea gigas]70kDa heat shock protein signature;Heat shock hsp70 proteins family signature 3.;Hsp70 protein;HSPA4_like_NDB;
mRNA.chromosome_5.1679.1	K20994 NOTCH2; Notch 2;uncharacterized protein LOC105325275 isoform X1 [Crassostrea gigas];trichohyalin isoform X2 [Crassostrea gigas]--
mRNA.chromosome_5.1921.1	K05038 SLC6A5S; solute carrier family 6 (neurotransmitter transporter, amino acid) member 5/7/9/14;SLC6A5_9 [Mytilus coruscus];sodium-dependent proline transporter-like [Pecten maximus];sodium- and chloride-dependent glycine transporter 1-like [Crassostrea virginica]Sodium/chloride neurotransmitter symporter signature;Sodium:neurotransmitter symporter family;Sodium:neurotransmitter symporter fami…
mRNA.chromosome_5.2083.1	K06238 COL6A; collagen, type VI, alpha;K06238 COL6A; collagen, type VI, alpha;hypothetical protein BOW10_12225 [Solemya velum gill symbiont]--
mRNA.chromosome_5.2149.1	--conserved hypothetical protein; Rhs family protein [Pseudomonas entomophila L48];unnamed protein product [Mytilus coruscus];uncharacterized protein LOC111132087 [Crassostrea virginica]--
mRNA.chromosome_5.2288.1	K05694 PTPRB, PTPB; receptor-type tyrosine-protein phosphatase beta;K05694 PTPRB, PTPB; receptor-type tyrosine-protein phosphatase beta;PREDICTED: receptor-type tyrosine-protein phosphatase T-like, partial [Biomphalaria glabrata]Protein-tyrosine phosphatase;Protein tyrosine phosphatase signature;PTP type protein phosphatase family profile.;R3-PTPc;Tyrosine specific protein phosphatases active sit…
mRNA.chromosome_5.2424.1	K16507 DCHS1_2, PCDH16_23; protocadherin-16/23;K16507 DCHS1_2, PCDH16_23; protocadherin-16/23;--Cadherin domain;Cadherin domain signature.;Cadherin-like;Cadherin_repeat;Cadherins domain profile.;Cadherin signature;
mRNA.chromosome_5.2604.1	K14298 RAE1, GLE2; mRNA export factor;mRNA export factor-like isoform X2 [Mizuhopecten yessoensis]G protein beta WD-40 repeat signature;Trp-Asp (WD) repeats circular profile.;Trp-Asp (WD) repeats profile.;Trp-Asp (WD) repeats signature.;WD domain, G-beta repeat;
mRNA.chromosome_5.2796.2	------
mRNA.chromosome_5.2992.1	K06776 PTPRK; receptor-type tyrosine-protein phosphatase kappa;K06776 PTPRK; receptor-type tyrosine-protein phosphatase kappa;uncharacterized protein LOC115214877 isoform X1 [Octopus vulgaris];uncharacterized protein LOC115214877 isoform X2 [Octopus vulgaris]--
mRNA.chromosome_5.2995.1	K06776 PTPRK; receptor-type tyrosine-protein phosphatase kappa;K06776 PTPRK; receptor-type tyrosine-protein phosphatase kappa;receptor-type tyrosine-protein phosphatase T isoform X2 [Crassostrea gigas];receptor-type tyrosine-protein phosphatase T isoform X1 [Crassostrea gigas];unnamed protein product [Mytilus coruscus]--
mRNA.chromosome_5.3155.1	K18626 TCHH; trichohyalin;uncharacterized protein LOC109618360 [Crassostrea gigas];uncharacterized protein LOC117682998 [Crassostrea gigas]Reverse transcriptase (RNA-dependent DNA polymerase);Reverse transcriptase (RT) catalytic domain profile.;RT_nLTR_like;
mRNA.chromosome_5.3330.1	ND;unnamed protein product [Mytilus coruscus];unnamed protein product [Mytilus coruscus];unnamed protein product [Mytilus coruscus]Reverse transcriptase (RNA-dependent DNA polymerase);
mRNA.chromosome_6.41.1	ND;PREDICTED: deoxynucleoside triphosphate triphosphohydrolase SAMHD1 isoform X2 [Stegastes partitus];PREDICTED: deoxynucleoside triphosphate triphosphohydrolase SAMHD1 isoform X1 [Stegastes partitus];deoxynucleoside triphosphate triphosphohydrolase SAMHD1 [Amphiprion ocellaris]--
mRNA.chromosome_6.42.1	ND;deoxynucleoside triphosphate triphosphohydrolase SAMHD1-like [Rhincodon typus];deoxynucleoside triphosphate triphosphohydrolase SAMHD1-like [Actinia tenebrosa];retinoblastoma-like protein 1 isoform x1 [Limosa lapponica baueri]--
mRNA.chromosome_6.215.1	K10900 WRN, RECQL2; werner syndrome ATP-dependent helicase;Werner syndrome ATP-dependent helicase [Mizuhopecten yessoensis];recQ [Mytilus coruscus];recQ [Mytilus coruscus]DEXHc_RecQ;
mRNA.chromosome_6.286.1	------
mRNA.chromosome_6.349.2	--unnamed protein product [Mytilus coruscus];uncharacterized protein LOC105347960 isoform X2 [Crassostrea gigas]--
mRNA.chromosome_6.376.2	K14572 MDN1, REA1; midasin;PREDICTED: uncharacterized protein LOC109478483 [Branchiostoma belcheri]TerD domain;TerD_like;Ubiquitin domain profile.;Ubl_ubiquitin_like;von Willebrand factor type A domain;vWFA;VWFA domain profile.;
mRNA.chromosome_6.499.1	K10478 BTBD3_6; BTB/POZ domain-containing protein 3/6;BTB/POZ domain-containing protein 6-like isoform X1 [Mizuhopecten yessoensis];BTB/POZ domain-containing protein 6-like isoform X1 [Mizuhopecten yessoensis]BACK_BTBD9;BTB And C-terminal Kelch;BTB domain profile.;BTB_POZ_BTBD3_6;BTB/POZ domain;
mRNA.chromosome_6.685.1	K12816 CDC40, PRP17; pre-mRNA-processing factor 17;methyltransferase-like protein 24 isoform X3 [Crassostrea gigas];methyltransferase-like protein 24 isoform X1 [Crassostrea gigas];methyltransferase-like protein 24 isoform X4 [Crassostrea gigas]Methyltransferase domain;
mRNA.chromosome_6.1022.1	K11647 SMARCA2_4; SWI/SNF-related matrix-associated actin-dependent regulator of chromatin subfamily A member 2/4;putative RNA-directed DNA polymerase from transposon X-element [Stylophora pistillata];uncharacterized protein LOC114974566 [Acropora millepora];putative RNA-directed DNA polymerase from transposon X-element [Stylophora pistillata]Reverse transcriptase (RNA-dependent DNA polymerase);R…
mRNA.chromosome_6.1051.1	K01273 DPEP; membrane dipeptidase;K08834 MYO3, DFNB30; myosin III;K13506 GPAT3_4, AGPAT9, AGPAT6; glycerol-3-phosphate O-acyltransferase 3/4;PREDICTED: uncharacterized protein LOC109462922 [Branchiostoma belcheri];uncharacterized protein LOC118408864, partial [Branchiostoma floridae];hypothetical protein EGW08_022810 [Elysia chlorotica]PHD_SF;Reverse transcriptase (RNA-dependent DNA polymerase);R…
mRNA.chromosome_6.1057.2	------
mRNA.chromosome_6.1213.1	--guanylate-binding protein 1-like [Rhincodon typus];guanylate-binding protein 1 [Balaenoptera acutorostrata scammoni];guanylate-binding protein 5 isoform X1 [Cricetulus griseus]GB1/RHD3-type guanine nucleotide-binding (G) domain profile.;Guanylate-binding protein, C-terminal domain;Guanylate-binding protein, N-terminal domain;
mRNA.chromosome_6.1396.1	--hypothetical protein DV515_00008095 [Erythrura gouldiae];PREDICTED: UPF0468 protein C16orf80 homolog [Chrysochloris asiatica];cilia- and flagella-associated protein 20 [Crassostrea gigas]Protein of unknown function (DUF667);
mRNA.chromosome_6.1512.1	K13181 DDX27, DRS1; ATP-dependent RNA helicase DDX27;probable ATP-dependent RNA helicase DDX27 [Crassostrea gigas];probable ATP-dependent RNA helicase DDX27 [Lingula anatina];LOW QUALITY PROTEIN: probable ATP-dependent RNA helicase DDX27 [Crassostrea virginica]DEAD-box RNA helicase Q motif profile.;DEAD-box subfamily ATP-dependent helicases signature.;DEADc_DDX27;DEAD/DEAH box helicase;Helicase c…
mRNA.chromosome_6.1714.1	K14487 GH3; auxin responsive GH3 gene family;GH3 domain-containing protein-like [Anneissia japonica];hypothetical protein BSL78_01849 [Apostichopus japonicus];PREDICTED: indole-3-acetic acid-amido synthetase GH3.6-like, partial [Saccoglossus kowalevskii]GH3 auxin-responsive promoter;
mRNA.chromosome_6.1760.1	K16538 PIBF1, CEP90; progesterone-induced-blocking factor 1;progesterone-induced-blocking factor 1-like [Pecten maximus];progesterone-induced-blocking factor 1-like [Crassostrea virginica]--
mRNA.chromosome_6.1775.1	------
mRNA.chromosome_6.1870.1	K05641 ABCA1; ATP-binding cassette, subfamily A (ABC1), member 1;Exodeoxyribonuclease III [Bathymodiolus brooksi thiotrophic gill symbiont];hypothetical protein [Bathymodiolus brooksi thiotrophic gill symbiont]Reverse transcriptase (RNA-dependent DNA polymerase);Reverse transcriptase (RT) catalytic domain profile.;RT_nLTR_like;
mRNA.chromosome_6.1988.1	K12585 DIS3, RRP44; exosome complex exonuclease DIS3/RRP44;DIS3 [Mytilus coruscus];exosome complex exonuclease RRP44-like [Pecten maximus]Ribonuclease II family signature.;RNB domain;S1 domain;
mRNA.chromosome_6.2009.1	------
mRNA.chromosome_6.2094.2	--uncharacterized protein LOC111135951 [Crassostrea virginica]--
mRNA.chromosome_6.2160.1	--uncharacterized protein LOC114524764 [Dendronephthya gigantea];PREDICTED: uncharacterized protein LOC100377645 [Saccoglossus kowalevskii];hypothetical protein HF521_012968 [Silurus meridionalis]Domain of unknown function (DUF4559);
mRNA.chromosome_6.2187.1	ND;PREDICTED: uncharacterized protein LOC100377645 [Saccoglossus kowalevskii];uncharacterized protein LOC114524764 [Dendronephthya gigantea];uncharacterized protein CXorf38-like [Denticeps clupeoides]Domain of unknown function (DUF4559);
mRNA.chromosome_6.2328.1	--uncharacterized protein LOC111327268 isoform X2 [Stylophora pistillata]--
mRNA.chromosome_6.2383.1	K18646 ANP32A_C_D; acidic leucine-rich nuclear phosphoprotein 32 family member A/C/D;unnamed protein product [Mytilus coruscus];uncharacterized protein LOC105327260 [Crassostrea gigas];uncharacterized protein LOC105342315 [Crassostrea gigas]--
mRNA.chromosome_6.2395.1	K05619 TGM1; transglutaminase 1;TGM1 [Mytilus coruscus]Transglutaminase-like superfamily;
mRNA.chromosome_6.2421.1	K14639 SLC15A5; solute carrier family 15, member 5;uncharacterized protein LOC115593270 [Sparus aurata];uncharacterized protein LOC116164477 [Photinus pyralis]--
mRNA.chromosome_6.2759.1	K02186 CASP2; caspase 2;uncharacterized protein LOC111121265 isoform X1 [Crassostrea virginica];uncharacterized protein LOC111121265 isoform X2 [Crassostrea virginica];uncharacterized protein LOC111121265 isoform X3 [Crassostrea virginica]Caspase family p20 domain profile.;
mRNA.chromosome_6.2822.1	------
mRNA.chromosome_6.2863.1	K10408 DNAH; dynein heavy chain, axonemal;LOW QUALITY PROTEIN: dynein heavy chain 5, axonemal [Crassostrea gigas];dynein heavy chain 5, axonemal-like isoform X9 [Crassostrea virginica];dynein heavy chain 5, axonemal-like isoform X11 [Crassostrea virginica]AAA+ lid domain;ATP-binding dynein motor region;ATP-synt_Fo_b;Dynein heavy chain AAA lid domain;Dynein heavy chain C-terminal domain;Dynein hea…
mRNA.chromosome_6.2937.1	------
mRNA.chromosome_7.9.1	K10642 DZIP3; E3 ubiquitin-protein ligase DZIP3;uncharacterized protein LOC114540594 [Dendronephthya gigantea];uncharacterized protein LOC114535002 [Dendronephthya gigantea]DZIP3/ hRUL138-like HEPN;NACHT domain;NACHT-NTPase domain profile.;
mRNA.chromosome_7.182.2	K05613 SLC1A2, EAAT2; solute carrier family 1 (glial high affinity glutamate transporter), member 2;LOW QUALITY PROTEIN: excitatory amino acid transporter-like [Pomacea canaliculata];excitatory amino acid transporter-like isoform X1 [Pecten maximus];excitatory amino acid transporter-like isoform X2 [Pecten maximus]Glutamate-aspartate symporter signature;Sodium:dicarboxylate symporter family;
mRNA.chromosome_7.360.1	K06850 SLIT3; slit 3;K06850 SLIT3; slit 3;protein toll-like [Pecten maximus];toll2 [Hyriopsis cumingii];Protein toll [Mizuhopecten yessoensis]Leucine rich repeat;Leucine-rich repeat profile.;
mRNA.chromosome_7.385.1	K12751 MYL6; myosin light chain 6;--EFh;EF-hand calcium-binding domain profile.;EF-hand domain pair;
mRNA.chromosome_7.452.1	--uncharacterized protein LOC117340415 [Pecten maximus]--
mRNA.chromosome_7.864.1	K07304 msrA; peptide-methionine (S)-S-oxide reductase;hypothetical protein C0Q70_02870 [Pomacea canaliculata]msrA: peptide-methionine (S)-S-oxide reductase;Peptide methionine sulfoxide reductase;Peptide methionine sulfoxide reductase MsrA [msrA].;
mRNA.chromosome_7.890.1	K04721 CD253, TNFSF10; tumor necrosis factor (ligand) superfamily, member 10;K04721 TNFSF10, TRAIL, CD253; tumor necrosis factor ligand superfamily member 10;CD40 ligand-like [Crassostrea virginica];TL1A [Ruditapes philippinarum]TNF family profile.;TNF(Tumour Necrosis Factor) family;
mRNA.chromosome_7.891.1	--TL1A [Ruditapes philippinarum]TNF family profile.;TNF(Tumour Necrosis Factor) family;
mRNA.chromosome_7.908.1	K05478 TNFSF15, VEGI; tumor necrosis factor ligand superfamily member 15;TNF [Ruditapes philippinarum];TNF, partial [Ruditapes philippinarum];TNF, partial [Ruditapes philippinarum]TNF family profile.;TNF(Tumour Necrosis Factor) family;
mRNA.chromosome_7.923.1	K01408 IDE, ide; insulysin;K03515 REV1; DNA repair protein REV1;K04487 iscS, NFS1; cysteine desulfurase;K12844 PRPF31; U4/U6 small nuclear ribonucleoprotein PRP31;K12852 EFTUD2; 116 kDa U5 small nuclear ribonucleoprotein component;ND;hypothetical protein EGW08_018253 [Elysia chlorotica];PREDICTED: uncharacterized protein LOC109462922 [Branchiostoma belcheri];hypothetical protein EGW08_022073 [Ely…
mRNA.chromosome_7.999.1	toll-like receptor 13;Toll-like receptor 4 [Cyclina sinensis];Leucine-rich repeat and immunoglobulin-like domain containing-NOGO receptor-interacting protein 4 [Mizuhopecten yessoensis]Leucine rich repeat;Leucine-rich repeat profile.;TIR domain;TIR domain profile.;
mRNA.chromosome_7.1197.1	K18646 ANP32A_C_D; acidic leucine-rich nuclear phosphoprotein 32 family member A/C/D;uncharacterized protein LOC105327260 [Crassostrea gigas];uncharacterized protein LOC109621045 [Crassostrea gigas];uncharacterized protein LOC105326956 [Crassostrea gigas]--
mRNA.chromosome_7.1528.1	--uncharacterized protein LOC106174925 [Lingula anatina];uncharacterized protein LOC106164022 [Lingula anatina];uncharacterized protein LOC106164030 [Lingula anatina]--
mRNA.chromosome_7.1625.1	K16060 BIRC2_3; baculoviral IAP repeat-containing protein 2/3;--BIR;BIR repeat profile.;Inhibitor of Apoptosis domain;
mRNA.chromosome_7.1657.1	K07419 CYP2R1; vitamin D 25-hydroxylase;K07422 CYP2U1; cytochrome P450, family 2, subfamily U, polypeptide 1;--Cytochrome P450;Cytochrome P450 cysteine heme-iron ligand signature.;E-class P450 group I signature;P450 superfamily signature;
mRNA.chromosome_7.1928.1	K09651 RHBDD1; rhomboid domain-containing protein 1;rhomboid-related protein 4-like [Crassostrea virginica];rhomboid-related protein 4-like [Crassostrea virginica];rhomboid-related protein 4-like [Pecten maximus]Rhomboid family;
mRNA.chromosome_7.2271.1	--uncharacterized protein LOC111136210 isoform X2 [Crassostrea virginica]--
mRNA.chromosome_7.2302.1	K00753 E2.4.1.214; glycoprotein 3-alpha-L-fucosyltransferase;K14464 FUT-1, FucTC; alpha-1,3-fucosyltransferase;unnamed protein product [Mytilus coruscus];glycoprotein 3-alpha-L-fucosyltransferase A-like [Pecten maximus]Fucosyltransferase, N-terminal;Glycosyltransferase family 10 (fucosyltransferase) C-term;
mRNA.chromosome_8.333.1	K03848 ALG6; alpha-1,3-glucosyltransferase;K04710 CERS; ceramide synthetase;Cilia- and flagella-associated protein 161 [Mytilus coruscus];cilia- and flagella-associated protein 161 [Crassostrea gigas];LOW QUALITY PROTEIN: cilia- and flagella-associated protein 161-like [Crassostrea virginica]--
mRNA.chromosome_8.396.2	K09876 AQP3; aquaporin-3;K09877 AQP9; aquaporin-9;aquaporin-9-like isoform X3 [Mizuhopecten yessoensis];aquaporin-9-like isoform X2 [Mizuhopecten yessoensis]Aquaporin-3 signature;Major intrinsic protein;Major intrinsic protein family signature;MIP;MIP family signature.;MIP: MIP family channel proteins;
mRNA.chromosome_8.403.1	--enkurin-like [Crassostrea virginica];enkurin [Crassostrea gigas]Calmodulin-binding;Enkurin domain profile.;
mRNA.chromosome_8.760.1	----Domain of unknown function (DUF4559);
mRNA.chromosome_8.788.1	--uncharacterized protein LOC106150941 [Lingula anatina];hypothetical protein CAPTEDRAFT_210426 [Capitella teleta];uncharacterized protein LOC106172698 [Lingula anatina]Domain of unknown function (DUF4559);NACHT domain;NACHT-NTPase domain profile.;
mRNA.chromosome_8.1004.1	--hypothetical protein AM593_01663, partial [Mytilus galloprovincialis];unnamed protein product [Mytilus coruscus];unnamed protein product [Mytilus coruscus]TerD domain;TerD_like;Ubiquitin domain profile.;Ubiquitin family;Ubl_ubiquitin_like;
mRNA.chromosome_8.1017.1	K12231 HECTD1; E3 ubiquitin-protein ligase HECTD1;E3 ubiquitin-protein ligase HERC2 [Mizuhopecten yessoensis];uncharacterized protein LOC110460824 isoform X2 [Mizuhopecten yessoensis]Mib_herc2;MIB/HERC2 domain profile.;von Willebrand factor type A domain;vWFA;VWFA domain profile.;
mRNA.chromosome_8.1131.1	K15187 MLLT1_3, ENL, AF9; YEATS domain-containing protein 1/3;LOW QUALITY PROTEIN: protein AF-9-like [Crassostrea virginica];MLLT1_3 [Mytilus coruscus]YEATS_AF-9_like;YEATS domain profile.;YEATS family;
mRNA.chromosome_8.1198.1	K14258 TRET1; facilitated trehalose transporter;arrestin domain-containing protein 3-like [Crassostrea virginica];PREDICTED: arrestin domain-containing protein 3-like [Biomphalaria glabrata]Arrestin (or S-antigen), C-terminal domain;Arrestin (or S-antigen), N-terminal domain;
mRNA.chromosome_8.1286.1	K10406 KIFC2_3; kinesin family member C2/C3;myosin-11 isoform X1 [Crassostrea gigas];myosin-11 isoform X2 [Crassostrea gigas];myosin-11 isoform X3 [Crassostrea gigas]Kinesin heavy chain signature;Kinesin motor domain;Kinesin motor domain profile.;Kinesin motor domain signature.;
mRNA.chromosome_8.1462.1	K09542 CRYAB; crystallin, alpha B;heat shock protein 20 [Meretrix meretrix];heat shock protein 22 isoform 1 [Ruditapes philippinarum];heat shock protein 20 [Cyclina sinensis]Alpha crystallin signature;Hsp20/alpha crystallin family;metazoan_ACD;Small heat shock protein (sHSP) domain profile.;
mRNA.chromosome_8.1585.1	--hypothetical protein EGW08_005781 [Elysia chlorotica];shiftless antiviral inhibitor of ribosomal frameshifting protein homolog isoform X1 [Crassostrea gigas];shiftless antiviral inhibitor of ribosomal frameshifting protein homolog isoform X2 [Crassostrea gigas]Uncharacterised protein UPF0515;
mRNA.chromosome_8.1834.1	------
mRNA.chromosome_8.2011.1	K14559 MPP10; U3 small nucleolar RNA-associated protein MPP10;U3 small nucleolar ribonucleoprotein protein MPP10 [Lingula anatina];U3 small nucleolar ribonucleoprotein protein MPP10-like [Pecten maximus]Mpp10 protein;
mRNA.chromosome_9.6.1	------
mRNA.chromosome_9.11.1	------
mRNA.chromosome_9.107.1	--uncharacterized protein LOC118417787 [Branchiostoma floridae]PTB domain (IRS-1 type);
mRNA.chromosome_9.178.1	K04306 RXFP1, LGR7; relaxin family peptide receptor 1;K06704 ADAM10, CD156c; disintegrin and metalloproteinase domain-containing protein 10;K06704 CD156c, ADAM10; a disintegrin and metalloproteinase domain 10;K09533 DNAJC13; DnaJ homolog subfamily C member 13;K11140 ANPEP, CD13; aminopeptidase N;K11140 CD13, ANPEP; alanyl (membrane) aminopeptidase;K14530 RPP40; ribonucleases P/MRP protein subunit…
mRNA.chromosome_9.204.1	--Retrovirus-related Pol polyprotein from type-2 retrotransposable element R2DM [Trichinella sp. T6];Retrovirus-related Pol polyprotein from type-1 retrotransposable element, partial [Trichinella nativa]--
mRNA.chromosome_9.465.2	K10398 KIF11, EG5; kinesin family member 11;kinesin-like protein KIF11-A [Pecten maximus];LOW QUALITY PROTEIN: kinesin-like protein KIF11-B [Crassostrea virginica]Kinesin-associated microtubule-binding;Kinesin heavy chain signature;Kinesin motor domain;Kinesin motor domain profile.;Kinesin motor domain signature.;KISc_BimC_Eg5;
mRNA.chromosome_9.606.1	ND;DDRGK domain-containing protein 1-like [Crassostrea virginica];DDRGK domain-containing protein 1-like [Crassostrea gigas]DDRGK domain;
mRNA.chromosome_9.668.1	ND;unnamed protein product [Tetraodon nigroviridis];unnamed protein product [Mytilus coruscus];zinc finger protein 624-like [Microcaecilia unicolor]DDE superfamily endonuclease;
mRNA.chromosome_9.929.1	------
mRNA.chromosome_9.1016.1	K03989 C4; complement component 4;PREDICTED: short-chain collagen C4-like [Branchiostoma belcheri];PREDICTED: short-chain collagen C4-like [Branchiostoma belcheri];short-chain collagen C4-like isoform X2 [Branchiostoma floridae]--
mRNA.chromosome_9.1044.2	--transmembrane protein 127-like [Pecten maximus];unnamed protein product [Mytilus coruscus]PMP-22/EMP/MP20/Claudin tight junction;
mRNA.chromosome_9.1053.1	K03989 C4; complement component 4;PREDICTED: short-chain collagen C4-like [Branchiostoma belcheri];short-chain collagen C4 [Crassostrea gigas]--
mRNA.chromosome_9.1054.1	--uncharacterized protein LOC105348138 isoform X1 [Crassostrea gigas];uncharacterized protein LOC105348138 isoform X2 [Crassostrea gigas];uncharacterized protein LOC117686393 [Crassostrea gigas]--
mRNA.chromosome_9.1190.1	K11163 DHRS1; dehydrogenase/reductase SDR family member 1;DHRS1 [Mytilus coruscus];dehydrogenase/reductase SDR family member 1 [Lingula anatina];dehydrogenase/reductase SDR family member 1 [Lingula anatina]Glucose/ribitol dehydrogenase family signature;short chain dehydrogenase;
mRNA.chromosome_9.1284.1	------
mRNA.chromosome_9.1299.1	--hypothetical protein AM593_02963, partial [Mytilus galloprovincialis];hypothetical protein AM593_04817, partial [Mytilus galloprovincialis];heat shock 70 kDa protein 12B-like [Crassostrea virginica]Hsp70 protein;
mRNA.chromosome_9.1354.5	--cilia- and flagella-associated protein 99-like isoform X2 [Pecten maximus]--
mRNA.chromosome_9.1451.1	peptidoglycan recognition protein;peptidoglycan recognition protein 1 [Archivesica packardana];PGRP [Ruditapes philippinarum];peptidoglycan recognition protein [Bathymodiolus septemdierum]N-acetylmuramoyl-L-alanine amidase;PGRP;
mRNA.chromosome_9.1495.1	K04160 HTR4; 5-hydroxytryptamine receptor 4;--7tmA_5-HT4;7 transmembrane receptor (rhodopsin family);G-protein coupled receptors family 1 profile.;G-protein coupled receptors family 1 signature.;Rhodopsin-like GPCR superfamily signature;
mRNA.chromosome_9.1573.1	K14792 RRP5, PDCD11; rRNA biogenesis protein RRP5;RRP5 [Mytilus coruscus]Tetratricopeptide repeat;TPR repeat region circular profile.;
mRNA.chromosome_9.1750.1	K15261 PARP10_14_15; poly [ADP-ribose] polymerase 10/14/15;protein mono-ADP-ribosyltransferase PARP14-like isoform X1 [Pecten maximus];protein mono-ADP-ribosyltransferase PARP14-like isoform X2 [Pecten maximus];protein mono-ADP-ribosyltransferase PARP14 isoform X1 [Crassostrea gigas]PARP catalytic domain profile.;Poly(ADP-ribose) polymerase catalytic domain;TCCD_inducible_PARP_like;
mRNA.chromosome_9.1751.1	K15261 PARP10_14_15; poly [ADP-ribose] polymerase 10/14/15;poly [ADP-ribose] polymerase 14-like isoform X1 [Crassostrea virginica];poly [ADP-ribose] polymerase 14-like isoform X1 [Crassostrea virginica];poly [ADP-ribose] polymerase 14-like isoform X2 [Crassostrea virginica]Eukaryotic RNA Recognition Motif (RRM) profile.;Macro domain;Macro domain profile.;RRM1_2_PAR10;RRM1_2_PAR10_like;
mRNA.chromosome_9.1917.1	K06252 TN; tenascin;K06252 TN; tenascin;microfibril-associated glycoprotein 4-like [Acanthaster planci];PREDICTED: microfibril-associated glycoprotein 4-like isoform X1 [Branchiostoma belcheri];Fibrinogen-like protein A,Ryncolin-4,Angiopoietin-related protein 7,Angiopoietin-related protein 1,Ficolin-3,Ficolin-1-B,Techylectin-5A,Ficolin-2,Fibrinogen-like protein 1-like protein,Ryncolin-1,Tenascin-…
mRNA.chromosome_9.1918.1	K06252 TN; tenascin;K06252 TN; tenascin;microfibril-associated glycoprotein 4-like [Acanthaster planci];ficolin-2-like [Asterias rubens];PREDICTED: tenascin-R [Anolis carolinensis]Fibrinogen beta and gamma chains, C-terminal globular domain;Fibrinogen C-terminal domain profile.;Fibrinogen C-terminal domain signature.;FReD;
mRNA.chromosome_9.1945.1	K06252 TN; tenascin;K06252 TN; tenascin;PREDICTED: microfibril-associated glycoprotein 4-like isoform X1 [Branchiostoma belcheri];ficolin-2-like [Asterias rubens];PREDICTED: ryncolin-1-like isoform X3 [Branchiostoma belcheri]Fibrinogen beta and gamma chains, C-terminal globular domain;Fibrinogen C-terminal domain profile.;Fibrinogen C-terminal domain signature.;FReD;
mRNA.chromosome_9.1948.1	K06252 TN; tenascin;K06252 TN; tenascin;PREDICTED: microfibril-associated glycoprotein 4-like isoform X1 [Branchiostoma belcheri];hypothetical protein BSL78_25234 [Apostichopus japonicus];ficolin-2-like [Asterias rubens]Fibrinogen beta and gamma chains, C-terminal globular domain;Fibrinogen C-terminal domain profile.;Fibrinogen C-terminal domain signature.;FReD;
mRNA.chromosome_9.1970.4	--cilia- and flagella-associated protein 43 isoform X10 [Crassostrea gigas];cilia- and flagella-associated protein 43 isoform X9 [Crassostrea gigas];cilia- and flagella-associated protein 43 isoform X6 [Crassostrea gigas]--
mRNA.chromosome_9.2153.1	----Integrase zinc binding domain;
mRNA.chromosome_9.2319.1	------
mRNA.chromosome_9.2401.1	K07937 ARF1; ADP-ribosylation factor 1;--ADP-ribosylation factor family;Arf_Arl;GTP-binding SAR1 protein signature;small GTPase Arf family profile.;small_GTP: small GTP-binding protein domain;
mRNA.chromosome_10.24.1	------
mRNA.chromosome_10.578.4	K00854 xylB, XYLB; xylulokinase;xylulose kinase-like [Pecten maximus];xylulose kinase-like [Crassostrea gigas]FGGY_D-XK_euk;FGGY family of carbohydrate kinases, C-terminal domain;FGGY family of carbohydrate kinases, N-terminal domain;
mRNA.chromosome_10.628.1	K03514 PAPD5_7, TRF4; non-canonical poly(A) RNA polymerase PAPD5/7;K16540 AZI1, CEP131; 5-azacytidine-induced protein 1;LOW QUALITY PROTEIN: E3 SUMO-protein ligase KIAA1586-like [Pecten maximus];zinc finger protein 862-like isoform X1 [Crassostrea gigas];zinc finger protein 862-like [Lingula anatina]--
mRNA.chromosome_10.691.2	K07609 NES; nestin;uncharacterized protein LOC110454474 [Mizuhopecten yessoensis];uncharacterized protein LOC110454492 isoform X1 [Mizuhopecten yessoensis];uncharacterized protein LOC110454492 isoform X2 [Mizuhopecten yessoensis]--
mRNA.chromosome_10.750.1	------
mRNA.chromosome_10.758.1	K13298 PDE11; dual 3',5'-cyclic-AMP and -GMP phosphodiesterase 11;dual 3',5'-cyclic-AMP and -GMP phosphodiesterase 11A isoform X2 [Crassostrea gigas];dual 3',5'-cyclic-AMP and -GMP phosphodiesterase 11A-like isoform X2 [Pomacea canaliculata];dual 3',5'-cyclic-AMP and -GMP phosphodiesterase 11A-like isoform X2 [Crassostrea virginica]3'5'-cyclic nucleotide phosphodiesterase;3'5'-cyclic nucleotide p…
mRNA.chromosome_10.819.2	ND;uncharacterized protein LOC111115133 [Crassostrea virginica];uncharacterized protein LOC111132718 [Crassostrea virginica];uncharacterized protein LOC117320435 [Pecten maximus]THAP domain;Zinc finger THAP-type profile;
mRNA.chromosome_10.864.1	ND;protein ALP1-like [Crassostrea virginica];protein ALP1-like [Crassostrea virginica];protein ALP1-like [Strongylocentrotus purpuratus]DDE superfamily endonuclease;
mRNA.chromosome_10.909.1	------
mRNA.chromosome_10.920.1	--ribonuclease H1-like [Crassostrea virginica];uncharacterized protein LOC111106094 [Crassostrea virginica];hypothetical protein BOV88_13545 [Solemya velum gill symbiont]RNase H;RNase H domain profile.;Rnase_HI_RT_non_LTR;
mRNA.chromosome_10.970.1	K20359 RABAC1, PRAF1; PRA1 family protein 1;prenylated Rab acceptor protein 1-like isoform X2 [Mizuhopecten yessoensis];prenylated Rab acceptor protein 1-like isoform X1 [Pecten maximus];prenylated Rab acceptor protein 1-like isoform X2 [Pecten maximus]PRA1 family protein;
mRNA.chromosome_10.1100.1	K18400 KANSL1; KAT8 regulatory NSL complex subunit 1;KAT8 regulatory NSL complex subunit 1-like [Mizuhopecten yessoensis];KAT8 regulatory NSL complex subunit 1-like [Pecten maximus];KAT8 regulatory NSL complex subunit 1 [Mizuhopecten yessoensis]PEHE domain;
mRNA.chromosome_10.1155.1	------
mRNA.chromosome_10.1214.1	K18646 ANP32A_C_D; acidic leucine-rich nuclear phosphoprotein 32 family member A/C/D;uncharacterized protein LOC105327260 [Crassostrea gigas];uncharacterized protein LOC109621045 [Crassostrea gigas];unnamed protein product [Mytilus coruscus]DDE superfamily endonuclease;
mRNA.chromosome_10.1326.1	--uncharacterized protein LOC115375706 isoform X1 [Myripristis murdjan];uncharacterized protein LOC115375706 isoform X2 [Myripristis murdjan];uncharacterized protein CXorf38 homolog [Kryptolebias marmoratus]Domain of unknown function (DUF4559);
mRNA.chromosome_10.1340.1	ND;uncharacterized protein LOC105445044 [Strongylocentrotus purpuratus];uncharacterized protein LOC118406967 [Branchiostoma floridae]DDE superfamily endonuclease;Helix-turn-helix of DDE superfamily endonuclease;THAP domain;Zinc finger THAP-type profile;
mRNA.chromosome_10.1346.1	ND;uncharacterized protein LOC106162428 [Lingula anatina]NACHT domain;NACHT-NTPase domain profile.;
mRNA.chromosome_10.1434.1	------
mRNA.chromosome_10.1664.1	K14838 NOP15; nucleolar protein 15;MKI67 FHA domain-interacting nucleolar phosphoprotein [Cottoperca gobio];MKI67 FHA domain-interacting nucleolar phosphoprotein isoform X1 [Anarrhichthys ocellatus];hypothetical protein XENTR_v10024896 [Xenopus tropicalis]Eukaryotic RNA Recognition Motif (RRM) profile.;RNA recognition motif. (a.k.a. RRM, RBD, or RNP domain);RRM_NIFK_like;
mRNA.chromosome_10.1964.1	--uncharacterized protein LOC105323180 [Crassostrea gigas];uncharacterized protein LOC111102556 [Crassostrea virginica];uncharacterized protein LOC117315586 [Pecten maximus]--
mRNA.chromosome_10.2454.1	K10523 SPOP; speckle-type POZ protein;hypothetical protein CAPTEDRAFT_192565 [Capitella teleta];kelch-like protein 12 [Lingula anatina]BTB domain profile.;BTB/POZ domain;BTB_POZ_ZBTB_KLHL-like;
mRNA.chromosome_10.2484.2	K06491 CD56, NCAM1; neural cell adhesion molecule 1;K06491 NCAM, CD56; neural cell adhesion molecule;K06491 NCAM, CD56; neural cell adhesion molecule;nephrin-like [Mizuhopecten yessoensis];hypothetical protein [Chiloscyllium punctatum];titin-like [Mizuhopecten yessoensis]Fibronectin type-III domain profile.;FN3;Ig;Ig-like domain profile.;Immunoglobulin domain;
mRNA.chromosome_10.2490.1	ND;putative nuclease HARBI1 [Crassostrea virginica];putative nuclease HARBI1 [Crassostrea virginica]DDE superfamily endonuclease;
mRNA.chromosome_10.2716.1	--hypothetical protein KP79_PYT07060 [Mizuhopecten yessoensis];uncharacterized protein LOC117327224 [Pecten maximus]--
mRNA.chromosome_11.52.1	K09228 KRAB; KRAB domain-containing zinc finger protein;zinc finger and BTB domain-containing protein 24-like [Scleropages formosus];gastrula zinc finger protein XlCGF7.1-like isoform X2 [Sparus aurata]Zinc finger C2H2 type domain profile.;Zinc finger C2H2 type domain signature.;
mRNA.chromosome_11.350.3	K14997 SLC38A11; solute carrier family 38 (sodium-coupled neutral amino acid transporter), member 11;putative sodium-coupled neutral amino acid transporter 11 isoform X2 [Pecten maximus];putative sodium-coupled neutral amino acid transporter 11 isoform X1 [Pecten maximus]Transmembrane amino acid transporter protein;
mRNA.chromosome_11.383.1	------
mRNA.chromosome_11.534.1	K10268 FBXL2_20; F-box and leucine-rich repeat protein 2/20;dynein regulatory complex subunit 6-like [Pecten maximus];F-box/LRR-repeat protein 3-like isoform X2 [Crassostrea virginica]F-box domain profile.;F-box-like;Leucine Rich repeat;
mRNA.chromosome_11.618.1	K10900 WRN, RECQL2; werner syndrome ATP-dependent helicase;K10901 BLM, RECQL3, SGS1; bloom syndrome protein;Werner syndrome ATP-dependent helicase homolog isoform X1 [Crassostrea gigas];Werner syndrome ATP-dependent helicase homolog isoform X2 [Crassostrea gigas];Werner syndrome ATP-dependent helicase homolog isoform X3 [Crassostrea gigas]DEAD/DEAH box helicase;DEXHc_RecQ;Helicase conserved C-ter…
mRNA.chromosome_11.750.1	K00698 CHS1; chitin synthase;uncharacterized protein LOC105333086 [Crassostrea gigas];uncharacterized protein LOC105333102 [Crassostrea gigas]--
mRNA.chromosome_11.756.1	K03018 RPC1, POLR3A; DNA-directed RNA polymerase III subunit RPC1;unnamed protein product [Mytilus coruscus];unnamed protein product [Mytilus coruscus];uncharacterized protein LOC111133757 isoform X1 [Crassostrea virginica]Putative cyclase;
mRNA.chromosome_11.934.1	K03648 UNG, UDG; uracil-DNA glycosylase;uracil-DNA glycosylase [Advenella incenata];uracil-DNA glycosylase [Advenella incenata]UDG_F1;ung: uracil-DNA glycosylase;Uracil-DNA glycosylase signature.;Uracil DNA glycosylase superfamily;
mRNA.chromosome_11.1241.2	--uncharacterized protein LOC111106812 isoform X1 [Crassostrea virginica];uncharacterized protein LOC111106812 isoform X2 [Crassostrea virginica];uncharacterized protein LOC117681999 [Crassostrea gigas]--
mRNA.chromosome_11.1243.1	K11997 TRIM2_3; tripartite motif-containing protein 2/3;tripartite motif-containing protein 2-like [Pecten maximus];tripartite motif-containing protein 2 [Crassostrea gigas]Zinc finger B-box type profile.;
mRNA.chromosome_11.1254.1	K15503 ANKRD44; serine/threonine-protein phosphatase 6 regulatory ankyrin repeat subunit B;uncharacterized protein LOC111106812 isoform X1 [Crassostrea virginica];uncharacterized protein LOC111106812 isoform X2 [Crassostrea virginica];uncharacterized protein LOC117681999 [Crassostrea gigas]--
mRNA.chromosome_11.1327.1	------
mRNA.chromosome_11.1367.1	ND;hypothetical protein BOX15_Mlig033325g1, partial [Macrostomum lignano];hypothetical protein BOX15_Mlig033325g2, partial [Macrostomum lignano];KCTD7 protein [Mesembrinibis cayennensis]BTB/POZ domain;BTB_POZ_KCTD7;
mRNA.chromosome_11.1435.1	K03989 C4; complement component 4;uncharacterized protein LOC118766834 [Octopus vulgaris];short-chain collagen C4-like [Dendronephthya gigantea];short-chain collagen C4 [Crassostrea gigas]--
mRNA.chromosome_11.1565.1	K08834 MYO3, DFNB30; myosin III;ND;PREDICTED: uncharacterized protein LOC109462922 [Branchiostoma belcheri];uncharacterized protein LOC118406705 [Branchiostoma floridae];uncharacterized protein LOC118408864, partial [Branchiostoma floridae]PHD_SF;Reverse transcriptase (RNA-dependent DNA polymerase);Reverse transcriptase (RT) catalytic domain profile.;RT_nLTR_like;
mRNA.chromosome_11.1689.1	ND;putative nuclease HARBI1 [Crassostrea virginica];putative nuclease HARBI1 [Crassostrea virginica]DDE superfamily endonuclease;
mRNA.chromosome_11.1712.3	K00128 ALDH; aldehyde dehydrogenase (NAD+);K00149 ALDH9A1; aldehyde dehydrogenase family 9 member A1;ALDH9A1 [Mytilus coruscus];ALDH9A1 [Mytilus coruscus]Aldehyde dehydrogenase family;
mRNA.chromosome_11.1789.1	K18626 TCHH; trichohyalin;RNA-directed DNA polymerase from mobile element jockey [Mizuhopecten yessoensis];RNA-directed DNA polymerase from mobile element jockey [Mizuhopecten yessoensis]--
mRNA.chromosome_11.1842.1	--uncharacterized protein LOC110467214 [Mizuhopecten yessoensis];hypothetical protein KP79_PYT07906 [Mizuhopecten yessoensis]Domain of unknown function (DUF1772);
mRNA.chromosome_11.1890.1	--unnamed protein product [Mytilus coruscus];unnamed protein product [Mytilus coruscus];unnamed protein product [Mytilus coruscus]M28_like;Peptidase family M28;
mRNA.chromosome_11.1914.1	K07374 TUBA; tubulin alpha;tubulin alpha-1A [Enchytraeus albidus];tubulin alpha-1A [Enchytraeus cf. crypticus SL-2017]alpha_tubulin;Alpha-tubulin signature;Tubulin C-terminal domain;Tubulin/FtsZ family, GTPase domain;Tubulin signature;Tubulin subunits alpha, beta, and gamma signature.;
mRNA.chromosome_11.1917.1	K07374 TUBA; tubulin alpha;hypothetical protein B566_EDAN004431 [Ephemera danica]alpha_tubulin;Alpha-tubulin signature;Tubulin C-terminal domain;Tubulin/FtsZ family, GTPase domain;Tubulin signature;Tubulin subunits alpha, beta, and gamma signature.;
mRNA.chromosome_11.1986.1	ND;Protein HP-25-like 1 [Mizuhopecten yessoensis];uncharacterized protein LOC110465407 [Mizuhopecten yessoensis];putative C1q domain containing protein MgC1q51 [Mytilus galloprovincialis]C1q domain;C1q domain profile.;Complement C1Q domain signature;
mRNA.chromosome_11.2027.1	--heat shock 70 kDa protein 12B-like isoform X1 [Mizuhopecten yessoensis];heat shock 70 kDa protein 12B-like isoform X2 [Mizuhopecten yessoensis]Hsp70 protein;
mRNA.chromosome_11.2157.1	--sarcoplasmic calcium-binding protein [Meretrix lusoria];sarcoplasmic calcium binding protein [Ruditapes philippinarum];sarcoplasmic calsium binding protein [Pseudocardium sybillae]EF-hand calcium-binding domain.;EF-hand calcium-binding domain profile.;
mRNA.chromosome_11.2347.1	ND;hypothetical protein EGW08_020162, partial [Elysia chlorotica];uncharacterized protein LOC101859152 isoform X1 [Aplysia californica]--
mRNA.chromosome_11.2359.1	--heat shock 70 kDa protein 12B-like [Pecten maximus];heat shock 70 kDa protein 12B-like [Mizuhopecten yessoensis];heat shock 70 kDa protein 12A-like [Crassostrea gigas]--
mRNA.chromosome_12.9.1	--coiled-coil domain-containing protein 157-like isoform X2 [Crassostrea virginica];coiled-coil domain-containing protein 157 [Crassostrea gigas]Zinc finger C2H2 type domain profile.;
mRNA.chromosome_12.60.1	--uncharacterized protein LOC117688529 [Crassostrea gigas];uncharacterized protein LOC117692056 [Crassostrea gigas];uncharacterized protein LOC114957238 [Acropora millepora]Integrase catalytic domain profile.;Integrase core domain;Integrase zinc binding domain;Pao retrotransposon peptidase;Putative peptidase (DUF1758);RT_pepA17;
mRNA.chromosome_12.103.2	--proline dehydrogenase 1, mitochondrial-like isoform X2 [Pecten maximus];proline dehydrogenase 1, mitochondrial-like isoform X1 [Pecten maximus];proline dehydrogenase 1, mitochondrial-like [Pomacea canaliculata]Proline dehydrogenase;
mRNA.chromosome_12.381.1	K04306 RXFP1, LGR7; relaxin family peptide receptor 1;uncharacterized protein LOC110458062 [Mizuhopecten yessoensis]--
mRNA.chromosome_12.407.1	K08844 LRRK2; leucine-rich repeat kinase 2;uncharacterized protein LOC110458736 isoform X3 [Mizuhopecten yessoensis];uncharacterized protein LOC110458736 isoform X1 [Mizuhopecten yessoensis]C-terminal of Roc, COR, domain;Death;Death domain;Death domain profile.;Ras of Complex, Roc, domain of DAPkinase;Roc domain profile.;
mRNA.chromosome_12.517.1	K00306 PIPOX; sarcosine oxidase / L-pipecolate oxidase;--FAD dependent oxidoreductase;
mRNA.chromosome_12.518.1	K00306 PIPOX; sarcosine oxidase / L-pipecolate oxidase;--FAD dependent oxidoreductase;
mRNA.chromosome_12.753.1	K19719 COL2A; collagen, type II, alpha;coiled-coil domain-containing protein 189-like [Crassostrea virginica]Flagellar C1a complex subunit C1a-32;
mRNA.chromosome_12.757.2	K17501 PPM1E, POPX1; protein phosphatase 1E;--PP2Cc;PPM-type phosphatase domain profile.;PPM-type phosphatase domain signature.;Protein phosphatase 2C;
mRNA.chromosome_12.795.1	K16506 FAT1_2_3; protocadherin Fat 1/2/3;K16506 FAT1_2_3; protocadherin Fat 1/2/3;unnamed protein product [Mytilus coruscus];unnamed protein product [Mytilus coruscus];unnamed protein product [Mytilus coruscus]Integrase catalytic domain profile.;Integrase core domain;Integrase zinc binding domain;RNase_HI_RT_Ty3;RNase H-like domain found in reverse transcriptase;
mRNA.chromosome_12.838.1	K16811 TCHP; trichoplein keratin filament-binding protein;TCHP [Mytilus coruscus];Trichoplein keratin filament-binding protein [Mizuhopecten yessoensis];LOW QUALITY PROTEIN: trichoplein keratin filament-binding protein-like [Mizuhopecten yessoensis]Trichohyalin-plectin-homology domain;
mRNA.chromosome_12.1347.1	K07901 RAB8A, MEL; Ras-related protein Rab-8A;uncharacterized protein LOC110458736 isoform X3 [Mizuhopecten yessoensis];uncharacterized protein LOC110458736 isoform X1 [Mizuhopecten yessoensis]C-terminal of Roc, COR, domain;Death;Death domain;Death domain profile.;Rab;Ras family;Ras of Complex, Roc, domain of DAPkinase;Roc domain profile.;Transforming protein P21 ras signature;
mRNA.chromosome_12.1357.1	--hypothetical protein EGW08_023775 [Elysia chlorotica];hypothetical protein WUBG_17720, partial [Wuchereria bancrofti]--
mRNA.chromosome_12.1358.1	--hypothetical protein KP79_PYT02794 [Mizuhopecten yessoensis];unnamed protein product [Rodentolepis nana]--
mRNA.chromosome_12.1382.3	K07901 RAB8A, MEL; Ras-related protein Rab-8A;ras-related protein Rab-8A [Castor canadensis];ras-related protein Rab-8A-like [Petromyzon marinus]Ras family;small GTPase Rab1 family profile.;small_GTP: small GTP-binding protein domain;Transforming protein P21 ras signature;
mRNA.chromosome_12.1383.1	K08844 LRRK2; leucine-rich repeat kinase 2;uncharacterized protein LOC110458736 isoform X1 [Mizuhopecten yessoensis];uncharacterized protein LOC110458736 isoform X3 [Mizuhopecten yessoensis]Ras_like_GTPase;Ras of Complex, Roc, domain of DAPkinase;Roc domain profile.;
mRNA.chromosome_12.1520.1	K13485 PRHOXNB, URAD; 2-oxo-4-hydroxy-4-carboxy-5-ureidoimidazoline decarboxylase;2-oxo-4-hydroxy-4-carboxy-5-ureidoimidazoline decarboxylase-like [Crassostrea virginica];2-oxo-4-hydroxy-4-carboxy-5-ureidoimidazoline decarboxylase-like [Crassostrea virginica]OHCU decarboxylase;UHCUDC: OHCU decarboxylase;
mRNA.chromosome_12.1559.1	--unnamed protein product [Mytilus coruscus];hypothetical protein AM593_01663, partial [Mytilus galloprovincialis];uncharacterized protein LOC117323600 [Pecten maximus]TerD_like;Ubiquitin domain profile.;Ubiquitin family;Ubl_ubiquitin_like;
mRNA.chromosome_12.1611.2	K10421 CLIP1, RSN; CAP-Gly domain-containing linker protein 1;K10422 CLIP2, CYLN2; CAP-Gly domain-containing linker protein 2;K10423 CLIP3_4; CAP-Gly domain-containing linker protein 3/4;CAP-Gly domain-containing linker protein 1 isoform X7 [Crassostrea gigas];CAP-Gly domain-containing linker protein 1 isoform X3 [Crassostrea gigas]CAP-Gly domain;CAP-Gly domain profile.;CAP-Gly domain signature.;
mRNA.chromosome_12.1629.2	K17981 MTFP1, MTP18; mitochondrial fission process protein 1;retinal-binding protein-like isoform X1 [Crassostrea virginica];Retinal-binding protein [Mytilus coruscus]CRAL/TRIO domain;CRAL-TRIO lipid binding domain profile.;GOLD domain profile.;SEC14;
mRNA.chromosome_12.1776.1	K00658 DLST, sucB; 2-oxoglutarate dehydrogenase E2 component (dihydrolipoamide succinyltransferase);meiotic nuclear division protein 1 homolog [Crassostrea virginica];meiotic nuclear division protein 1, partial [Mytilus galloprovincialis];meiotic nuclear division protein 1 homolog isoform X1 [Lingula anatina]Leucine zipper with capping helix domain;Mnd1 HTH domain;
mRNA.chromosome_12.2135.1	------
mRNA.chromosome_12.2190.2	K14843 PES1, NOP7; pescadillo;pescadillo homolog [Lingula anatina];pescadillo-like [Crassostrea virginica];pescadillo homolog [Crassostrea gigas]BRCT domain, a BRCA1 C-terminus domain;BRCT domain profile.;BRCT_pescadillo_like;Pescadillo homolog [PES1].;Pescadillo N-terminus;
mRNA.chromosome_12.2275.1	K00548 metH, MTR; 5-methyltetrahydrofolate--homocysteine methyltransferase;unnamed protein product [Mytilus coruscus];uncharacterized protein LOC105318523 [Crassostrea gigas];uncharacterized protein LOC111138023 [Crassostrea virginica]PMP-22/EMP/MP20/Claudin family;
mRNA.chromosome_12.2378.1	K11997 TRIM2_3; tripartite motif-containing protein 2/3;tripartite motif-containing protein 2-like [Crassostrea virginica];tripartite motif-containing protein 2 [Crassostrea gigas]ATP-synt_Fo_b;
mRNA.chromosome_12.2448.1	K10028 DDT; D-dopachrome decarboxylase;macrophage migration inhibitory factor 1 [Ruditapes philippinarum];macrophage migration inhibitory factor 2 [Ruditapes philippinarum];hypothetical protein EGW08_006359 [Elysia chlorotica]Macrophage migration inhibitory factor (MIF);
mRNA.chromosome_12.2798.1	--guanylate-binding protein 4 [Orcinus orca]GB1/RHD3-type guanine nucleotide-binding (G) domain profile.;Guanylate-binding protein, C-terminal domain;Guanylate-binding protein, N-terminal domain;
mRNA.chromosome_13.244.1	--ankyrin repeat domain-containing protein 26-like isoform X1 [Pecten maximus];ankyrin repeat domain-containing protein 26-like isoform X3 [Pecten maximus];ankyrin repeat domain-containing protein 26-like isoform X4 [Pecten maximus]--
mRNA.chromosome_13.349.1	K02973 RP-S23e, RPS23; small subunit ribosomal protein S23e;40S ribosomal protein S23 [Mizuhopecten yessoensis]Ribosomal protein S12/S23;Ribosomal protein S12 signature.;Ribosomal_S23;uS12_E_A: ribosomal protein uS12;
mRNA.chromosome_13.380.1	--Sarcolemmal membrane-associated protein [Mytilus coruscus];Sarcolemmal membrane-associated protein [Mytilus coruscus];Sarcolemmal membrane-associated protein [Mytilus coruscus]FHA;FHA domain;Forkhead-associated (FHA) domain profile.;
mRNA.chromosome_13.453.2	K10408 DNAH; dynein heavy chain, axonemal;dynein heavy chain 3, axonemal-like isoform X2 [Pecten maximus];dynein heavy chain 3, axonemal-like isoform X6 [Pecten maximus];dynein heavy chain 3, axonemal-like isoform X1 [Pecten maximus]ATP-binding dynein motor region;Dynein heavy chain AAA lid domain;Dynein heavy chain C-terminal domain;Dynein heavy chain region D6 P-loop domain;Microtubule-binding …
mRNA.chromosome_13.476.1	K07374 TUBA; tubulin alpha;hypothetical protein F2P81_011279 [Scophthalmus maximus]Tubulin C-terminal domain;Tubulin/FtsZ family, GTPase domain;Tubulin signature;Tubulin subunits alpha, beta, and gamma signature.;
mRNA.chromosome_13.537.1	K12388 SORT1; sortilin;sortilin isoform X3 [Crassostrea gigas];sortilin isoform X2 [Crassostrea gigas]Sortilin, neurotensin receptor 3,;Sortilin, neurotensin receptor 3, C-terminal;
mRNA.chromosome_13.628.1	K04733 IRAK4; interleukin-1 receptor-associated kinase 4;K16288 RIPK5, DSTYK; receptor-interacting serine/threonine-protein kinase 5;uncharacterized protein LOC110460623 isoform X2 [Mizuhopecten yessoensis];uncharacterized protein LOC117330352 [Pecten maximus]Dynamin family;Protein kinase domain profile.;Protein tyrosine kinase;
mRNA.chromosome_13.646.1	K01745 hutH, HAL; histidine ammonia-lyase;K10775 PAL; phenylalanine ammonia-lyase;histidine ammonia-lyase-like [Crassostrea virginica];histidine ammonia-lyase [Crassostrea gigas];histidine ammonia-lyase-like [Pecten maximus]Aromatic amino acid lyase;N-terminal of Par3 and HAL proteins;Phenylalanine and histidine ammonia-lyases signature.;
mRNA.chromosome_13.647.1	K01745 hutH, HAL; histidine ammonia-lyase;histidine ammonia-lyase [Crassostrea gigas];histidine ammonia-lyase-like [Crassostrea virginica]N-terminal of Par3 and HAL proteins;
mRNA.chromosome_13.950.1	K01745 hutH, HAL; histidine ammonia-lyase;K10775 PAL; phenylalanine ammonia-lyase;histidine ammonia-lyase-like [Pecten maximus];histidine ammonia-lyase-like [Crassostrea virginica];histidine ammonia-lyase [Crassostrea gigas]Aromatic amino acid lyase;hutH: histidine ammonia-lyase;PAL-HAL;Phenylalanine and histidine ammonia-lyases signature.;
mRNA.chromosome_13.994.1	--uncharacterized protein LOC117330985 [Pecten maximus];Exodeoxyribonuclease III [Bathymodiolus brooksi thiotrophic gill symbiont];hypothetical protein [Bathymodiolus brooksi thiotrophic gill symbiont]--
mRNA.chromosome_13.1062.1	K18739 BICD; protein bicaudal D;protein bicaudal D-like isoform X1 [Crassostrea virginica];protein bicaudal D-like isoform X2 [Crassostrea virginica];protein bicaudal D-like isoform X1 [Crassostrea virginica]Microtubule-associated protein Bicaudal-D;
mRNA.chromosome_13.1301.1	K20049 LRP1B; low-density lipoprotein receptor-related protein 1B;protein jagged-1a-like isoform X1 [Pecten maximus];uncharacterized protein LOC117327786 isoform X2 [Pecten maximus];protein crumbs-like [Crassostrea virginica]EGF-like domain profile.;EGF-like domain signature 1.;EGF-like domain signature 2.;HYR domain;HYR domain profile.;von Willebrand factor type C domain;VWFC domain profile.;VWF…
mRNA.chromosome_13.1433.1	--TPA: hypothetical protein BOS_23170 [Bos taurus]--
mRNA.chromosome_13.1435.1	------
mRNA.chromosome_13.1450.1	--hypothetical protein T4E_5477 [Trichinella pseudospiralis];unnamed protein product [Microthlaspi erraticum]--
mRNA.chromosome_13.1453.1	K04257 OLFR; olfactory receptor;K06236 COL1A; collagen, type I, alpha;K06236 COL1A; collagen, type I, alpha;senescence-associated protein, partial [Mytilus edulis];hypothetical protein EGW08_023803 [Elysia chlorotica]--
mRNA.chromosome_13.1454.1	--hypothetical protein [Moorea sp. SIO2C4]--
mRNA.chromosome_13.1457.1	--hypothetical protein EGW08_023846 [Elysia chlorotica]--
mRNA.chromosome_13.1461.1	--hypothetical protein EJ07DRAFT_148370 [Lizonia empirigonia]--
mRNA.chromosome_13.1467.1	--Retrovirus-related Pol polyprotein from type-1 retrotransposable element [Trichinella patagoniensis];Regulator of rDNA transcription protein 15 [Capsicum baccatum];Regulator of rDNA transcription protein 15 [Capsicum baccatum]--
mRNA.chromosome_13.1468.1	K04257 OLFR; olfactory receptor;K06236 COL1A; collagen, type I, alpha;K06236 COL1A; collagen, type I, alpha;senescence-associated protein, partial [Mytilus edulis];hypothetical protein EGW08_023803 [Elysia chlorotica]--
mRNA.chromosome_13.1668.1	K06636 SMC1; structural maintenance of chromosome 1;structural maintenance of chromosomes protein 1A-like [Mizuhopecten yessoensis];structural maintenance of chromosomes protein 1A-like [Pecten maximus]AAA domain;ABC_SMC1_euk;SMC proteins Flexible Hinge Domain;
mRNA.chromosome_13.1741.1	K03714 XYLT; glycoprotein 2-beta-D-xylosyltransferase;K18134 EOGT; protein O-GlcNAc transferase;beta-1,2-xylosyltransferase isoform X2 [Crassostrea gigas];beta-1,2-xylosyltransferase isoform X1 [Crassostrea gigas]Protein of unknown function (DUF563);
mRNA.chromosome_13.1846.1	ND;uncharacterized protein LOC117336915 [Pecten maximus];uncharacterized protein LOC117317557 [Pecten maximus];uncharacterized protein LOC105340395 [Crassostrea gigas]DDE superfamily endonuclease;Helix-turn-helix of DDE superfamily endonuclease;THAP domain;Zinc finger THAP-type profile;
mRNA.chromosome_13.1850.1	K17346 TSPAN33; tetraspanin-33;hypothetical protein OCBIM_22002051mg, partial [Octopus bimaculoides];unnamed protein product [Mytilus coruscus]YqaJ-like viral recombinase domain;
mRNA.chromosome_13.1923.1	K18762 ZAR1; zygote arrest protein 1;zygote arrest protein 1-like [Pecten maximus];Sodium/bile acid cotransporter 4 [Tupaia chinensis];PREDICTED: zygote arrest protein 1 [Orycteropus afer afer]--
mRNA.chromosome_13.2235.2	--EF-hand calcium-binding domain-containing protein 12 [Crassostrea gigas];EF-hand calcium-binding domain-containing protein 12-like [Crassostrea virginica];unnamed protein product [Mytilus coruscus]EF-hand calcium-binding domain profile.;
mRNA.chromosome_13.2344.1	------
mRNA.chromosome_13.2345.1	------
mRNA.chromosome_13.2347.1	K05747 WAS; Wiskott-Aldrich syndrome protein;PREDICTED: wiskott-Aldrich syndrome protein [Thamnophis sirtalis];wiskott-Aldrich syndrome protein [Thamnophis elegans];LOW QUALITY PROTEIN: wiskott-Aldrich syndrome protein [Pantherophis guttatus]WH1 domain;WH1 domain profile.;
mRNA.chromosome_13.2481.1	--uncharacterized protein LOC117316677 [Pecten maximus];uncharacterized protein LOC117322003 [Pecten maximus];unnamed protein product [Mytilus coruscus]RNase_HI_RT_DIRS1;Zinc finger CCHC-type profile.;Zinc knuckle;
mRNA.chromosome_13.2635.1	------
mRNA.chromosome_14.56.1	--transmembrane emp24 domain-containing protein 6-like isoform X1 [Mizuhopecten yessoensis];transmembrane emp24 domain-containing protein 6-like isoform X2 [Mizuhopecten yessoensis]emp24/gp25L/p24 family/GOLD;GOLD domain profile.;
mRNA.chromosome_14.92.2	--uncharacterized protein LOC110464564 isoform X1 [Mizuhopecten yessoensis];uncharacterized protein LOC111133354 isoform X2 [Crassostrea virginica]Phosphotyrosine interaction domain (PID) profile.;Phosphotyrosine interaction domain (PTB/PID);PTB_tensin-related;SH2 domain;SH2 domain signature;Src homology 2 (SH2) domain profile.;
mRNA.chromosome_14.195.2	--PREDICTED: uncharacterized protein LOC100371864 [Saccoglossus kowalevskii];PREDICTED: uncharacterized protein LOC100369558 [Saccoglossus kowalevskii]IBR domain, a half RING-finger domain;TRIAD supradomain profile.;Ubiquitin domain profile.;Ubl_ubiquitin;
mRNA.chromosome_14.244.1	------
mRNA.chromosome_14.331.1	------
mRNA.chromosome_14.463.1	--transmembrane protein 209-like [Crassostrea virginica]Cytochrome B561, N terminal;
mRNA.chromosome_14.620.1	--GMP synthase [glutamine-hydrolyzing]-like [Pecten maximus];GMP synthase [glutamine-hydrolyzing]-like [Crassostrea virginica]Anthranilate synthase component II signature;GATase1_GMP_Synthase;Glutamine amidotransferase class-I;Glutamine amidotransferase superfamily signature;Glutamine amidotransferase type 1 domain profile.;GMP synthase C terminal domain;GMP synthetase ATP pyrophosphatase (GMPS A…
mRNA.chromosome_14.841.1	--NACHT, LRR and PYD domains-containing protein 3-like [Lingula anatina];uncharacterized protein LOC114972567 [Acropora millepora];uncharacterized protein LOC114967310 [Acropora millepora]Domain of unknown function (DUF4559);NACHT domain;
mRNA.chromosome_14.975.1	--hypothetical protein BOW10_12225 [Solemya velum gill symbiont]--
mRNA.chromosome_14.1236.1	--uncharacterized protein LOC114951707 [Acropora millepora];PREDICTED: uncharacterized protein LOC107356595 [Acropora digitifera];Retrovirus-related Pol polyprotein from transposon opus [Exaiptasia diaphana]Integrase catalytic domain profile.;
mRNA.chromosome_14.1283.1	--piggyBac transposable element-derived protein 4-like [Crassostrea gigas];piggyBac transposable element-derived protein 4-like [Crassostrea gigas]Transposase IS4;
mRNA.chromosome_14.1383.1	--predicted protein, partial [Nematostella vectensis];urease accessory protein UreG isoform X2 [Nematostella vectensis]CobW/HypB/UreG, nucleotide-binding domain;UreG;
mRNA.chromosome_14.1403.1	--PREDICTED: uncharacterized protein LOC106075217 [Biomphalaria glabrata]--
mRNA.chromosome_14.1471.5	--arylsulfatase B-like isoform X1 [Pecten maximus];arylsulfatase B [Crassostrea gigas]4-S;Sulfatase;Sulfatases signature 2.;
mRNA.chromosome_14.2112.1	--hypothetical protein C0Q70_05949 [Pomacea canaliculata]Reverse transcriptase (RNA-dependent DNA polymerase);
mRNA.chromosome_14.2199.1	--chromodomain-helicase-DNA-binding protein 4 isoform X9 [Octopus vulgaris];chromodomain-helicase-DNA-binding protein 4 isoform X14 [Octopus vulgaris];chromodomain-helicase-DNA-binding protein 4 isoform X1 [Octopus vulgaris]Domain of Unknown Function (DUF1086);
mRNA.chromosome_14.2270.1	------
mRNA.chromosome_15.256.4	--guanine nucleotide exchange factor VAV2-like isoform X11 [Crassostrea gigas];LOW QUALITY PROTEIN: guanine nucleotide exchange factor VAV2-like [Crassostrea virginica];guanine nucleotide exchange factor VAV2-like isoform X5 [Pecten maximus]C1;Calponin homology (CH) domain;Calponin homology (CH) domain profile.;Dbl homology (DH) domain profile.;Dbl homology (DH) domain signature.;PH domain;PH dom…
mRNA.chromosome_15.400.1	--PLA2G4 [Mytilus coruscus]Lysophospholipase catalytic domain;PLA2c domain profile.;
mRNA.chromosome_15.401.1	------
mRNA.chromosome_15.403.1	--hypothetical protein C0Q70_18214 [Pomacea canaliculata]Lysophospholipase catalytic domain;PLA2c domain profile.;
mRNA.chromosome_15.571.1	--sushi, von Willebrand factor type A, EGF and pentraxin domain-containing protein 1-like [Anneissia japonica];sushi, von Willebrand factor type A, EGF and pentraxin domain-containing protein 1-like [Anneissia japonica];uncharacterized protein LOC118406514 [Branchiostoma floridae]CCP;Sushi/CCP/SCR domain profile.;Sushi repeat (SCR repeat);
mRNA.chromosome_15.602.1	--putative lipoxygenase-likey domain-containing protein 1-like [Apostichopus japonicus];lipoxygenase homology domain-containing protein 1-like [Dendronephthya gigantea]PLAT domain profile.;PLAT/LH2 domain;
mRNA.chromosome_15.606.1	--PREDICTED: sushi, von Willebrand factor type A, EGF and pentraxin domain-containing protein 1-like [Branchiostoma belcheri];PREDICTED: LOW QUALITY PROTEIN: polycystic kidney disease protein 1-like 2 [Branchiostoma belcheri];PREDICTED: LOW QUALITY PROTEIN: polycystic kidney disease protein 1-like 2 [Branchiostoma belcheri]CCP;Sushi/CCP/SCR domain profile.;Sushi repeat (SCR repeat);
mRNA.chromosome_15.776.1	--unnamed protein product [Mytilus coruscus];uncharacterized protein LOC111108096 isoform X1 [Crassostrea virginica]--
mRNA.chromosome_15.778.1	--tetratricopeptide repeat protein 28-like isoform X2 [Pecten maximus];tetratricopeptide repeat protein 28-like [Mizuhopecten yessoensis]CHAT domain;
mRNA.chromosome_15.815.1	--methyltransferase-like protein 7A [Crassostrea virginica];methyltransferase-like protein 7A [Crassostrea virginica];Methyltransferase-like protein 7A [Mytilus coruscus]AdoMet_MTases;Methyltransferase domain;
mRNA.chromosome_15.882.1	--vitelline membrane outer layer protein 1, partial [Ruditapes philippinarum];Vitelline membrane outer layer protein 1,Vitelline membrane outer layer protein 1 homolog [Mytilus coruscus];Vitelline membrane outer layer protein 1,Vitelline membrane outer layer protein 1 homolog [Mytilus coruscus]Vitelline membrane outer layer protein I (VOMI);
mRNA.chromosome_15.893.1	--cadherin-related tumor suppressor-like [Varroa destructor];cadherin-related tumor suppressor-like [Varroa jacobsoni];uncharacterized protein LOC5503306 [Nematostella vectensis]EGF_CA;EGF-like domain;EGF-like domain profile.;EGF-like domain signature 1.;Type II EGF-like signature;
mRNA.chromosome_15.1017.1	--unnamed protein product [Mytilus coruscus];hypothetical protein AC249_AIPGENE18295 [Exaiptasia diaphana];hypothetical protein DSY43_01230 [Gammaproteobacteria bacterium]--
mRNA.chromosome_15.1228.1	--ORF2-encoded protein, partial [Danio rerio];unnamed protein product [Mytilus coruscus]--
mRNA.chromosome_15.1240.1	----MFS_YajR_like;
mRNA.chromosome_15.1360.1	--hypothetical protein OCBIM_22002051mg, partial [Octopus bimaculoides];unnamed protein product [Mytilus coruscus]YqaJ-like viral recombinase domain;
mRNA.chromosome_15.1559.1	--DMBT1 [Mytilus coruscus];Trypsin-7,Cationic trypsin,Trypsin-1,Trypsin V-A,Trypsin,Trypsin-3,Trypsin-10,Trypsin V-B [Mytilus coruscus];DMBT1 [Mytilus coruscus]Scavenger receptor cysteine-rich domain;Serine proteases, trypsin domain profile.;Serine proteases, trypsin family, histidine active site.;SRCR domain profile.;Trypsin;
mRNA.chromosome_15.1872.1	--sulfotransferase-like protein, partial [Meretrix meretrix];SULT1 [Mytilus coruscus]Sulfotransferase domain;
mRNA.chromosome_15.1874.1	--sulfotransferase-like protein, partial [Meretrix meretrix];sulfotransferase family cytosolic 1B member 1-like [Pecten maximus];sulfotransferase family cytosolic 1B member 1-like [Pecten maximus]Sulfotransferase domain;
mRNA.chromosome_15.1983.1	--PREDICTED: uncharacterized protein LOC108680249 [Hyalella azteca]GPN3;NACHT domain;NACHT-NTPase domain profile.;
mRNA.chromosome_15.2093.1	--ACTB_G1 [Mytilus coruscus]Actin;Actins and actin-related proteins signature.;Actin signature;Actins signature 1.;Actins signature 2.;NBD_sugar-kinase_HSP70_actin;
mRNA.chromosome_15.2257.1	--TBC1 domain family member 13-like [Pecten maximus]Rab-GTPase-TBC domain;TBC/rab GAP domain profile.;
mRNA.chromosome_15.2262.1	--uncharacterized protein LOC114524764 [Dendronephthya gigantea];PREDICTED: uncharacterized protein LOC100377645 [Saccoglossus kowalevskii]Domain of unknown function (DUF4559);
mRNA.chromosome_16.389.1	--retinol dehydrogenase 14-like [Mizuhopecten yessoensis];WW domain-containing oxidoreductase-like [Crassostrea virginica];LOW QUALITY PROTEIN: nodal modulator 1-like [Crassostrea virginica]Glucose/ribitol dehydrogenase family signature;short chain dehydrogenase;
mRNA.chromosome_16.407.1	--complement C1q-like protein 2 [Ruditapes philippinarum];complement C1q-like protein 4 [Pomacea canaliculata];Complement C1q-like protein 4 [Mizuhopecten yessoensis]C1q domain;C1q domain profile.;Complement C1Q domain signature;
mRNA.chromosome_16.415.1	--F-box only protein 6 [Crassostrea gigas];F-box only protein 44-like isoform X1 [Crassostrea virginica];F-box only protein 44-like isoform X2 [Crassostrea virginica]F-box-associated (FBA) domain profile.;F-box associated region;F-box domain profile.;F-box-like;
mRNA.chromosome_16.422.1	--PREDICTED: protein disulfide-isomerase A6-like [Biomphalaria glabrata];protein disulfide isomerase, partial [Conus magus];protein disulfide isomerase [Conus magus]PDI_a_P5;pdi_dom: protein disulfide-isomerase domain;Thioredoxin;Thioredoxin domain profile.;Thioredoxin family active site.;Thioredoxin family signature;
mRNA.chromosome_16.500.1	--palmitoyl-CoA oxidase [Mytilus galloprovincialis];peroxisomal acyl-coenzyme A oxidase 1 [Crassostrea gigas]Acyl-CoA dehydrogenase, middle domain;Acyl-coenzyme A oxidase N-terminal;
mRNA.chromosome_16.582.1	--unnamed protein product [Mytilus coruscus];GRM4 [Mytilus coruscus];uncharacterized protein LOC117684729 [Crassostrea gigas]Metabotropic glutamate GPCR signature;Receptor family ligand binding region;
mRNA.chromosome_16.633.1	--PREDICTED: uncharacterized protein LOC107341966 [Acropora digitifera];hypothetical protein BSL78_16126 [Apostichopus japonicus];hypothetical protein FOCC_FOCC012975 [Frankliniella occidentalis]--
mRNA.chromosome_16.696.1	--uncharacterized protein LOC110450955 isoform X1 [Mizuhopecten yessoensis];uncharacterized protein LOC110450955 isoform X2 [Mizuhopecten yessoensis];uncharacterized protein LOC106179424 [Lingula anatina]Ureidoglycolate lyase;
mRNA.chromosome_16.1014.1	K11434 PRMT1; type I protein arginine methyltransferase;protein arginine N-methyltransferase 1-like [Crassostrea virginica]AdoMet_MTases;Ribosomal protein L11 methyltransferase (PrmA);SAM-dependent methyltransferase PRMT-type domain profile.;
mRNA.chromosome_16.1094.1	----DZIP3/ hRUL138-like HEPN;
mRNA.chromosome_16.1159.1	--hypothetical protein AM593_06587, partial [Mytilus galloprovincialis]--
mRNA.chromosome_16.1194.1	------
mRNA.chromosome_16.1283.1	----Integrase catalytic domain profile.;Integrase core domain;Integrase zinc binding domain;Reverse transcriptase (RNA-dependent DNA polymerase);Reverse transcriptase (RT) catalytic domain profile.;RNase_HI_RT_Ty3;RNase H-like domain found in reverse transcriptase;RT_LTR;
mRNA.chromosome_16.1426.1	----P/Homo B domain profile.;Proprotein convertase P-domain;
mRNA.chromosome_16.1457.1	--hypothetical protein KP79_PYT25729 [Mizuhopecten yessoensis];hypothetical protein CAPTEDRAFT_187978 [Capitella teleta]--
mRNA.chromosome_16.1724.1	--PREDICTED: uncharacterized protein LOC100377645 [Saccoglossus kowalevskii];uncharacterized protein CXorf38 homolog [Orbicella faveolata];Ankyrin repeat domain-containing protein 50 [Stylophora pistillata]Domain of unknown function (DUF4559);
mRNA.chromosome_16.1772.1	--PREDICTED: uncharacterized protein LOC109476039 [Branchiostoma belcheri];PREDICTED: uncharacterized protein LOC109487856 [Branchiostoma belcheri]--
mRNA.chromosome_16.1864.1	------
mRNA.chromosome_16.1881.1	--complement C1q-like protein 4 [Ruditapes philippinarum];complement C1q-like protein 1 [Ruditapes philippinarum]C1q domain;C1q domain profile.;
mRNA.chromosome_17.65.1	--hypothetical protein Y602_6235 [Burkholderia pseudomallei MSHR733];hypothetical protein BBK_4807 [Burkholderia pseudomallei NCTC 13179]--
mRNA.chromosome_17.472.1	--hypothetical protein CEUSTIGMA_g2454.t1 [Chlamydomonas eustigma];hypothetical protein PV11_00745 [Exophiala sideris]Glycosyltransferase sugar-binding region containing DXD motif;
mRNA.chromosome_17.505.1	--RNA-directed DNA polymerase from transposon BS [Mizuhopecten yessoensis];RNA-directed DNA polymerase from transposon BS [Mizuhopecten yessoensis]--
mRNA.chromosome_17.584.1	--hypothetical protein CAPTEDRAFT_219555 [Capitella teleta]C4-type steroid receptor zinc finger signature;Ligand-binding domain of nuclear hormone receptor;NR_DBD_like;Nuclear hormone receptors DNA-binding domain profile.;Nuclear hormones receptors DNA-binding region signature.;Nuclear receptor (NR) ligand-binding (LBD) domain profile.;Steroid hormone receptor signature;Zinc finger, C4 type (two …
mRNA.chromosome_17.832.1	--Vinculin [Mizuhopecten yessoensis];vinculin-like isoform X15 [Mizuhopecten yessoensis];vinculin-like isoform X10 [Mizuhopecten yessoensis]Vinculin family;Vinculin repeated domain signature.;
mRNA.chromosome_17.844.1	--putative defense protein 3 [Lingula anatina];PREDICTED: putative defense protein 3 [Priapulus caudatus];hypothetical protein XELAEV_18025458mg [Xenopus laevis]Reeler;Reeler domain;Reelin domain profile.;
mRNA.chromosome_17.893.3	--PREDICTED: tumor necrosis factor receptor superfamily member 27-like [Nanorana parkeri]--
mRNA.chromosome_17.969.1	--PREDICTED: opioid growth factor receptor-like isoform X3 [Sinocyclocheilus rhinocerous]Opioid growth factor receptor (OGFr) conserved region;
mRNA.chromosome_17.1077.1	----EGF-like domain signature 2.;Laminin EGF domain;Type III EGF-like signature;
mRNA.chromosome_17.1088.1	--branched-chain-amino-acid aminotransferase, cytosolic-like isoform X1 [Mizuhopecten yessoensis]Amino-transferase class IV;Aminotransferases class-IV signature.;BCAT_beta_family;ilvE_II: branched-chain amino acid aminotransferase;
mRNA.chromosome_17.1187.1	--uncharacterized protein LOC111105035 isoform X2 [Crassostrea virginica]Ankyrin repeat profile.;Ankyrin repeat region circular profile.;Ankyrin repeats (3 copies);Ankyrin repeat signature;Ankyrin repeats (many copies);
mRNA.chromosome_17.1191.1	------
mRNA.chromosome_17.1240.1	----Reverse transcriptase (RNA-dependent DNA polymerase);Reverse transcriptase (RT) catalytic domain profile.;RT_LTR;Zinc finger CCHC-type profile.;Zinc knuckle;
mRNA.chromosome_17.1265.1	--CCR4-NOT transcription complex subunit 4-like isoform X2 [Crassostrea virginica]Eukaryotic RNA Recognition Motif (RRM) profile.;mRING-HC-C4C4_CNOT4;RING/Ubox like zinc-binding domain;RNA recognition motif. (a.k.a. RRM, RBD, or RNP domain);RRM_CNOT4;Zinc finger C3H1-type profile.;
mRNA.chromosome_17.1315.1	--Techylectin-5B [Exaiptasia diaphana];Techylectin-5B [Exaiptasia diaphana];Techylectin-5B [Exaiptasia diaphana]Fibrinogen beta and gamma chains, C-terminal globular domain;Fibrinogen C-terminal domain profile.;Fibrinogen C-terminal domain signature.;FReD;
mRNA.chromosome_17.1348.1	--uncharacterized protein LOC111137095 [Crassostrea virginica];uncharacterized protein LOC108906589 [Anoplophora glabripennis];hypothetical protein TcasGA2_TC015594 [Tribolium castaneum]Phosphatase-1 catalytic subunit binding region;
mRNA.chromosome_17.1865.1	--lysozyme [Ruditapes philippinarum];lysozyme [Cyclina sinensis]Destabilase;lyz_i;
mRNA.chromosome_17.2090.1	--apolipoprotein D-like [Mizuhopecten yessoensis]Lipocalin-like domain;Lipocalin signature.;
mRNA.chromosome_17.2202.1	--theromacin [Hyriopsis cumingii];theromacin [Sinanodonta woodiana];hydramacin [Ruditapes philippinarum]Macin;
mRNA.chromosome_17.2204.1	--theromacin [Hyriopsis cumingii];theromacin [Sinanodonta woodiana];macin [Ruditapes philippinarum]Macin;
mRNA.chromosome_18.194.1	----Fibronectin type III domain;Fibronectin type-III domain profile.;FN3;
mRNA.chromosome_18.281.1	------
mRNA.chromosome_18.326.1	------
mRNA.chromosome_18.446.1	--uncharacterized protein LOC110455379 [Mizuhopecten yessoensis];uncharacterized protein LOC110251885 [Exaiptasia diaphana]Recombination endonuclease VII;
mRNA.chromosome_18.677.3	--fatty acid desaturase 2 isoform X2 [Lingula anatina]Cytochrome b5 family, heme-binding domain profile.;Cytochrome b5 family, heme-binding domain signature.;Cytochrome b5-like Heme/Steroid binding domain;Delta6-FADS-like;Fatty acid desaturase;
mRNA.chromosome_18.736.1	--sialic acid-binding lectin [Ruditapes philippinarum];cerebellin-1-like [Mizuhopecten yessoensis];sialic acid binding lectin [Solen grandis]C1q domain;C1q domain profile.;
mRNA.chromosome_18.740.1	--sialic acid-binding lectin [Ruditapes philippinarum];hypothetical protein AM593_00724, partial [Mytilus galloprovincialis];complement C1q-like protein 2 [Oreochromis niloticus]C1q domain;C1q domain profile.;Complement C1Q domain signature;
mRNA.chromosome_18.865.1	--uncharacterized protein LOC111126182 [Crassostrea virginica];uncharacterized protein LOC110467217 [Mizuhopecten yessoensis]Phage integrase family;
mRNA.chromosome_18.1008.1	------
mRNA.chromosome_18.1190.1	--nucleolar protein 58 [Lingula anatina]Nop domain profile.;snoRNA binding domain, fibrillarin;
mRNA.chromosome_18.1268.1	--uncharacterized protein LOC111115133 [Crassostrea virginica];uncharacterized protein LOC111112594 [Crassostrea virginica]DDE superfamily endonuclease;Helix-turn-helix of DDE superfamily endonuclease;THAP domain;
mRNA.chromosome_18.1442.1	--PREDICTED: guanylate-binding protein 1-like [Latimeria chalumnae];PREDICTED: guanylate-binding protein 1-like [Ictalurus punctatus]Guanylate-binding protein, C-terminal domain;Guanylate-binding protein, N-terminal domain;
mRNA.chromosome_18.1483.1	------
mRNA.chromosome_18.1512.1	--uncharacterized protein LOC110460865 isoform X1 [Mizuhopecten yessoensis];uncharacterized protein LOC110460865 isoform X1 [Mizuhopecten yessoensis];multiple epidermal growth factor-like domains protein 10 [Mizuhopecten yessoensis]--
mRNA.chromosome_18.1521.1	--cell death abnormality protein 1-like isoform X1 [Crassostrea virginica];cell death abnormality protein 1-like isoform X1 [Crassostrea virginica];cell death abnormality protein 1-like isoform X1 [Crassostrea virginica]EGF_Lam;EGF-like domain signature 1.;Laminin EGF domain;Laminin-type EGF-like (LE) domain profile.;Laminin-type EGF-like (LE) domain signature.;
mRNA.chromosome_18.1545.1	--pre-mRNA-splicing factor CWC25 homolog [Lingula anatina]Pre-mRNA splicing factor;
mRNA.chromosome_18.1583.1	--pre-mRNA-splicing factor CWC25 homolog [Lingula anatina]Pre-mRNA splicing factor;
mRNA.chromosome_18.1640.1	----Helix-turn-helix of DDE superfamily endonuclease;THAP domain;Zinc finger THAP-type profile;
mRNA.chromosome_18.1641.1	--uncharacterized protein LOC110463357 [Mizuhopecten yessoensis]YqaJ-like viral recombinase domain;Zinc finger SWIM-type profile.;
mRNA.chromosome_19.449.1	--U6 snRNA-associated Sm-like protein LSm7 [Crassostrea virginica]LSm7;LSM domain;
mRNA.chromosome_19.663.1	--complement C1q-like protein 4 [Clupea harengus]C1q domain;C1q domain profile.;Complement C1Q domain signature;
mRNA.chromosome_19.1157.1	----Protein-tyrosine phosphatase;Protein tyrosine phosphatase signature;PTPc;PTP type protein phosphatase family profile.;Tyrosine specific protein phosphatases active site.;Tyrosine specific protein phosphatases family profile.;
mRNA.chromosome_19.1185.1	--tripartite motif-containing protein 2 [Crassostrea gigas];tripartite motif-containing protein 59-like [Crassostrea virginica]PDZ domain;PDZ domain profile.;PDZ_signaling;
mRNA.chromosome_19.1386.1	----Sulphur transport;
mRNA.chromosome_19.1876.1	------
mRNA.chromosome_19.2287.1	--multiple epidermal growth factor-like domains protein 6 isoform X4 [Crassostrea virginica];multiple epidermal growth factor-like domains protein 6 isoform X4 [Crassostrea virginica];multiple epidermal growth factor-like domains protein 6 isoform X4 [Crassostrea virginica]Laminin-type EGF-like (LE) domain signature.;Protein-tyrosine phosphatase;PTPc-N11_6;PTP type protein phosphatase family prof…
mRNA.chromosome_19.2348.1	--complement C1q-like protein 3 [Ruditapes philippinarum];sialic acid-binding lectin [Ruditapes philippinarum];sialic acid binding lectin [Solen grandis]C1q domain;C1q domain profile.;
mRNA.chromosome_19.2375.1	--receptor-type tyrosine-protein phosphatase kappa-like isoform X1 [Crassostrea virginica];receptor-type tyrosine-protein phosphatase kappa-like isoform X1 [Crassostrea virginica];receptor-type tyrosine-protein phosphatase kappa-like isoform X1 [Crassostrea virginica]EGF_Lam;Laminin-type EGF-like (LE) domain signature.;Protein-tyrosine phosphatase;PTPc-N11_6;PTP type protein phosphatase family pr…
mRNA.chromosome_19.2468.1	--complement C1q tumor necrosis factor-related protein 3-like isoform X4 [Crassostrea virginica];uncharacterized protein LOC111103840 isoform X2 [Crassostrea virginica]C1q domain;C1q domain profile.;Complement C1Q domain signature;
mRNA.chromosome_19.2612.1	--testin-2 [Mus pahari]Papain family cysteine protease;
mRNA.chromosome_19.3291.1	------
mRNA.chromosome_19.3760.1	--uncharacterized protein CXorf38-like [Neolamprologus brichardi];uncharacterized protein CXorf38 homolog [Oreochromis niloticus];PREDICTED: uncharacterized protein CXorf38 homolog [Haplochromis burtoni]Domain of unknown function (DUF4559);Ig;Immunoglobulin I-set domain;
mRNA.contig_3882.8.1	------
mRNA.contig_2963.1.1	--cytochrome P450 [Meretrix meretrix];CYP450 family 4 [Ruditapes philippinarum]Cytochrome P450;Cytochrome P450 cysteine heme-iron ligand signature.;E-class P450 group I signature;P450 superfamily signature;
mRNA.contig_3155.3.1	--early endosome antigen 1-like isoform X4 [Crassostrea virginica];early endosome antigen 1-like isoform X3 [Crassostrea virginica];early endosome antigen 1-like isoform X2 [Crassostrea virginica]Mitochondria-eating protein;
mRNA.contig_3155.5.1	------
mRNA.contig_4716.8.1	------
mRNA.contig_4659.1.1	------
mRNA.contig_522.5.1	--PREDICTED: uncharacterized protein LOC107344865 [Acropora digitifera];uncharacterized protein LOC110041638 [Orbicella faveolata];Glucosidase 2 subunit beta [Exaiptasia diaphana]--
mRNA.contig_1701.2.1	--contactin-5-like [Crassostrea virginica];PREDICTED: peroxidasin homolog [Biomphalaria glabrata]Ig-like domain profile.;Immunoglobulin domain;
mRNA.contig_4459.4.1	--Nephrin [Orchesella cincta];PREDICTED: nephrin-like isoform X6 [Branchiostoma belcheri];PREDICTED: nephrin-like isoform X7 [Branchiostoma belcheri]CD80-like C2-set immunoglobulin domain;Ig-like domain profile.;
mRNA.contig_3803.1.1	--PREDICTED: collagen alpha-1(VIII) chain [Apaloderma vittatum];PREDICTED: collagen alpha-1(VIII) chain [Opisthocomus hoazin];PREDICTED: collagen alpha-1(VIII) chain, partial [Colius striatus]C1q domain;C1q domain profile.;Complement C1Q domain signature;Lecithin retinol acyltransferase;
mRNA.contig_2166.1.1	--hypothetical protein OCBIM_22023462mg, partial [Octopus bimaculoides];hypothetical protein OCBIM_22023462mg, partial [Octopus bimaculoides];hypothetical protein OCBIM_22023462mg, partial [Octopus bimaculoides]Domain of unknown function (DUF4559);Ig;Ig-like domain profile.;Immunoglobulin I-set domain;
mRNA.contig_2865.1.1	--LOW QUALITY PROTEIN: phytanoyl-CoA dioxygenase domain-containing protein 1-like [Crassostrea virginica]Phytanoyl-CoA dioxygenase (PhyH);
mRNA.contig_3874.2.1	--tyrosine-protein kinase SRK2-like [Crassostrea virginica]Protein kinase domain profile.;Protein tyrosine kinase;SH2 domain;SH2 domain signature;Src homology 2 (SH2) domain profile.;Tyrosine kinase catalytic domain signature;
mRNA.contig_3574.1.1	--uncharacterized protein CXorf38 homolog [Echinops telfairi];PREDICTED: uncharacterized protein CXorf38 homolog [Panthera pardus]Domain of unknown function (DUF4559);Zinc finger B-box type profile.;
mRNA.contig_751.1.1	------
mRNA.contig_2918.2.1	------
mRNA.contig_573.1.1	----DZIP3/ hRUL138-like HEPN;
mRNA.contig_4585.1.1	--hypothetical protein AM593_07438, partial [Mytilus galloprovincialis];uncharacterized protein LOC111137049 [Crassostrea virginica]Death effector domain;Death effector domain (DED) profile.;DED_FADD;
mRNA.contig_2029.6.1	--epidermal growth factor receptor, partial [Blattella germanica]Protein kinase domain profile.;Protein tyrosine kinase;Tyrosine kinase catalytic domain signature;Tyrosine protein kinases specific active-site signature.;
mRNA.contig_559.4.1	------
mRNA.contig_1954.1.1	----Prokaryotic membrane lipoprotein lipid attachment site profile.;TNFR/NGFR family cysteine-rich region signature.;TNFRSF;
mRNA.contig_2161.1.1"	#N/A
mRNA.contig_3460.2.1	--hypothetical protein AM593_09195, partial [Mytilus galloprovincialis];PREDICTED: uncharacterized protein LOC106075727 [Biomphalaria glabrata];hypothetical protein DAPPUDRAFT_255671 [Daphnia pulex]--
mRNA.contig_2248.1.1	--zinc finger MYM-type protein 2-like [Mizuhopecten yessoensis];hypothetical protein AC249_AIPGENE7958 [Exaiptasia diaphana];Uncharacterized protein KIAA1958 [Exaiptasia diaphana]--
mRNA.contig_3027.4.1	--variable charge X-linked protein 3B-like [Oreochromis niloticus];variable charge X-linked protein 3B-like [Oreochromis niloticus];hypothetical protein HRbin10_01980 [bacterium HR10]--
mRNA.contig_3652.1.1	------
mRNA.contig_106.1.1	----DDE superfamily endonuclease;
mRNA.contig_2156.1.6	----DEDDh;
mRNA.contig_5031.1.1	----Mitochondria-eating protein;
mRNA.contig_2861.2.1	--baculoviral IAP repeat-containing protein 7-like isoform X3 [Crassostrea virginica];baculoviral IAP repeat-containing protein 7-like isoform X2 [Crassostrea virginica]BIR repeat profile.;Inhibitor of Apoptosis domain;
mRNA.contig_3395.1.1	--uncharacterized protein LOC110059860 [Orbicella faveolata];uncharacterized protein LOC110059791 [Orbicella faveolata];E3 ubiquitin-protein ligase DZIP3 [Stylophora pistillata]DZIP3/ hRUL138-like HEPN;
mRNA.contig_4964.5.1	------
mRNA.contig_1129.2.1	--E3 ubiquitin-protein ligase mind-bomb-like isoform X1 [Mizuhopecten yessoensis]PARP catalytic domain profile.;Poly(ADP-ribose) polymerase catalytic domain;
mRNA.contig_4408.1.1	----DZIP3/ hRUL138-like HEPN;
mRNA.contig_3511.3.1	--Pol [Haliotis discus hannai];Pol, env [Haliotis discus hannai];Pol [Haliotis discus hannai]Integrase catalytic domain profile.;Integrase core domain;Integrase zinc binding domain;Reverse transcriptase (RNA-dependent DNA polymerase);Reverse transcriptase (RT) catalytic domain profile.;RNase_HI_RT_Ty3;RNase H-like domain found in reverse transcriptase;RT_LTR;
mRNA.contig_145.2.2	--LOW QUALITY PROTEIN: protein FAM50A-like [Crassostrea virginica]XAP5, circadian clock regulator;
mRNA.contig_3531.10.1	------
mRNA.contig_4238.2.1	--Transposon TX1 uncharacterized 149 kDa protein [Exaiptasia diaphana]Reverse transcriptase (RNA-dependent DNA polymerase);Reverse transcriptase (RT) catalytic domain profile.;
mRNA.contig_3221.4.1	------
mRNA.contig_4727.4.1	--uncharacterized protein LOC106175328 [Lingula anatina];uncharacterized protein LOC106164908 isoform X2 [Lingula anatina]--
mRNA.contig_1831.1.1	------
mRNA.contig_4894.3.1	--PREDICTED: uncharacterized protein LOC100377645 [Saccoglossus kowalevskii];uncharacterized protein LOC108926454 isoform X2 [Scleropages formosus]Domain of unknown function (DUF4559);
mRNA.contig_914.3.2	--hypothetical protein AM593_07438, partial [Mytilus galloprovincialis];hypothetical protein KP79_PYT16096 [Mizuhopecten yessoensis]Death effector domain;Death effector domain (DED) profile.;
mRNA.contig_4675.2.1	--uncharacterized protein LOC111104966 [Crassostrea virginica];uncharacterized protein LOC111104966 [Crassostrea virginica];LOW QUALITY PROTEIN: uncharacterized protein LOC111188558 [Astyanax mexicanus]Reverse transcriptase (RNA-dependent DNA polymerase);
mRNA.contig_3220.1.1	--Ankyrin repeat domain-containing protein 50 [Stylophora pistillata];uncharacterized protein CXorf38 homolog isoform X2 [Pelodiscus sinensis];uncharacterized protein CXorf38 homolog isoform X1 [Pelodiscus sinensis]Domain of unknown function (DUF4559);
mRNA.contig_3220.4.1	--uncharacterized protein LOC110458736 isoform X1 [Mizuhopecten yessoensis]--
mRNA.contig_4705.5.1	--hypothetical protein KP79_PYT09376 [Mizuhopecten yessoensis];hypothetical protein KP79_PYT09376 [Mizuhopecten yessoensis];hypothetical protein KP79_PYT09376 [Mizuhopecten yessoensis]--
mRNA.contig_531.1.1	--hypothetical protein CAPTEDRAFT_205038 [Capitella teleta];uncharacterized protein LOC101853448 isoform X2 [Aplysia californica];PREDICTED: uncharacterized protein LOC106818773 [Priapulus caudatus]--
mRNA.contig_3169.1.1	--contactin-4-like [Orbicella faveolata];contactin-4-like [Orbicella faveolata];nephrin-like [Mizuhopecten yessoensis]Fibronectin type-III domain profile.;FN3;Ig;Ig-like domain profile.;Immunoglobulin domain;
mRNA.contig_1264.6.1	--uncharacterized protein LOC110443160 isoform X1 [Mizuhopecten yessoensis]Reverse transcriptase (RNA-dependent DNA polymerase);Reverse transcriptase (RT) catalytic domain profile.;RNase_HI_RT_DIRS1;
mRNA.contig_3724.6.1	--sigma glutathione S-transferase 1 [Ruditapes philippinarum];sigma class glutathione S-transferase [Hyriopsis cumingii];sigma-class glutathione S-transferase [Sinanodonta woodiana]AMPS.1;Glutathione S-transferase, C-terminal domain;Glutathione S-transferase, N-terminal domain;Glutathione Transferase (cytosolic);GST_C_Sigma_like;GST_N_Sigma_like;Soluble glutathione S-transferase C-terminal domain…
mRNA.contig_112.6.2	--acetyl-CoA acetyltransferase B, mitochondrial-like [Mizuhopecten yessoensis]AcCoA-C-Actrans: acetyl-CoA C-acyltransferase;thiolase;Thiolase, N-terminal domain;Thiolases acyl-enzyme intermediate signature.;
mRNA.contig_4358.1.1	--uncharacterized protein LOC110465638 isoform X2 [Mizuhopecten yessoensis];serine/threonine-protein kinase pats1 [Mizuhopecten yessoensis]--
mRNA.contig_2229.3.1	--PREDICTED: uncharacterized protein LOC100377645 [Saccoglossus kowalevskii];PREDICTED: uncharacterized protein CXorf38 homolog [Pygocentrus nattereri];uncharacterized protein LOC108926454 isoform X2 [Scleropages formosus]Domain of unknown function (DUF4559);
mRNA.contig_3072.2.1	------
mRNA.contig_833.5.1	--uncharacterized protein LOC110458736 isoform X3 [Mizuhopecten yessoensis];uncharacterized protein LOC110458736 isoform X1 [Mizuhopecten yessoensis]C-terminal of Roc, COR, domain;Ras family;Ras of Complex, Roc, domain of DAPkinase;Roc domain profile.;
mRNA.contig_833.6.1	------
mRNA.contig_1952.2.1	--complement component C3 [Ruditapes decussatus]NTR domain profile.;UNC-6/NTR/C345C module;
mRNA.contig_3725.2.1	--RNA-directed DNA polymerase from transposon BS [Mizuhopecten yessoensis];RNA-directed DNA polymerase from transposon BS [Mizuhopecten yessoensis]--
mRNA.contig_3277.3.1	--rRNA promoter binding protein [Echinococcus multilocularis]--
mRNA.contig_3474.1.1	--uncharacterized protein LOC111255161 [Varroa destructor];hypothetical protein CERSUDRAFT_162690 [Gelatoporia subvermispora B]--
mRNA.contig_332.1.1	--PREDICTED: tubulin alpha-3 chain-like [Plutella xylostella];unnamed protein product [Oncorhynchus mykiss]--
mRNA.contig_466.1.1	----Glucose/ribitol dehydrogenase family signature;short chain dehydrogenase;
