# Supplementary material for: Proteomic and Transcriptomic Responses Enable Clams to Correct the pH of Calcifying Fluids and Sustain Biomineralization in Acidified Environments
Source: Int J Mol Sci. 2022 Dec 16;23(24):16066. doi: 10.3390/ijms232416066 (PMC9781830; doi:10.3390/ijms232416066)
Supplement: Supplementary file 1 [file ijms-23-16066-s001.zip › ijms-2083283-supplementary/IJMS Paper 1 Supp Files_edited/table s5.xlsx]

## Sheet: Sheet1
Table S5. Differentially expressed proteins of cell-free EPF from clams in OA vs clams in control conditions. Expression level corresponds to the OA treatment.
Gene ID	Predicted Protein	Log 2 EPF pH; EPF CON	adj p-value
mRNA.chromosome_2.2587.1	K10352 MYH; myosin heavy chain;myosin heavy chain [Argopecten irradians] >prf||2103335A myosin:SUBUNIT=heavy chain [Argopecten irradians];myosin heavy chain, striated muscle isoform X9 [Pecten maximus];myosin heavy chain, striated muscle isoform X1 [Pecten maximus]IQ motif profile.;Myosin head (motor domain);Myosin motor domain profile.;Myosin tail;	3.32193	0
mRNA.chromosome_9.771.1	K10104 FCN; ficolin;K10104 FCN; ficolin;PREDICTED: microfibril-associated glycoprotein 4-like isoform X1 [Branchiostoma belcheri];PREDICTED: ryncolin-1-like isoform X3 [Branchiostoma belcheri];uncharacterized protein LOC118421761 [Branchiostoma floridae]Fibrinogen beta and gamma chains, C-terminal globular domain;Fibrinogen C-terminal domain profile.;FReD;	3.32193	0
mRNA.chromosome_2.624.1	K11251 H2A; histone H2A;histone [Ruditapes philippinarum];hypothetical protein [Vespula germanica];hypothetical protein [Vespula pensylvanica]Core histone H2A/H2B/H3/H4;C-terminus of histone H2A;H2A;Histone H2A signature;Histone H2A signature.;	3.32193	0
mRNA.chromosome_1.367.2	K02730 PSMA6; 20S proteasome subunit alpha 1;proteasome subunit alpha type-6-like [Crassostrea virginica];Proteasome subunit alpha type-6 [Mizuhopecten yessoensis]proteasome_alpha_type_6;Proteasome alpha-type subunit profile.;Proteasome alpha-type subunits signature.;Proteasome subunit;Proteasome subunit A N-terminal signature;	3.32193	0
mRNA.chromosome_12.1884.1	K17495 CSMD; CUB and sushi domain-containing protein;CUB and sushi domain-containing protein 1 isoform X3 [Sipha flava];sushi, von Willebrand factor type A, EGF and pentraxin domain-containing protein 1 [Mus caroli];sushi, von Willebrand factor type A, EGF and pentraxin domain-containing protein 1 [Mastomys coucha]CCP;Sushi/CCP/SCR domain profile.;Sushi repeat (SCR repeat);	3.32193	0
mRNA.chromosome_15.2247.1	------	3.32193	0
mRNA.chromosome_12.1901.2	K16942 SEPT2; septin 2;septin-2B-like isoform X6 [Mizuhopecten yessoensis];septin-2B-like isoform X5 [Mizuhopecten yessoensis]CDC_Septin;Septin;Septin 2 signature;Septin-type guanine nucleotide-binding (G) domain profile.;	3.32193	0
mRNA.chromosome_15.1559.1	--DMBT1 [Mytilus coruscus];Trypsin-7,Cationic trypsin,Trypsin-1,Trypsin V-A,Trypsin,Trypsin-3,Trypsin-10,Trypsin V-B [Mytilus coruscus];DMBT1 [Mytilus coruscus]Scavenger receptor cysteine-rich domain;Serine proteases, trypsin domain profile.;Serine proteases, trypsin family, histidine active site.;SRCR domain profile.;Trypsin;	3.32193	0
mRNA.chromosome_9.1678.1	K01899 LSC1; succinyl-CoA synthetase alpha subunit;--ATP-citrate lyase / succinyl-CoA ligases family active site.;ATP-citrate lyase / succinyl-CoA ligases family signature 1.;CoA binding domain;CoA-ligase;Succinate--CoA ligase [ADP-forming] subunit alpha [sucD].;Succinyl-CoA synthase signature;sucCoAalpha: succinate-CoA ligase, alpha subunit;	3.32193	0
mRNA.chromosome_5.3081.2	K16939 SEPT6_8_11; septin 6/8/11;LOW QUALITY PROTEIN: septin-11-like [Pomacea canaliculata];septin-11-like isoform X1 [Mizuhopecten yessoensis];septin-11-like isoform X2 [Mizuhopecten yessoensis]CDC_Septin;Septin;Septin-type guanine nucleotide-binding (G) domain profile.;	3.32193	0
mRNA.chromosome_15.552.1	--putative peptidyl-prolyl cis-trans isomerase dodo [Crassostrea gigas];unnamed protein product [Oikopleura dioica]PpiC-type peptidyl-prolyl cis-trans isomerase family profile.;PpiC-type peptidyl-prolyl cis-trans isomerase signature.;PPIC-type PPIASE domain;	3.32193	0
mRNA.chromosome_13.2189.2	--uncharacterized protein LOC111106096 [Crassostrea virginica];putative universal stress protein SAUSA300_1656 [Crassostrea gigas];universal stress protein in QAH/OAS sulfhydrylase 3'region-like [Pecten maximus]Universal stress protein family;Universal stress protein signature;USP_Like;	3.32193	0
mRNA.chromosome_15.1918.1	--17-beta-hydroxysteroid dehydrogenase 14 [Mytilus coruscus];PREDICTED: 17-beta-hydroxysteroid dehydrogenase 14-like [Branchiostoma belcheri];DgyrCDS13629 [Dimorphilus gyrociliatus]Enoyl-(Acyl carrier protein) reductase;Glucose/ribitol dehydrogenase family signature;Short-chain dehydrogenase/reductase (SDR) superfamily signature;Short-chain dehydrogenases/reductases family signature.;	3.32193	0
mRNA.chromosome_11.2118.1	--sarcoplasmic calcium binding protein [Ruditapes philippinarum];sarcoplasmic calcium-binding protein [Meretrix lusoria];sarcoplasmic calsium binding protein [Pseudocardium sybillae]EF hand;EF-hand calcium-binding domain.;	3.32193	0
mRNA.chromosome_10.121.3	K02975 RP-S25e, RPS25; small subunit ribosomal protein S25e;40S ribosomal protein S25 [Aplysia californica];ribosomal protein S25 [Lepidochitona cinerea];PREDICTED: 40S ribosomal protein S25 [Aptenodytes forsteri]S25 ribosomal protein;	3.32193	0
mRNA.chromosome_13.2773.1	--peritrophin-1-like [Aplysia californica];uncharacterized protein LOC110461719 [Mizuhopecten yessoensis];uncharacterized protein LOC110461719 [Mizuhopecten yessoensis]Chitin binding Peritrophin-A domain;Chitin-binding type-2 domain profile.;	3.32193	0
mRNA.chromosome_7.2110.1	----BRICHOS domain;	3.32193	0
mRNA.chromosome_2.2574.1	K01639 E4.1.3.3, nanA, NPL; N-acetylneuraminate lyase;N-acetylneuraminate lyase-like [Crassostrea virginica];N-acetylneuraminate lyase-like isoform X2 [Pecten maximus];N-acetylneuraminate lyase-like isoform X1 [Pecten maximus]Dihydrodipicolinate synthetase family;	3.32193	0
mRNA.chromosome_18.1146.4	--tensin-1 isoform X6 [Aplysia californica];tensin-3 isoform X10 [Aplysia californica];transcription factor SPT20 homolog isoform X5 [Aplysia californica]Phosphotyrosine-binding domain;PTB_tensin;SH2 domain;SH2 domain signature;SH2_Tensin_like;Src homology 2 (SH2) domain profile.;	3.32193	0
mRNA.chromosome_4.1227.2	K00544 BHMT; betaine-homocysteine S-methyltransferase;betaine--homocysteine S-methyltransferase 1 [Aplysia californica];betaine--homocysteine S-methyltransferase 1-like [Mizuhopecten yessoensis]Homocysteine-binding domain profile.;Homocysteine S-methyltransferase;	3.32193	0
mRNA.chromosome_17.732.1	--glyoxylate/hydroxypyruvate reductase A [Aplysia californica]D-isomer specific 2-hydroxyacid dehydrogenase, NAD binding domain;	3.32193	0
mRNA.chromosome_8.620.2	K02930 RP-L4e, RPL4; large subunit ribosomal protein L4e;RP-L4e [Mytilus coruscus];60S ribosomal protein L4-like [Crassostrea virginica];60S ribosomal protein L4 [Crassostrea gigas]60S ribosomal protein L4 C-terminal domain;Ribosomal protein L1e signature.;Ribosomal protein L4/L1 family;	3.32193	0
mRNA.chromosome_16.2124.1	--serum amyloid A [Meretrix meretrix];serum amyloid A protein-like [Coturnix japonica];serum amyloid A protein-like [Meleagris gallopavo]Serum amyloid A protein;Serum amyloid A protein signature;	3.32193	0
mRNA.chromosome_13.2650.1	--hypothetical protein AM593_05114, partial [Mytilus galloprovincialis]Acetyltransferase (GNAT) family;Gcn5-related N-acetyltransferase (GNAT) domain profile.;NAT_SF;	3.32193	0
mRNA.chromosome_10.1356.3	K13337 PEX19; peroxin-19;peroxisomal biogenesis factor 19-like [Pecten maximus];PEX19 [Mytilus coruscus]Pex19 protein family;	3.32193	0
mRNA.chromosome_15.818.1	--alpha-crystallin B chain-like [Mizuhopecten yessoensis];unnamed protein product [Mytilus coruscus];alpha-crystallin B chain-like [Pecten maximus]Alpha crystallin signature;Hsp20/alpha crystallin family;metazoan_ACD;Small heat shock protein (sHSP) domain profile.;	3.32193	0
mRNA.chromosome_18.297.1	--titin-like [Mizuhopecten yessoensis];titin-like [Mizuhopecten yessoensis];titin-like [Mizuhopecten yessoensis]Ig;Ig-like domain profile.;Immunoglobulin I-set domain;	3.32193	0
mRNA.chromosome_18.1392.2	--endo-1,4-beta-glucanase [Corbicula japonica];endo-1,4-beta-glucanase [Corbicula japonica];endoglucanase-like [Crassostrea virginica]--	3.32193	0
mRNA.chromosome_12.1120.1	K09586 ERP29; endoplasmic reticulum protein 29;endoplasmic reticulum resident protein 29-like [Pomacea canaliculata]Endoplasmic reticulum protein ERp29, C-terminal domain;ERp29c;ERp29, N-terminal domain;	3.32193	0
mRNA.chromosome_1.3204.1	K09569 FKBP2; FK506-binding protein 2;Melanotransferrin [Collichthys lucidus]FKBP-type peptidyl-prolyl cis-trans isomerase;FKBP-type peptidyl-prolyl cis-trans isomerase domain profile.;	3.32193	0
mRNA.chromosome_9.1438.1	------	3.32193	0
mRNA.chromosome_4.3213.1	K05402 TOLLIP; toll-interacting protein;LOW QUALITY PROTEIN: toll-interacting protein B-like [Pecten maximus];toll interacting protein [Mizuhopecten yessoensis]C2 domain;C2_Tollip;CUE domain;CUE domain profile.;CUE_TOLIP;	3.32193	0
mRNA.chromosome_4.1232.1	K00544 BHMT; betaine-homocysteine S-methyltransferase;BHMT [Mytilus coruscus];betaine--homocysteine S-methyltransferase 1-like [Pecten maximus]Homocysteine-binding domain profile.;Homocysteine S-methyltransferase;	3.32193	0
mRNA.chromosome_4.2111.1	K03386 PRDX2_4, ahpC; peroxiredoxin (alkyl hydroperoxide reductase subunit C);thioredoxin peroxidase 1 [Haliotis madaka];peroxiredoxin-2 [Crassostrea gigas]AhpC/TSA family;C-terminal domain of 1-Cys peroxiredoxin;PRX_Typ2cys;Thioredoxin domain profile.;	3.32193	0
mRNA.chromosome_13.636.1	K04630 GNAI; guanine nucleotide-binding protein G(i) subunit alpha;hypothetical protein CAPTEDRAFT_178654 [Capitella teleta]Alpha G protein (transducin) signature;G-alpha;G-protein alpha subunit;G protein alpha subunit group I signature;	3.32193	0
mRNA.chromosome_2.2532.2	K02925 RP-L3e, RPL3; large subunit ribosomal protein L3e;60S ribosomal protein L3 [Crassostrea gigas]Ribosomal protein L3;Ribosomal protein L3 signature.;	3.32193	0
mRNA.chromosome_11.2084.3	K10408 DNAH; dynein heavy chain, axonemal;dynein heavy chain 8, axonemal-like [Pecten maximus];dynein heavy chain 8, axonemal [Crassostrea gigas]AAA+ lid domain;ATP-binding dynein motor region;Dynein heavy chain AAA lid domain;Dynein heavy chain C-terminal domain;Dynein heavy chain, N-terminal region 2;Dynein heavy chain region D6 P-loop domain;Hydrolytic ATP binding site of dynein motor region;M…	3.32193	0
mRNA.chromosome_3.1719.1	ND;Octopine dehydrogenase,Opine dehydrogenase,Tauropine dehydrogenase [Mytilus coruscus];Octopine dehydrogenase,Opine dehydrogenase,Tauropine dehydrogenase [Mytilus coruscus];Octopine dehydrogenase,Opine dehydrogenase,Tauropine dehydrogenase [Mytilus coruscus]NAD/NADP octopine/nopaline dehydrogenase, alpha-helical domain;	3.32193	0
mRNA.chromosome_10.301.2	K00006 GPD1; glycerol-3-phosphate dehydrogenase (NAD+);GPD1 [Mytilus coruscus];glycerol-3-phosphate dehydrogenase [NAD(+)], cytoplasmic-like isoform X2 [Pomacea canaliculata]glycerol3P_DH: glycerol-3-phosphate dehydrogenase (NAD(+));NAD-dependent glycerol-3-phosphate dehydrogenase C-terminus;NAD-dependent glycerol-3-phosphate dehydrogenase N-terminus;NAD-dependent glycerol-3-phosphate dehydrogena…	3.30787	0.003
mRNA.chromosome_13.726.1	--LOW QUALITY PROTEIN: sodium/calcium exchanger regulatory protein 1-like [Pecten maximus];fatty acid-binding protein, liver [Crassostrea gigas];LOW QUALITY PROTEIN: fatty acid-binding protein, liver-like [Crassostrea virginica]Cytosolic fatty-acid binding proteins signature.;Fatty acid-binding protein signature;Lipocalin / cytosolic fatty-acid binding protein family;	3.27411	0.001
mRNA.chromosome_1.1565.1	K03927 CES2; carboxylesterase 2;uncharacterized protein LOC117341889 [Pecten maximus];CEL [Mytilus coruscus]Carboxylesterase family;Carboxylesterases type-B serine active site.;Carboxylesterases type-B signature 2.;	3.17441	0.004
mRNA.chromosome_13.2286.2	--cAMP-dependent protein kinase type II regulatory subunit-like isoform X3 [Mizuhopecten yessoensis]cAMP/cGMP binding motif profile.;cAMP-dependent protein kinase signature;CAP_ED;Cyclic nucleotide-binding domain;Cyclic nucleotide-binding domain signature 1.;Cyclic nucleotide-binding domain signature 2.;DD_RII_PKA;Regulatory subunit of type II PKA R-subunit;	3.07776	0.004
mRNA.chromosome_13.1579.2	K19519 TGFBI, BIGH3; transforming growth factor-beta-induced protein;transforming growth factor-beta-induced protein ig-h3-like [Pecten maximus];transforming growth factor-beta-induced protein ig-h3 [Lingula anatina];Uncharacterized protein sll1483 [Mytilus coruscus]FAS1/BIgH3 domain profile.;Fasciclin domain;	3.01792	0
mRNA.chromosome_16.982.1	K15734 SDR16C5; all-trans-retinol dehydrogenase (NAD+);epidermal retinol dehydrogenase 2 isoform X3 [Lingula anatina]17beta-HSDXI-like_SDR_c;Glucose/ribitol dehydrogenase family signature;short chain dehydrogenase;Short-chain dehydrogenase/reductase (SDR) superfamily signature;Short-chain dehydrogenases/reductases family signature.;	2.8486	0.012
mRNA.chromosome_5.1812.1	K09108 TFAP4; transcription factor AP-4;transcription factor AP-4-like [Pecten maximus];transcription factor AP-4 isoform X1 [Crassostrea gigas]Helix-loop-helix DNA-binding domain;HLH;Myc-type, basic helix-loop-helix (bHLH) domain profile.;	2.84157	0
mRNA.chromosome_7.1691.1	K06240 LAMA3_5; laminin, alpha 3/5;hypothetical protein cypCar_00033678 [Cyprinus carpio];laminin subunit alpha-3 isoform X2 [Phascolarctos cinereus];uncharacterized protein LOC111117113 isoform X2 [Crassostrea virginica]--	2.81742	0.013
mRNA.chromosome_3.2238.1	K05692 ACTB_G1; actin beta/gamma 1;hypothetical protein DOY81_003542 [Sarcophaga bullata];actin [Pinctada fucata]Actin;Actins signature 2.;	2.78429	0.008
mRNA.chromosome_1.69.1	K18595 EML1_2; echinoderm microtubule-associated protein-like 1/2;hypothetical protein OCBIM_22011675mg [Octopus bimaculoides];hypothetical protein OCBIM_22011675mg [Octopus bimaculoides];PREDICTED: echinoderm microtubule-associated protein-like 2 [Octopus bimaculoides]--	2.73942	0.015
mRNA.chromosome_5.2501.1	ND;sialic acid binding lectin [Solen grandis];sialic acid-binding lectin [Ruditapes philippinarum]C1q domain;C1q domain profile.;	2.51248	0
mRNA.chromosome_6.2502.1	programmed cell death protein 5;--Double-stranded DNA-binding domain;	2.41116	0.03
mRNA.chromosome_11.2397.1	K04077 groEL, HSPD1; chaperonin GroEL;heat shock protein 60 [Ruditapes philippinarum];heat shock protein 60 [Pomacea canaliculata];hypothetical protein EGW08_010009 [Elysia chlorotica]60 kDa chaperonin [groL].;60kDa chaperonin signature;Chaperonins cpn60 signature.;GroEL;GroEL: chaperonin GroL;TCP-1/cpn60 chaperonin family;	2.38681	0.049
mRNA.chromosome_6.280.3	K14213 PEPD; Xaa-Pro dipeptidase;xaa-Pro dipeptidase-like [Crassostrea virginica];xaa-Pro dipeptidase-like [Crassostrea virginica];xaa-Pro dipeptidase-like [Pecten maximus]Aminopeptidase P, N-terminal domain;Metallopeptidase family M24;Prolidase;	2.33056	0.048
mRNA.chromosome_19.787.2	--phosphoenolpyruvate carboxykinase, cytosolic [GTP]-like isoform X1 [Mizuhopecten yessoensis]PEPCK_GTP;Phosphoenolpyruvate carboxykinase C-terminal P-loop domain;Phosphoenolpyruvate carboxykinase [GTP] [pckG].;Phosphoenolpyruvate carboxykinase (GTP) signature.;Phosphoenolpyruvate carboxykinase N-terminal domain;	2.32222	0.002
mRNA.contig_1120.1.1	--uncharacterized protein LOC110242712 [Exaiptasia diaphana];PREDICTED: fibrinogen C domain-containing protein 1-like [Amphimedon queenslandica];Fibrinogen C domain-containing protein 1 [Exaiptasia diaphana]Fibrinogen beta and gamma chains, C-terminal globular domain;Fibrinogen C-terminal domain profile.;FReD;	2.27322	0.001
mRNA.chromosome_19.3360.1	--PREDICTED: ficolin-1-like [Acropora digitifera];hemicentin-2-like [Orbicella faveolata];PREDICTED: ficolin-1-like [Branchiostoma belcheri]Fibrinogen beta and gamma chains, C-terminal globular domain;Fibrinogen C-terminal domain profile.;Fibrinogen C-terminal domain signature.;	2.05415	0.003
mRNA.chromosome_5.3377.1	K06560 CD206, MRC1; mannose receptor, C type 1;K06560 CD280, MRC2; mannose receptor, C type 2;K06560 MRC, CD206, CD280; mannose receptor, C type;C-type lectin [Meretrix meretrix];C-type lectin [Meretrix meretrix];unnamed protein product [Mytilus coruscus]CLECT;C-type lectin domain profile.;C-type lectin domain signature.;Lectin C-type domain;	1.83188	0.009
mRNA.chromosome_6.2012.1	----EB module;	1.78283	0.012
mRNA.chromosome_8.1426.2	K07249 E1.2.1.36; retinal dehydrogenase;Retinal dehydrogenase 2 [Mizuhopecten yessoensis];retinal dehydrogenase 2-like [Pecten maximus];retinal dehydrogenase 2-like [Pecten maximus]Aldehyde dehydrogenase family;Aldehyde dehydrogenases cysteine active site.;Aldehyde dehydrogenases glutamic acid active site.;ALDH_F1AB_F2_RALDH1;	1.78073	0.012
mRNA.contig_968.1.1	--macrophage scavenger receptor types I and II-like [Lingula anatina];hypothetical protein OCBIM_22003165mg, partial [Octopus bimaculoides]Scavenger receptor cysteine-rich domain;Speract receptor signature;SRCR domain profile.;SRCR domain signature.;	1.77526	0.012
mRNA.contig_4890.5.1	------	1.74287	0.027
mRNA.contig_1952.1.1	--complement component C3 [Ruditapes decussatus];complement C3-2 isoform [Sinonovacula constricta];complement component C3 [Sinonovacula constricta]A-macroglobulin receptor binding domain;	1.66585	0.021
mRNA.chromosome_9.582.2	K17285 SELENBP1; selenium-binding protein 1;selenium binding protein [Sinonovacula constricta];selenium-binding protein 1-A-like isoform X2 [Mizuhopecten yessoensis];Selenium-binding protein 1-A [Mizuhopecten yessoensis]56kDa selenium binding protein (SBP56);	1.61683	0.061
mRNA.chromosome_14.1718.1	--proteosome PSMB6/9 [Haliotis discus discus];proteasome subunit beta type-6-like [Mizuhopecten yessoensis];proteasome subunit beta type-6-like [Crassostrea virginica]proteasome_beta_type_6;Proteasome beta-type subunit profile.;Proteasome beta-type subunits signature.;Proteasome component signature;Proteasome subunit;	-1.71312	0.055
mRNA.contig_3766.7.1	--unnamed protein product [Oncorhynchus mykiss];unnamed protein product [Oncorhynchus mykiss];unnamed protein product [Oncorhynchus mykiss]--	-1.72738	0.053
mRNA.chromosome_17.754.2	--neurogenic locus notch homolog protein 1-like [Mizuhopecten yessoensis]Zona pellucida-like domain;ZP domain profile.;	-1.88897	0.026
mRNA.chromosome_10.203.1	K03910 A2M; alpha-2-macroglobulin;ND;WAP four-disulfide core domain protein 2 [Anabarilius grahami];uncharacterized protein LOC110982623 isoform X8 [Acanthaster planci];uncharacterized protein LOC110982623 isoform X1 [Acanthaster planci]4-disulphide core signature;WAP-type 'four-disulfide core' domain profile.;WAP-type (Whey Acidic Protein) 'four-disulfide core';	-1.9105	0.023
mRNA.chromosome_18.1140.1	----Fibrinogen beta and gamma chains, C-terminal globular domain;Fibrinogen C-terminal domain profile.;Fibrinogen C-terminal domain signature.;FReD;	-1.91594	0.023
mRNA.chromosome_6.489.2	--copine-3 [Aplysia californica];hypothetical protein EGW08_015880, partial [Elysia chlorotica]C2A_Copine;C2B_Copine;C2 domain;C2 domain profile.;Copine;	-1.93236	0.021
mRNA.chromosome_19.1568.1	--unnamed protein product, partial [Tetraodon nigroviridis];alpha2-macroglobulin, partial [Neohelice granulata];alpha-2-macroglobulin 1 [Ammothea sp. RS-2014]Alpha-2-macroglobulin family thiolester region signature.;A-macroglobulin TED domain;	-1.93788	0.021
mRNA.chromosome_14.1284.1	--G protein B subunit [Ostrea edulis]Beta G protein (transducin) signature;G protein beta WD-40 repeat signature;Trp-Asp (WD) repeats circular profile.;Trp-Asp (WD) repeats profile.;Trp-Asp (WD) repeats signature.;WD40;WD domain, G-beta repeat;	-1.94342	0.02
mRNA.chromosome_2.440.2	K07511 ECHS1; enoyl-CoA hydratase;enoyl-CoA hydratase, mitochondrial [Crassostrea gigas];enoyl-CoA hydratase, mitochondrial-like [Crassostrea virginica];enoyl-CoA hydratase, mitochondrial-like [Pecten maximus]crotonase-like;Enoyl-CoA hydratase/isomerase;Enoyl-CoA hydratase/isomerase signature.;	-2.04097	0.015
mRNA.chromosome_14.2065.2	--hypothetical protein C0Q70_03608 [Pomacea canaliculata]EFh;EF-hand calcium-binding domain.;EF-hand calcium-binding domain profile.;EF-hand domain pair;	-2.06492	0.011
mRNA.chromosome_6.1724.1	K02737 PSMB5; 20S proteasome subunit beta 5;proteasome subunit beta type-5-like [Pecten maximus];proteasome subunit beta type-5-like isoform X1 [Crassostrea virginica]proteasome_beta_type_5;Proteasome beta-type subunit profile.;Proteasome beta-type subunits signature.;Proteasome component signature;Proteasome subunit;	-2.1078	0.042
mRNA.chromosome_9.45.1	K14454 GOT1; aspartate aminotransferase, cytoplasmic;aspartate aminotransferase, cytoplasmic-like [Octopus vulgaris]AAT_like;Aminotransferase class I and II;Aminotransferases class-I pyridoxal-phosphate attachment site.;Aspartate aminotransferase signature;	-2.11404	0.009
mRNA.chromosome_3.2176.1	K09291 TPR, MLP1, MLP2; nucleoprotein TPR;nucleoprotein TPR-like [Pecten maximus];nucleoprotein TPR [Lingula anatina];nucleoprotein TPR-like isoform X1 [Mizuhopecten yessoensis]TPR/MLP1/MLP2-like protein;	-2.11404	0.009
mRNA.chromosome_13.709.1	K04443 MAPKAPK2; mitogen-activated protein kinase-activated protein kinase 2;MAP kinase-activated protein kinase 2-like isoform X2 [Crassostrea virginica]Protein kinase domain;Protein kinase domain profile.;Protein kinases ATP-binding region signature.;Serine/Threonine protein kinases active-site signature.;STKc_MAPKAPK;	-2.13924	0.008
mRNA.chromosome_2.3374.1	K05094 CD333, FGFR3; fibroblast growth factor receptor 3;K05094 FGFR3, CD333; fibroblast growth factor receptor 3;Tyrosine-protein kinase receptor Tie-1,Mast/stem cell growth factor receptor-related protein Kit,Platelet-derived growth factor receptor alpha,Vascular endothelial growth factor receptor 2,Mast/stem cell growth factor receptor kita,Vascular endothelial growth factor receptor 1,Vascula…	-2.16488	0.007
mRNA.chromosome_6.2598.1	K04097 HPGDS; prostaglandin-H2 D-isomerase / glutathione transferase;sigma glutathione S-transferase 1 [Ruditapes philippinarum];sigma class glutathione S-transferase [Hyriopsis cumingii];sigma-class glutathione S-transferase [Sinanodonta woodiana]Glutathione S-transferase, C-terminal domain;Glutathione S-transferase, N-terminal domain;Glutathione Transferase (cytosolic);GST_C_Sigma_like;Soluble …	-2.31473	0.003
mRNA.chromosome_3.702.1	K06560 CD206, MRC1; mannose receptor, C type 1;K06560 CD280, MRC2; mannose receptor, C type 2;K06560 MRC, CD206, CD280; mannose receptor, C type;C-type lectin 2 [Ruditapes philippinarum];C-type lectin 5 [Ruditapes philippinarum];perlucin [Crassostrea gigas]CLECT;C-type lectin domain profile.;C-type lectin domain signature.;Lectin C-type domain;	-2.38082	0.002
mRNA.chromosome_7.1305.1	------	-2.49005	0.001
mRNA.chromosome_15.1157.1	--DgyrCDS8253 [Dimorphilus gyrociliatus];PREDICTED: N-acetylglucosamine-1-phosphotransferase subunits alpha/beta-like [Biomphalaria glabrata]--	-2.51457	0.001
mRNA.chromosome_17.2046.1	--hypothetical protein AM593_00986, partial [Mytilus galloprovincialis];hypothetical protein AM593_04934, partial [Mytilus galloprovincialis];hypothetical protein AM593_08643, partial [Mytilus galloprovincialis]--	-2.5649	0.001
mRNA.chromosome_9.527.1	--LKD-rich protein-1 [Mytilus galloprovincialis];uncharacterized protein LOC111099547 [Crassostrea virginica];unnamed protein product [Mytilus coruscus]--	-2.57347	0.001
mRNA.chromosome_15.1362.1	--discoidin domain-containing receptor 2-like isoform X1 [Mizuhopecten yessoensis];LOW QUALITY PROTEIN: discoidin domain-containing receptor 2-like [Pecten maximus]Coagulation factors 5/8 type C domain (FA58C) profile.;Coagulation factors 5/8 type C domain (FA58C) signature 1.;Coagulation factors 5/8 type C domain (FA58C) signature 2.;F5/8 type C domain;Protein kinase domain profile.;Protein tyro…	-2.71786	0.042
mRNA.chromosome_18.1354.1	--uncharacterized protein LOC111136803 isoform X1 [Crassostrea virginica];uncharacterized protein LOC111136803 isoform X1 [Crassostrea virginica];uncharacterized protein LOC111136803 isoform X1 [Crassostrea virginica]Thrombospondin type 1 domain;Thrombospondin type 1 repeat signature;Thrombospondin type-1 (TSP1) repeat profile.;	-3.02327	0.03
mRNA.chromosome_8.1594.1	--USP-like protein isoform 2 [Crassostrea ariakensis]Universal stress protein family;Universal stress protein signature;USP_Like;	-3.12029	0.015
mRNA.chromosome_16.1232.5	--uncharacterized protein LOC110462451 [Mizuhopecten yessoensis];uncharacterized protein LOC110454718 isoform X1 [Mizuhopecten yessoensis]Aldo/keto reductase family;Aldo-keto reductase signature;Aldo_ket_red;	-3.18442	0
mRNA.chromosome_3.735.1	K04345 PKA; protein kinase A;PREDICTED: cAMP-dependent protein kinase catalytic subunit alpha isoform X8 [Octopus bimaculoides];PREDICTED: cAMP-dependent protein kinase catalytic subunit isoform X7 [Octopus bimaculoides]AGC-kinase C-terminal domain profile.;Protein kinase domain;Protein kinase domain profile.;Protein kinases ATP-binding region signature.;Serine/Threonine protein kinases active-si…	-3.23786	0.011
mRNA.chromosome_14.1514.1	--cytidine deaminase, partial [Mytilus galloprovincialis];cytidine deaminase-like [Pecten maximus]--	-3.29336	0.01
mRNA.chromosome_18.1635.1	--microfibril-associated glycoprotein 4 [Lingula anatina]Fibrinogen beta and gamma chains, C-terminal globular domain;Fibrinogen C-terminal domain profile.;Fibrinogen C-terminal domain signature.;FReD;	-3.32193	0
mRNA.chromosome_16.1148.1	--PREDICTED: elongation factor 1-alpha-like [Sinocyclocheilus rhinocerous]EF1_alpha;EF1_alpha_II;EF1_alpha_III;EF-1_alpha: translation elongation factor EF-1, subunit alpha;Elongation factor Tu C-terminal domain;Elongation factor Tu domain 2;Elongation factor Tu GTP binding domain;GTP-binding elongation factor signature;Translational (tr)-type guanine nucleotide-binding (G) domain profile.;	-3.32193	0
mRNA.chromosome_8.1389.1	K09542 CRYAB; crystallin, alpha B;heat shock protein 20 [Meretrix meretrix];heat shock protein 22 isoform 1 [Ruditapes philippinarum];heat shock protein 20 [Cyclina sinensis]Alpha crystallin signature;Hsp20/alpha crystallin family;metazoan_ACD;Small heat shock protein (sHSP) domain profile.;	-3.32193	0
mRNA.chromosome_15.1817.1	--hypothetical protein C0Q70_17323 [Pomacea canaliculata];hemicentin-1-like isoform X1 [Pomacea canaliculata];hemicentin-1-like isoform X2 [Pomacea canaliculata]Aspartic acid and asparagine hydroxylation site.;Calcium-binding EGF domain;Calcium-binding EGF-like domain signature.;Coagulation Factor Xa inhibitory site;EGF-like domain profile.;EGF-like domain signature 2.;	-3.32193	0
mRNA.chromosome_16.1096.1	--PREDICTED: ficolin-1-like [Amphimedon queenslandica];PREDICTED: ryncolin-1-like isoform X3 [Amphimedon queenslandica];PREDICTED: ficolin-1-like isoform X2 [Amphimedon queenslandica]Fibrinogen beta and gamma chains, C-terminal globular domain;Fibrinogen C-terminal domain profile.;	-3.32193	0
mRNA.chromosome_11.2495.1	K03131 TAF6; transcription initiation factor TFIID subunit 6;vitelline membrane outer layer protein 1, partial [Ruditapes philippinarum];Vitelline membrane outer layer protein 1,Vitelline membrane outer layer protein 1 homolog [Mytilus coruscus];vitelline membrane outer layer protein 1 homolog isoform X1 [Crassostrea virginica]Vitelline membrane outer layer protein I (VOMI);	-3.32193	0
mRNA.chromosome_12.1457.1	K10418 DYNLL; dynein light chain LC8-type;dynein, light chain, LC8-type 2, isoform CRA_a, partial [Homo sapiens];hypothetical protein PHYPO_G00050880 [Pangasianodon hypophthalmus]Dynein light chain type 1;Dynein light chain type 1 signature.;	-3.32193	0
mRNA.chromosome_2.647.1	--hypothetical protein BOX15_Mlig031370g1 [Macrostomum lignano];unnamed protein product [Mytilus coruscus]--	-3.32193	0
mRNA.chromosome_10.1773.2	K01283 ACE, CD143; peptidyl-dipeptidase A;K01283 CD143, ACE; angiotensin I converting enzyme (peptidyl-dipeptidase A) 1;uncharacterized protein LOC105325490 isoform X1 [Crassostrea gigas];uncharacterized protein LOC117680950 isoform X1 [Crassostrea gigas];uncharacterized protein LOC105325490 isoform X1 [Crassostrea gigas]Angiotensin-converting enzyme;M2_ACE;Peptidyl-dipeptidase A (M2) metalloprot…	-3.32193	0
mRNA.chromosome_17.1433.1	--sulfotransferase 1C2-like [Mizuhopecten yessoensis]Sulfotransferase domain;	-3.32193	0
mRNA.chromosome_6.488.2	--copine-3 isoform X1 [Crassostrea gigas];copine-3 isoform X2 [Crassostrea gigas];copine-3-like [Crassostrea virginica]C2B_Copine;C2 domain;C2 domain profile.;Copine;	-3.32193	0
mRNA.chromosome_12.812.1	--uncharacterized protein LOC105333787 [Crassostrea gigas];uncharacterized protein LOC105343744 [Crassostrea gigas];unnamed protein product [Mytilus coruscus]--	-3.32193	0
mRNA.chromosome_10.78.1	K18626 TCHH; trichohyalin;costars family protein v1g158749-like [Acanthaster planci]Costars;	-3.32193	0
mRNA.chromosome_2.2541.1	K04515 CAMK2; calcium/calmodulin-dependent protein kinase (CaM kinase) II;calcium/calmodulin-dependent protein kinase type II delta chain-like isoform X13 [Pecten maximus];calcium/calmodulin-dependent protein kinase type II delta chain-like isoform X10 [Pecten maximus]Calcium/calmodulin dependent protein kinase II association domain;Protein kinase domain;Protein kinase domain profile.;Protein kin…	-3.32193	0
mRNA.chromosome_9.1938.1	K19031 CEMIP, KIAA1199; cell migration-inducing and hyaluronan-binding protein;ND;unnamed protein product [Mytilus coruscus];unnamed protein product [Mytilus coruscus];unnamed protein product [Mytilus coruscus]F5/8 type C domain;	-3.32193	0
mRNA.chromosome_4.1618.1	--unnamed protein product [Mytilus coruscus];uncharacterized protein LOC105335177 [Crassostrea gigas];hypothetical protein C0Q70_11490 [Pomacea canaliculata]Modulator of levamisole receptor-1;	-3.32193	0
mRNA.chromosome_16.407.1	--complement C1q-like protein 2 [Ruditapes philippinarum];complement C1q-like protein 4 [Pomacea canaliculata];Complement C1q-like protein 4 [Mizuhopecten yessoensis]C1q domain;C1q domain profile.;Complement C1Q domain signature;	-3.32193	0
mRNA.chromosome_18.260.1	--obg-like ATPase 1 [Crassostrea virginica]50S ribosome-binding GTPase;GTP1/OBG GTP-binding protein family signature;OBG-type guanine nucleotide-binding (G) domain profile.;Protein of unknown function (DUF933);Ribosome-binding ATPase YchF [ychF].;TGS_YchF_OLA1;TIGR00092: GTP-binding protein YchF;YchF;	-3.32193	0
mRNA.chromosome_2.141.1	K07378 NLGN; neuroligin;K07378 NLGN; neuroligin;acetylcholinesterase [Crassostrea gigas];neuroligin-4, X-linked-like [Pecten maximus];LOW QUALITY PROTEIN: acetylcholinesterase-like [Crassostrea virginica]Carboxylesterase family;Carboxylesterases type-B serine active site.;	-3.32193	0
mRNA.chromosome_10.109.1	ND;complement C1q tumor necrosis factor-related protein 3-like [Crassostrea virginica]C1q domain;C1q domain profile.;	-3.32193	0
mRNA.chromosome_16.502.1	--acyl-CoA oxidase type 2 [Phascolarctos cinereus];Peroxisomal acyl-coenzyme A oxidase 1 [Eschrichtius robustus];acyl-CoA oxidase type 1 [Phascolarctos cinereus]--	-3.32193	0
mRNA.chromosome_7.995.5	K05619 TGM1; transglutaminase 1;protein-glutamine gamma-glutamyltransferase K [Aplysia californica];hemocyte protein-glutamine gamma-glutamyltransferase [Aplysia californica]Transglutaminase family;Transglutaminase family, C-terminal ig like domain;Transglutaminase-like superfamily;Transglutaminases active site.;	-3.32193	0
mRNA.chromosome_13.2638.1	K06265 DAG1; dystroglycan 1;K06265 DAG1; dystroglycan 1;--Alpha-Dystroglycan N-terminal domain 2;DG-type SEA domain profile.;Dystroglycan (Dystrophin-associated glycoprotein 1);Dystroglycan_repeat;	-3.32193	0
mRNA.chromosome_6.2293.2	K03768 PPIB, ppiB; peptidyl-prolyl cis-trans isomerase B (cyclophilin B);peptidyl-prolyl cis-trans isomerase 6 [Aplysia californica];unnamed protein product [Thelazia callipaeda]Cyclophilin peptidyl-prolyl cis-trans isomerase signature;Cyclophilin type peptidyl-prolyl cis-trans isomerase/CLD;Cyclophilin-type peptidyl-prolyl cis-trans isomerase domain profile.;Cyclophilin-type peptidyl-prolyl cis-…	-3.32193	0
mRNA.chromosome_16.621.1	--putative ATPase inhibitor, mitochondrial [Apostichopus japonicus]Mitochondrial ATPase inhibitor, IATP;	-3.32193	0
mRNA.chromosome_2.1431.4	K05502 BMP1, TLD; bone morphogenetic protein 1;tolloid-like protein 1 isoform X1 [Crassostrea virginica]Aspartic acid and asparagine hydroxylation site.;Astacin family signature;Astacin-like domain profile.;Astacin (Peptidase family M12A);Calcium-binding EGF domain;Calcium-binding EGF-like domain signature.;Coagulation Factor Xa inhibitory site;CUB;CUB domain;CUB domain profile.;EGF_CA;EGF-like d…	-3.32193	0
mRNA.chromosome_19.2475.1	--complement C1q tumor necrosis factor-related protein 2-like [Crassostrea virginica];complement C1q tumor necrosis factor-related protein 3-like [Crassostrea virginica]C1q domain;C1q domain profile.;Complement C1Q domain signature;	-3.32193	0
mRNA.chromosome_5.2525.1	K01887 RARS, argS; arginyl-tRNA synthetase;arginine--tRNA ligase, cytoplasmic-like [Crassostrea virginica];arginine--tRNA ligase, cytoplasmic-like [Crassostrea virginica]Aminoacyl-transfer RNA synthetases class-I signature.;Arginyl tRNA synthetase N terminal domain;Arginyl-tRNA synthetase signature;ArgRS_core;tRNA synthetases class I (R);	-3.32193	0
mRNA.chromosome_10.1347.1	--fatty acid-binding protein, intestinal-like [Crassostrea virginica];fatty acid-binding protein, adipocyte-like [Crassostrea virginica]Fatty acid-binding protein signature;	-3.32193	0
mRNA.chromosome_7.148.3	K11718 HUGT; UDP-glucose:glycoprotein glucosyltransferase;UDP-glucose:glycoprotein glucosyltransferase 1-like, partial [Pecten maximus];UDP-glucose:glycoprotein glucosyltransferase 1-like [Pecten maximus]Thioredoxin-like domain;UDP-glucose:Glycoprotein Glucosyltransferase;	-3.32193	0
mRNA.chromosome_4.2588.1	K10277 KDM8, JMJD5; lysine-specific demethylase 8;tRNA wybutosine-synthesizing protein 5 [Crassostrea gigas];tRNA wybutosine-synthesizing protein 5-like isoform X2 [Crassostrea virginica]Cupin-like domain;EF-hand calcium-binding domain profile.;JmjC domain profile.;	-3.32193	0
mRNA.chromosome_17.1785.1	--PREDICTED: ATP-dependent RNA helicase DHX36 [Amphimedon queenslandica]Thioredoxin domain profile.;Thioredoxin-like;	-3.32193	0
mRNA.chromosome_13.1196.1	--PREDICTED: putative universal stress protein SAS1637 [Octopus bimaculoides];putative universal stress protein SAUSA300_1656 [Octopus vulgaris]Universal stress protein family;Universal stress protein signature;USP_Like;	-3.32193	0
mRNA.chromosome_10.1253.1	K07378 NLGN; neuroligin;K07378 NLGN; neuroligin;acetylcholinesterase [Crassostrea gigas];Neuroligin-1 [Mizuhopecten yessoensis];neuroligin-4, X-linked-like [Pecten maximus]Carboxylesterase family;Carboxylesterases type-B serine active site.;	-3.32193	0
mRNA.chromosome_10.1861.2	K05605 HIBCH; 3-hydroxyisobutyryl-CoA hydrolase;HIBCH [Mytilus coruscus];3-hydroxyisobutyryl-CoA hydrolase, mitochondrial-like isoform X1 [Crassostrea virginica]crotonase-like;Enoyl-CoA hydratase/isomerase;	-3.32193	0
mRNA.chromosome_3.1856.1	K14073 PNLIP, PL; pancreatic triacylglycerol lipase;pancreatic triacylglycerol lipase [Crassostrea gigas];LOW QUALITY PROTEIN: pancreatic lipase-related protein 2-like [Crassostrea virginica];PNLIPRP1 [Mytilus coruscus]Lipase;Pancreatic lipase signature;Pancreat_lipase_like;Triacylglycerol lipase family signature;	-3.32193	0
