# Supplementary material for: Proteomic and Transcriptomic Responses Enable Clams to Correct the pH of Calcifying Fluids and Sustain Biomineralization in Acidified Environments
Source: Int J Mol Sci. 2022 Dec 16;23(24):16066. doi: 10.3390/ijms232416066 (PMC9781830; doi:10.3390/ijms232416066)
Supplement: Supplementary file 1 [file ijms-23-16066-s001.zip › ijms-2083283-supplementary/IJMS Paper 1 Supp Files_edited/table s6.xlsx]

## Sheet: Sheet1
Table S6. Excel file. Differentially expressed proteins of plasma (cell-free hemolymph) from clams in OA vs clams in control conditions. Expression level corresponds to the OA treatment.
Gene ID	Predicted Protein	Log2 Hemo PH / Hemo CON	adj p-value
mRNA.chromosome_1.2617.1	K05692 ACTB_G1; actin beta/gamma 1;PREDICTED: actin, cytoplasmic-like [Biomphalaria glabrata];actin, cytoplasmic isoform X2 [Dendronephthya gigantea];actin, cytoplasmic isoform X1 [Dendronephthya gigantea]Actin;Actin signature;Actins signature 1.;Actins signature 2.;NBD_sugar-kinase_HSP70_actin;	3.32193	0
mRNA.chromosome_18.1635.1	--microfibril-associated glycoprotein 4 [Lingula anatina]Fibrinogen beta and gamma chains, C-terminal globular domain;Fibrinogen C-terminal domain profile.;Fibrinogen C-terminal domain signature.;FReD;	3.32193	0
mRNA.chromosome_9.771.1	K10104 FCN; ficolin;K10104 FCN; ficolin;PREDICTED: microfibril-associated glycoprotein 4-like isoform X1 [Branchiostoma belcheri];PREDICTED: ryncolin-1-like isoform X3 [Branchiostoma belcheri];uncharacterized protein LOC118421761 [Branchiostoma floridae]Fibrinogen beta and gamma chains, C-terminal globular domain;Fibrinogen C-terminal domain profile.;FReD;	3.32193	0
mRNA.chromosome_11.2127.1	--sarcoplasmic calcium-binding protein [Meretrix lusoria];sarcoplasmic calcium binding protein [Ruditapes philippinarum];sarcoplasmic calsium binding protein [Pseudocardium sybillae]EF-hand calcium-binding domain profile.;	3.32193	0
mRNA.chromosome_1.367.2	K02730 PSMA6; 20S proteasome subunit alpha 1;proteasome subunit alpha type-6-like [Crassostrea virginica];Proteasome subunit alpha type-6 [Mizuhopecten yessoensis]proteasome_alpha_type_6;Proteasome alpha-type subunit profile.;Proteasome alpha-type subunits signature.;Proteasome subunit;Proteasome subunit A N-terminal signature;	3.32193	0
mRNA.chromosome_16.1096.1	--PREDICTED: ficolin-1-like [Amphimedon queenslandica];PREDICTED: ryncolin-1-like isoform X3 [Amphimedon queenslandica];PREDICTED: ficolin-1-like isoform X2 [Amphimedon queenslandica]Fibrinogen beta and gamma chains, C-terminal globular domain;Fibrinogen C-terminal domain profile.;	3.32193	0
mRNA.chromosome_17.515.1	----NTR domain profile.;	3.32193	0
mRNA.chromosome_11.1269.1	peptidoglycan recognition protein;peptidoglycan-recognition protein-sc2 precursor-like protein [Artemia sinica];peptidoglycan recognition protein 3-like [Pomacea canaliculata]N-acetylmuramoyl-L-alanine amidase;PGRP;	3.32193	0
mRNA.chromosome_15.2247.1	------	3.32193	0
mRNA.chromosome_16.1266.1	--cathepsin B [Meretrix meretrix];cathepsin B [Sinonovacula constricta]Eukaryotic thiol (cysteine) proteases asparagine active site.;Eukaryotic thiol (cysteine) proteases cysteine active site.;Eukaryotic thiol (cysteine) proteases histidine active site.;Papain cysteine protease (C1) family signature;Papain family cysteine protease;Peptidase_C1A_CathepsinB;Peptidase family C1 propeptide;	3.32193	0
mRNA.chromosome_10.78.1	K18626 TCHH; trichohyalin;costars family protein v1g158749-like [Acanthaster planci]Costars;	3.32193	0
mRNA.chromosome_13.1579.2	K19519 TGFBI, BIGH3; transforming growth factor-beta-induced protein;transforming growth factor-beta-induced protein ig-h3-like [Pecten maximus];transforming growth factor-beta-induced protein ig-h3 [Lingula anatina];Uncharacterized protein sll1483 [Mytilus coruscus]FAS1/BIgH3 domain profile.;Fasciclin domain;	3.32193	0
mRNA.chromosome_9.865.1	K01557 FAHD1; acylpyruvate hydrolase;fumarylacetoacetate hydrolase domain-containing protein 2 [Crassostrea gigas];Fumarylacetoacetate hydrolase domain-containing protein 2,Homoprotocatechuate catabolism bifunctional isomerase/decarboxylase,Probable acylpyruvase FAHD1, mitochondrial,Acylpyruvase FAHD1, mitochondrial,Fumarylacetoacetate hydrolase domain-containing protein 2A,Uncharacterized protei…	3.32193	0
mRNA.chromosome_9.485.1	K04043 dnaK; molecular chaperone DnaK;stress-70 protein, mitochondrial-like [Pecten maximus];stress-70 protein, mitochondrial-like [Pomacea canaliculata];mitochondrial mortalin-2 precursor [Mya arenaria]70kDa heat shock protein signature;Chaperone protein DnaK [dnaK].;Heat shock hsp70 proteins family signature 2.;Heat shock hsp70 proteins family signature 3.;Hsp70 protein;HSPA9-like_NBD;prok_dnaK…	3.32193	0
mRNA.chromosome_11.2118.1	--sarcoplasmic calcium binding protein [Ruditapes philippinarum];sarcoplasmic calcium-binding protein [Meretrix lusoria];sarcoplasmic calsium binding protein [Pseudocardium sybillae]EF hand;EF-hand calcium-binding domain.;	3.32193	0
mRNA.chromosome_16.473.1	--hypothetical protein Celaphus_00014774, partial [Cervus elaphus hippelaphus];60S ribosomal protein L11 [Loxodonta africana];hypothetical protein RCJMB04_30d2 [Gallus gallus]Ribosomal protein L5;	3.32193	0
mRNA.chromosome_16.503.2	--peroxisomal acyl-coenzyme A oxidase 1-like [Pecten maximus];peroxisomal acyl-coenzyme A oxidase 1-like [Mizuhopecten yessoensis]Acyl-CoA oxidase;	3.32193	0
mRNA.chromosome_13.2773.1	--peritrophin-1-like [Aplysia californica];uncharacterized protein LOC110461719 [Mizuhopecten yessoensis];uncharacterized protein LOC110461719 [Mizuhopecten yessoensis]Chitin binding Peritrophin-A domain;Chitin-binding type-2 domain profile.;	3.32193	0
mRNA.chromosome_8.1594.1	--USP-like protein isoform 2 [Crassostrea ariakensis]Universal stress protein family;Universal stress protein signature;USP_Like;	3.32193	0
mRNA.chromosome_1.1636.1	K00452 HAAO; 3-hydroxyanthranilate 3,4-dioxygenase;HAAO [Mytilus coruscus]3-hydroxyanthranilate 3,4-dioxygenase [nbaC].;3-hydroxyanthranilic acid dioxygenase;anthran_nbaC: 3-hydroxyanthranilate 3,4-dioxygenase;	3.32193	0
mRNA.chromosome_11.2396.1	K04078 groES, HSPE1; chaperonin GroES;PREDICTED: 10 kDa heat shock protein, mitochondrial-like [Biomphalaria glabrata];10 kDa heat shock protein, mitochondrial-like [Mizuhopecten yessoensis]10kDa chaperonin signature;Chaperonin 10 Kd subunit;cpn10;	3.32193	0
mRNA.chromosome_13.2650.1	--hypothetical protein AM593_05114, partial [Mytilus galloprovincialis]Acetyltransferase (GNAT) family;Gcn5-related N-acetyltransferase (GNAT) domain profile.;NAT_SF;	3.32193	0
mRNA.chromosome_10.1356.3	K13337 PEX19; peroxin-19;peroxisomal biogenesis factor 19-like [Pecten maximus];PEX19 [Mytilus coruscus]Pex19 protein family;	3.32193	0
mRNA.chromosome_1.3121.1	K00008 SORD, gutB; L-iditol 2-dehydrogenase;SORD [Mytilus coruscus]Alcohol dehydrogenase GroES-like domain;sorbitol_DH;Zinc-binding dehydrogenase;Zinc-containing alcohol dehydrogenases signature.;	3.32193	0
mRNA.chromosome_18.298.4	--titin-like [Mizuhopecten yessoensis];titin-like [Mizuhopecten yessoensis];titin-like [Mizuhopecten yessoensis]Ig;Ig-like domain profile.;Immunoglobulin I-set domain;	3.32193	0
mRNA.chromosome_18.297.1	--titin-like [Mizuhopecten yessoensis];titin-like [Mizuhopecten yessoensis];titin-like [Mizuhopecten yessoensis]Ig;Ig-like domain profile.;Immunoglobulin I-set domain;	3.32193	0
mRNA.chromosome_15.1415.1	--uncharacterized protein LOC110449038 isoform X2 [Mizuhopecten yessoensis];uncharacterized protein LOC105335571 [Crassostrea gigas]--	3.32193	0
mRNA.chromosome_6.1857.1	ND;hypothetical protein EGW08_016810 [Elysia chlorotica];cytochrome b5 [Aplysia californica]Cytochrome b5 family, heme-binding domain profile.;Cytochrome b5 family, heme-binding domain signature.;Cytochrome b5-like Heme/Steroid binding domain;Cytochrome B5 signature;	3.32193	0
mRNA.chromosome_9.1438.1	------	3.32193	0
mRNA.chromosome_4.2277.1	K02896 RP-L24e, RPL24; large subunit ribosomal protein L24e;putative 60S ribosomal protein RPL24 [Phoronis muelleri];ribosomal protein L24 [Argas monolakensis];putative 60S ribosomal protein RPL24, partial [Novocrania anomala]Ribosomal protein L24e;	3.32193	0
mRNA.chromosome_19.2551.1	--hypothetical protein CAPTEDRAFT_226009 [Capitella teleta];ras-related protein Rab-11A [Crassostrea virginica]Rab11_like;Ras family;small GTPase Rab1 family profile.;small_GTP: small GTP-binding protein domain;Transforming protein P21 ras signature;	3.32193	0
mRNA.chromosome_13.2224.1	K04097 HPGDS; prostaglandin-H2 D-isomerase / glutathione transferase;sigma glutathione S-transferase [Ruditapes philippinarum];glutathione S-transferase [Cyclina sinensis];sigma class glutathione S-transferase [Ruditapes philippinarum]AMPS.1;Glutathione S-transferase, C-terminal domain;Glutathione S-transferase, N-terminal domain;Glutathione Transferase (cytosolic);GST_C_Sigma_like;GST_N_Sigma_li…	3.32193	0
mRNA.chromosome_13.636.1	K04630 GNAI; guanine nucleotide-binding protein G(i) subunit alpha;hypothetical protein CAPTEDRAFT_178654 [Capitella teleta]Alpha G protein (transducin) signature;G-alpha;G-protein alpha subunit;G protein alpha subunit group I signature;	3.32193	0
mRNA.chromosome_4.925.1	K01619 deoC, DERA; deoxyribose-phosphate aldolase;deoxyribose-phosphate aldolase [Crassostrea gigas];deoC [Mytilus coruscus]DeoC;deoC: deoxyribose-phosphate aldolase;DeoC/LacD family aldolase;	3.32193	0
mRNA.chromosome_3.1719.1	ND;Octopine dehydrogenase,Opine dehydrogenase,Tauropine dehydrogenase [Mytilus coruscus];Octopine dehydrogenase,Opine dehydrogenase,Tauropine dehydrogenase [Mytilus coruscus];Octopine dehydrogenase,Opine dehydrogenase,Tauropine dehydrogenase [Mytilus coruscus]NAD/NADP octopine/nopaline dehydrogenase, alpha-helical domain;	3.32193	0
mRNA.chromosome_13.175.1	ND;ANGPTL6 [Bugula neritina];ANGPTL6 [Bugula neritina];LOW QUALITY PROTEIN: angiopoietin-related protein 2-like [Crassostrea virginica]Fibrinogen beta and gamma chains, C-terminal globular domain;Fibrinogen C-terminal domain profile.;	3.30056	0
mRNA.chromosome_5.1812.1	K09108 TFAP4; transcription factor AP-4;transcription factor AP-4-like [Pecten maximus];transcription factor AP-4 isoform X1 [Crassostrea gigas]Helix-loop-helix DNA-binding domain;HLH;Myc-type, basic helix-loop-helix (bHLH) domain profile.;	2.96218	0
mRNA.chromosome_12.2426.1	--beta-glucan recognition protein [Tapes literata];lipopolysaccharide and beta-1,3-glucan-binding protein [Meretrix meretrix];LOW QUALITY PROTEIN: beta-1,3-glucan-binding protein-like [Pomacea canaliculata]Carbohydrate binding domain (family 32);GH16_CCF;Glycosyl hydrolases family 16;Glycosyl hydrolases family 16 (GH16) domain profile.;	2.65306	0.031
mRNA.chromosome_15.1544.1	--unnamed protein product [Mytilus coruscus];unnamed protein product [Mytilus coruscus];unnamed protein product [Mytilus coruscus]von Willebrand factor type A domain;VWFA domain profile.;vWFA_subfamily_ECM;	2.64432	0
mRNA.chromosome_2.1431.4	K05502 BMP1, TLD; bone morphogenetic protein 1;tolloid-like protein 1 isoform X1 [Crassostrea virginica]Aspartic acid and asparagine hydroxylation site.;Astacin family signature;Astacin-like domain profile.;Astacin (Peptidase family M12A);Calcium-binding EGF domain;Calcium-binding EGF-like domain signature.;Coagulation Factor Xa inhibitory site;CUB;CUB domain;CUB domain profile.;EGF_CA;EGF-like d…	2.52281	0.047
mRNA.chromosome_4.3489.1	K00934 E2.7.3.3; arginine kinase;arginine kinase [Corbicula japonica];arginine kinase [Solen strictus]ATP:guanido phosphotransferase, C-terminal catalytic domain;ATP:guanido phosphotransferase, N-terminal domain;Phosphagen kinase C-terminal domain profile.;Phosphagen kinase N-terminal domain profile.;	2.39177	0.001
mRNA.chromosome_12.2291.1	K01431 UPB1, pydC; beta-ureidopropionase;beta-ureidopropionase [Crassostrea gigas];beta-ureidopropionase-like [Pecten maximus]Carbon-nitrogen hydrolase;Carbon-nitrogen hydrolase domain profile.;ML_beta-AS;	2.35952	0.012
mRNA.chromosome_15.1397.1	--Phytanoyl-CoA dioxygenase 2,Phytanoyl-CoA dioxygenase domain-containing protein 1,Phytanoyl-CoA dioxygenase 1,Phytanoyl-CoA dioxygenase domain-containing protein 1 homolog,Phytanoyl-CoA dioxygenase [Mytilus coruscus];phytanoyl-CoA dioxygenase domain-containing protein 1-like [Lingula anatina]Phytanoyl-CoA dioxygenase (PhyH);	2.35361	0.06
mRNA.chromosome_7.287.1	K10104 FCN; ficolin;K10104 FCN; ficolin;Ryncolin-2 [Exaiptasia diaphana];Hemicentin-2 [Exaiptasia diaphana];Angiopoietin-related protein 7 [Exaiptasia diaphana]Fibrinogen beta and gamma chains, C-terminal globular domain;Fibrinogen C-terminal domain profile.;Fibrinogen C-terminal domain signature.;FReD;	1.92144	0.035
mRNA.chromosome_19.1583.1	--thioester-containing protein-D [Azumapecten farreri];thioester-containing protein-F [Azumapecten farreri];thioester-containing protein [Azumapecten farreri]--	1.86037	0.015
mRNA.chromosome_11.1284.1	K03989 C4; complement component 4;uncharacterized protein LOC111103540 [Crassostrea virginica];uncharacterized protein LOC111103541 [Crassostrea virginica];uncharacterized protein LOC111103544 [Crassostrea virginica]--	1.83309	0.016
mRNA.contig_2260.4.1	--PREDICTED: microfibril-associated glycoprotein 4-like [Branchiostoma belcheri]Fibrinogen beta and gamma chains, C-terminal globular domain;Fibrinogen C-terminal domain profile.;Fibrinogen C-terminal domain signature.;FReD;	1.76723	0.024
mRNA.chromosome_6.2178.1	K01183 E3.2.1.14; chitinase;E3.2.1.14 [Mytilus coruscus];chitinase-3 [Hyriopsis cumingii];Acidic mammalian chitinase [Mizuhopecten yessoensis]Chitinases family 18 active site.;Chitin binding Peritrophin-A domain;Chitin-binding type-2 domain profile.;GH18_chitolectin_chitotriosidase;Glycosyl hydrolases family 18;	1.70399	0.062
mRNA.chromosome_5.820.1	--demethylmenaquinone methyltransferase-like [Crassostrea gigas];demethylmenaquinone methyltransferase-like [Crassostrea gigas]AdoMet_MTases;Methyltransferase domain;	1.614	0.046
mRNA.chromosome_3.702.1	K06560 CD206, MRC1; mannose receptor, C type 1;K06560 CD280, MRC2; mannose receptor, C type 2;K06560 MRC, CD206, CD280; mannose receptor, C type;C-type lectin 2 [Ruditapes philippinarum];C-type lectin 5 [Ruditapes philippinarum];perlucin [Crassostrea gigas]CLECT;C-type lectin domain profile.;C-type lectin domain signature.;Lectin C-type domain;	-1.88897	0.02
mRNA.chromosome_9.2372.2	K18622 ADD; adducin;alpha-adducin isoform X9 [Crassostrea gigas];alpha-adducin isoform X5 [Crassostrea gigas];alpha-adducin isoform X6 [Crassostrea gigas]Class II Aldolase and Adducin N-terminal domain;	-1.95456	0.031
mRNA.chromosome_6.2882.1	K20050 LRP3_10_12; low-density lipoprotein receptor-related protein 3/10/12;uncharacterized protein LOC105346505 [Crassostrea gigas];uncharacterized protein LOC111132209 [Crassostrea virginica];uncharacterized protein LOC111136436 [Crassostrea virginica]CUB domain profile.;LDLa;LDL-receptor class A (LDLRA) domain profile.;LDL-receptor class A (LDLRA) domain signature.;Low-density lipoprotein rece…	-1.99424	0.012
mRNA.chromosome_14.1798.1	--superoxide dismutase [Cu-Zn]-like isoform X2 [Amblyraja radiata];superoxide dismutase [Cu-Zn] isoform X1 [Enhydra lutris kenyoni];superoxide dismutase [Cu-Zn] [Mesocricetus auratus]Copper/Zinc superoxide dismutase signature 1.;Copper/zinc superoxide dismutase (SODC);Cu-Zn_Superoxide_Dismutase;Cu-Zn-superoxide dismutase family signature;	-2.04692	0.032
mRNA.chromosome_5.1259.1	K04125 E1.14.11.13; gibberellin 2-oxidase;K04126 PCBC; isopenicillin-N synthase;LOW QUALITY PROTEIN: 2-oxoglutarate-dependent dioxygenase citB-like [Pecten maximus];unnamed protein product [Mytilus coruscus]2OG-Fe(II) oxygenase superfamily;Fe(2+) 2-oxoglutarate dioxygenase domain profile.;Isopenicillin N synthase signature;non-haem dioxygenase in morphine synthesis N-terminal;	-2.1976	0.019
mRNA.chromosome_5.1893.1	K11517 HAO; (S)-2-hydroxy-acid oxidase;DgyrCDS10703 [Dimorphilus gyrociliatus];L-proline trans-4-hydroxylase-like [Crassostrea gigas]--	-2.31473	0.04
mRNA.chromosome_4.1618.1	--unnamed protein product [Mytilus coruscus];uncharacterized protein LOC105335177 [Crassostrea gigas];hypothetical protein C0Q70_11490 [Pomacea canaliculata]Modulator of levamisole receptor-1;	-2.40354	0.001
mRNA.chromosome_10.109.1	ND;complement C1q tumor necrosis factor-related protein 3-like [Crassostrea virginica]C1q domain;C1q domain profile.;	-2.4112	0.001
mRNA.chromosome_6.1882.1	K11415 SIRT5, SIR2L5; NAD-dependent deacetylase sirtuin 5;Protein FAM210B, mitochondrial [Mytilus coruscus];Protein FAM210B, mitochondrial [Mytilus coruscus];uncharacterized protein LOC101861348 [Aplysia californica]Protein of unknown function (DUF1279);	-2.41889	0.055
mRNA.chromosome_15.347.2	--medium-chain specific acyl-CoA dehydrogenase, mitochondrial-like [Pecten maximus];medium-chain specific acyl-CoA dehydrogenase, mitochondrial-like [Acanthaster planci]Acyl-CoA dehydrogenase, C-terminal domain;Acyl-CoA dehydrogenase, middle domain;Acyl-CoA dehydrogenase, N-terminal domain;Acyl-CoA dehydrogenases signature 1.;Acyl-CoA dehydrogenases signature 2.;	-2.45799	0.049
mRNA.chromosome_13.2326.1	K05099 MET, HGFR; proto-oncogene tyrosine-protein kinase Met;K06820 PLXNA; plexin A;PLXNA [Mytilus coruscus];PLXNA [Mytilus coruscus];PLXNA [Mytilus coruscus]IPT/TIG domain;	-2.48197	0.001
mRNA.chromosome_15.1157.1	--DgyrCDS8253 [Dimorphilus gyrociliatus];PREDICTED: N-acetylglucosamine-1-phosphotransferase subunits alpha/beta-like [Biomphalaria glabrata]--	-2.60823	0
mRNA.chromosome_16.1148.1	--PREDICTED: elongation factor 1-alpha-like [Sinocyclocheilus rhinocerous]EF1_alpha;EF1_alpha_II;EF1_alpha_III;EF-1_alpha: translation elongation factor EF-1, subunit alpha;Elongation factor Tu C-terminal domain;Elongation factor Tu domain 2;Elongation factor Tu GTP binding domain;GTP-binding elongation factor signature;Translational (tr)-type guanine nucleotide-binding (G) domain profile.;	-2.63487	0.002
mRNA.chromosome_3.1856.1	K14073 PNLIP, PL; pancreatic triacylglycerol lipase;pancreatic triacylglycerol lipase [Crassostrea gigas];LOW QUALITY PROTEIN: pancreatic lipase-related protein 2-like [Crassostrea virginica];PNLIPRP1 [Mytilus coruscus]Lipase;Pancreatic lipase signature;Pancreat_lipase_like;Triacylglycerol lipase family signature;	-2.85726	0.067
mRNA.chromosome_6.691.3	K17637 EXOC2, SEC5; exocyst complex component 2;exocyst complex component 2-like isoform X2 [Octopus vulgaris]Exocyst complex component Sec5;IPT_PCSR;IPT/TIG domain;	-2.8997	0
mRNA.chromosome_3.202.1	K14462 APOB; apolipoprotein B;LOW QUALITY PROTEIN: uncharacterized protein LOC111129625 [Crassostrea virginica];apolipophorins-like [Crassostrea virginica];hypothetical protein OCBIM_22019658mg, partial [Octopus bimaculoides]Domain of unknown function (DUF1943);Lipoprotein amino terminal region;	-2.9771	0
mRNA.chromosome_6.1724.1	K02737 PSMB5; 20S proteasome subunit beta 5;proteasome subunit beta type-5-like [Pecten maximus];proteasome subunit beta type-5-like isoform X1 [Crassostrea virginica]proteasome_beta_type_5;Proteasome beta-type subunit profile.;Proteasome beta-type subunits signature.;Proteasome component signature;Proteasome subunit;	-3.02327	0
mRNA.chromosome_3.306.1	phosphotriesterase-related protein;PTER [Mytilus coruscus];PTER protein [Uria aalge];PTER protein [Phaetusa simplex]Phosphotriesterase family;Phosphotriesterase family profile.;	-3.03505	0
mRNA.chromosome_3.1998.1	K05692 ACTB_G1; actin beta/gamma 1;unnamed protein product [Haemonchus placei];unnamed protein product [Haemonchus placei];CLUMA_CG003286, isoform A [Clunio marinus]Actin;Actins and actin-related proteins signature.;Actin signature;Actins signature 1.;Actins signature 2.;NBD_sugar-kinase_HSP70_actin;	-3.32193	0
mRNA.chromosome_12.764.1	ND;C1q domain-containing protein DC25, partial [Archivesica packardana];C1q domain-containing protein DC26, partial [Archivesica packardana]C1q domain;C1q domain profile.;Complement C1Q domain signature;	-3.32193	0
mRNA.chromosome_15.1817.1	--hypothetical protein C0Q70_17323 [Pomacea canaliculata];hemicentin-1-like isoform X1 [Pomacea canaliculata];hemicentin-1-like isoform X2 [Pomacea canaliculata]Aspartic acid and asparagine hydroxylation site.;Calcium-binding EGF domain;Calcium-binding EGF-like domain signature.;Coagulation Factor Xa inhibitory site;EGF-like domain profile.;EGF-like domain signature 2.;	-3.32193	0
mRNA.chromosome_16.1420.1	--Synthetic FSAH2K [synthetic construct];lentiavidin1 [Lentinula edodes]Avidin family;Avidin-like domain profile.;	-3.32193	0
mRNA.chromosome_4.341.1	K04565 SOD1; superoxide dismutase, Cu-Zn family;uncharacterized protein LOC106151196 [Lingula anatina];superoxide dismutase (Cu-Zn) [Paramecium bursaria Chlorella virus NE-JV-1]Copper/Zinc superoxide dismutase signature 1.;Copper/Zinc superoxide dismutase signature 2.;Copper/zinc superoxide dismutase (SODC);Cu-Zn_Superoxide_Dismutase;Cu-Zn-superoxide dismutase family signature;	-3.32193	0
mRNA.chromosome_19.1568.1	--unnamed protein product, partial [Tetraodon nigroviridis];alpha2-macroglobulin, partial [Neohelice granulata];alpha-2-macroglobulin 1 [Ammothea sp. RS-2014]Alpha-2-macroglobulin family thiolester region signature.;A-macroglobulin TED domain;	-3.32193	0
mRNA.chromosome_2.551.1	K09548 PFDN1; prefoldin subunit 1;prefoldin subunit 1-like isoform X2 [Pecten maximus];prefoldin subunit 1-like isoform X2 [Pomacea canaliculata]Prefoldin subunit;	-3.32193	0
mRNA.chromosome_10.560.1	K17256 IGFALS, ALS; insulin-like growth factor-binding protein complex acid labile subunit;uncharacterized protein LOC112557087 [Pomacea canaliculata];unnamed protein product [Mytilus coruscus]BspA type Leucine rich repeat region (6 copies);Leucine rich repeat;Leucine-rich repeat profile.;	-3.32193	0
mRNA.chromosome_1.2237.2	K06269 PPP1C; serine/threonine-protein phosphatase PP1 catalytic subunit;Phospholipase B1, membrane-associated [Channa argus]Calcineurin-like phosphoesterase;MPP_PP1_PPKL;Serine/threonine phosphatase family signature;Serine-threonine protein phosphatase N-terminal domain;Serine/threonine specific protein phosphatases signature.;	-3.32193	0
mRNA.chromosome_16.419.1	--bystin [Crassostrea gigas];bystin-like [Pecten maximus]Bystin;	-3.32193	0
mRNA.chromosome_9.1938.1	K19031 CEMIP, KIAA1199; cell migration-inducing and hyaluronan-binding protein;ND;unnamed protein product [Mytilus coruscus];unnamed protein product [Mytilus coruscus];unnamed protein product [Mytilus coruscus]F5/8 type C domain;	-3.32193	0
mRNA.chromosome_16.407.1	--complement C1q-like protein 2 [Ruditapes philippinarum];complement C1q-like protein 4 [Pomacea canaliculata];Complement C1q-like protein 4 [Mizuhopecten yessoensis]C1q domain;C1q domain profile.;Complement C1Q domain signature;	-3.32193	0
mRNA.chromosome_17.1685.2	----AcCoA-C-Actrans: acetyl-CoA C-acyltransferase;thiolase;Thiolase, C-terminal domain;Thiolase, N-terminal domain;Thiolases acyl-enzyme intermediate signature.;Thiolases signature 2.;	-3.32193	0
mRNA.chromosome_11.2123.1	--sarcoplasmic calcium-binding protein [Meretrix lusoria];sarcoplasmic calcium binding protein [Ruditapes philippinarum];sarcoplasmic calsium binding protein [Pseudocardium sybillae]--	-3.32193	0
mRNA.chromosome_15.2250.1	--PSMB1 [Mytilus coruscus]proteasome_beta_type_1;Proteasome beta-type subunit profile.;Proteasome beta-type subunits signature.;Proteasome subunit;	-3.32193	0
mRNA.chromosome_7.308.1	K03257 EIF4A; translation initiation factor 4A;RNA helicase, DEAD-box type, Q motif,Helicase, C-terminal,ATP-dependent RNA helicase DEAD-box, conserved [Cinara cedri]DEAD-box RNA helicase Q motif profile.;DEAD-box subfamily ATP-dependent helicases signature.;DEADc_EIF4AII_EIF4AI_DDX2;DEAD/DEAH box helicase;Helicase conserved C-terminal domain;SF2_C_DEAD;Superfamilies 1 and 2 helicase ATP-binding …	-3.32193	0
mRNA.chromosome_6.2875.1	K00364 E1.7.1.7, guaC; GMP reductase;GMP reductase 1-like [Pecten maximus]GMP_reduct_1: guanosine monophosphate reductase;GMP reductase [guaC].;IMP dehydrogenase / GMP reductase domain;IMP dehydrogenase / GMP reductase signature.;IMPDH;	-3.32193	0
mRNA.chromosome_10.562.1	tetraspanin-18;tetraspanin [Meretrix meretrix];CD63 antigen-like [Mizuhopecten yessoensis];CD63 antigen [Mizuhopecten yessoensis]Tetraspanin family;tetraspanin_LEL;Transmembrane four family signature;	-3.32193	0
mRNA.chromosome_13.2638.1	K06265 DAG1; dystroglycan 1;K06265 DAG1; dystroglycan 1;--Alpha-Dystroglycan N-terminal domain 2;DG-type SEA domain profile.;Dystroglycan (Dystrophin-associated glycoprotein 1);Dystroglycan_repeat;	-3.32193	0
mRNA.chromosome_6.1845.1	K03783 punA, PNP; purine-nucleoside phosphorylase;punA [Mytilus coruscus];purine nucleoside phosphorylase isoform X1 [Crassostrea gigas];purine nucleoside phosphorylase isoform X2 [Crassostrea gigas]Phosphorylase superfamily;PNP-EcPNPII_like;PNPH-PUNA-XAPA: inosine/guanosine/xanthosine phosphorylase family;PNPH: purine nucleoside phosphorylase I, inosine and guanosine-specific;	-3.32193	0
mRNA.chromosome_16.1876.1	--hypothetical protein AM593_10055, partial [Mytilus galloprovincialis];vitelline membrane outer layer protein 1 homolog isoform X1 [Crassostrea virginica];vitelline membrane outer layer protein 1 homolog isoform X2 [Crassostrea virginica]Vitelline membrane outer layer protein I (VOMI);	-3.32193	0
mRNA.chromosome_13.726.1	--LOW QUALITY PROTEIN: sodium/calcium exchanger regulatory protein 1-like [Pecten maximus];fatty acid-binding protein, liver [Crassostrea gigas];LOW QUALITY PROTEIN: fatty acid-binding protein, liver-like [Crassostrea virginica]Cytosolic fatty-acid binding proteins signature.;Fatty acid-binding protein signature;Lipocalin / cytosolic fatty-acid binding protein family;	-3.32193	0
mRNA.chromosome_1.66.2	K18595 EML1_2; echinoderm microtubule-associated protein-like 1/2;--Anaphase-promoting complex subunit 4 WD40 domain;HELP motif;Trp-Asp (WD) repeats circular profile.;Trp-Asp (WD) repeats profile.;WD domain, G-beta repeat;	-3.32193	0
mRNA.chromosome_19.2475.1	--complement C1q tumor necrosis factor-related protein 2-like [Crassostrea virginica];complement C1q tumor necrosis factor-related protein 3-like [Crassostrea virginica]C1q domain;C1q domain profile.;Complement C1Q domain signature;	-3.32193	0
mRNA.chromosome_3.2176.1	K09291 TPR, MLP1, MLP2; nucleoprotein TPR;nucleoprotein TPR-like [Pecten maximus];nucleoprotein TPR [Lingula anatina];nucleoprotein TPR-like isoform X1 [Mizuhopecten yessoensis]TPR/MLP1/MLP2-like protein;	-3.32193	0
mRNA.chromosome_10.128.1	------	-3.32193	0
mRNA.chromosome_5.3377.1	K06560 CD206, MRC1; mannose receptor, C type 1;K06560 CD280, MRC2; mannose receptor, C type 2;K06560 MRC, CD206, CD280; mannose receptor, C type;C-type lectin [Meretrix meretrix];C-type lectin [Meretrix meretrix];unnamed protein product [Mytilus coruscus]CLECT;C-type lectin domain profile.;C-type lectin domain signature.;Lectin C-type domain;	-3.32193	0
mRNA.chromosome_2.2855.1	K04397 CASP7; caspase 7;caspase-2-like [Crassostrea virginica]CASc;Caspase domain;Caspase family cysteine active site.;Caspase family p10 domain profile.;Caspase family p20 domain profile.;Interleukin-1B converting enzyme signature;	-3.32193	0
mRNA.chromosome_12.1120.1	K09586 ERP29; endoplasmic reticulum protein 29;endoplasmic reticulum resident protein 29-like [Pomacea canaliculata]Endoplasmic reticulum protein ERp29, C-terminal domain;ERp29c;ERp29, N-terminal domain;	-3.32193	0
mRNA.chromosome_2.2715.1	K03671 trxA; thioredoxin 1;thioredoxin 2 precursor [Ruditapes philippinarum];thioredoxin [Cyclina sinensis];thioredoxin 2 [Haliotis discus discus]Thioredoxin;Thioredoxin domain profile.;Thioredoxin family active site.;Thioredoxin family signature;TRX_family;	-3.32193	0
mRNA.chromosome_10.1347.1	--fatty acid-binding protein, intestinal-like [Crassostrea virginica];fatty acid-binding protein, adipocyte-like [Crassostrea virginica]Fatty acid-binding protein signature;	-3.32193	0
mRNA.chromosome_7.148.3	K11718 HUGT; UDP-glucose:glycoprotein glucosyltransferase;UDP-glucose:glycoprotein glucosyltransferase 1-like, partial [Pecten maximus];UDP-glucose:glycoprotein glucosyltransferase 1-like [Pecten maximus]Thioredoxin-like domain;UDP-glucose:Glycoprotein Glucosyltransferase;	-3.32193	0
mRNA.chromosome_4.2588.1	K10277 KDM8, JMJD5; lysine-specific demethylase 8;tRNA wybutosine-synthesizing protein 5 [Crassostrea gigas];tRNA wybutosine-synthesizing protein 5-like isoform X2 [Crassostrea virginica]Cupin-like domain;EF-hand calcium-binding domain profile.;JmjC domain profile.;	-3.32193	0
mRNA.chromosome_10.1861.2	K05605 HIBCH; 3-hydroxyisobutyryl-CoA hydrolase;HIBCH [Mytilus coruscus];3-hydroxyisobutyryl-CoA hydrolase, mitochondrial-like isoform X1 [Crassostrea virginica]crotonase-like;Enoyl-CoA hydratase/isomerase;	-3.32193	0
mRNA.chromosome_18.135.1	----ae: anion exchange protein;Band 3 cytoplasmic domain;HCO3- transporter family;HCO3- transporter superfamily signature;Na+/HCO3- co-transporter signature;	-3.32193	0
mRNA.chromosome_12.2317.1	K07876 RAB35, RAB1C; Ras-related protein Rab-35;ras-related protein Rab-35 [Crassostrea gigas];RAB35 [Mytilus coruscus];ras-related protein Rab-35-like [Crassostrea virginica]Ras family;small GTPase Rab1 family profile.;small_GTP: small GTP-binding protein domain;Transforming protein P21 ras signature;	-3.32193	0
mRNA.chromosome_7.1691.1	K06240 LAMA3_5; laminin, alpha 3/5;hypothetical protein cypCar_00033678 [Cyprinus carpio];laminin subunit alpha-3 isoform X2 [Phascolarctos cinereus];uncharacterized protein LOC111117113 isoform X2 [Crassostrea virginica]--	-3.32193	0
mRNA.chromosome_4.2111.1	K03386 PRDX2_4, ahpC; peroxiredoxin (alkyl hydroperoxide reductase subunit C);thioredoxin peroxidase 1 [Haliotis madaka];peroxiredoxin-2 [Crassostrea gigas]AhpC/TSA family;C-terminal domain of 1-Cys peroxiredoxin;PRX_Typ2cys;Thioredoxin domain profile.;	-3.32193	0
mRNA.chromosome_4.1282.1	K00128 ALDH; aldehyde dehydrogenase (NAD+);LOW QUALITY PROTEIN: aldehyde dehydrogenase family 16 member A1-like [Pecten maximus];aldehyde dehydrogenase family 16 member A1-like [Crassostrea virginica]Aldehyde dehydrogenase family;Aldehyde dehydrogenases glutamic acid active site.;	-3.32193	0
mRNA.chromosome_11.2390.1	----VWFC domain profile.;VWFC domain signature.;	-3.32193	0
mRNA.chromosome_17.1439.4	----EF-hand calcium-binding domain.;EF-hand calcium-binding domain profile.;EF-hand domain pair;EFh_CREC_Calumenin_like;	-3.32193	0
